# Supplementary material for: Expression-driven genetic dependency reveals targets for precision oncology
Source: Gigascience. 2026 Jan 29;15:giag011. doi: 10.1093/gigascience/giag011 (PMC12970598; doi:10.1093/gigascience/giag011)
Supplement: giag011_Supplemental_Files [file giag011_supplemental_files.zip]

Archive with 2 entries (2 files):
- expression_dependency_figures_supp.pdf
- SupplementaryTables.xlsx
