# Supplementary material for: Expression-driven genetic dependency reveals targets for precision oncology
Source: Gigascience. 2026 Jan 29;15:giag011. doi: 10.1093/gigascience/giag011 (PMC12970598; doi:10.1093/gigascience/giag011)
Supplement: giag011_Supplemental_Files [file giag011_supplemental_files.zip › SupplementaryTables.xlsx]

## Sheet: TableS1
Table S1. Data availability for all lineage cell lines.
Cell	Dependency	mRNA	Protein	Lineage
143B	TRUE	TRUE	TRUE	BONE
170MGBA	TRUE	TRUE	TRUE	CENTRAL.NERVOUS.SYSTEM
21NT	TRUE	TRUE	TRUE	BREAST
22RV1	FALSE	TRUE	TRUE	PROSTATE
2313287	TRUE	TRUE	TRUE	STOMACH
253J	TRUE	TRUE	TRUE	URINARY.TRACT
42MGBA	TRUE	TRUE	TRUE	CENTRAL.NERVOUS.SYSTEM
5637	TRUE	FALSE	TRUE	URINARY.TRACT
59M	TRUE	TRUE	TRUE	OVARY
639V	TRUE	TRUE	TRUE	URINARY.TRACT
647V	TRUE	TRUE	TRUE	URINARY.TRACT
697	TRUE	TRUE	TRUE	HAEMATOPOIETIC.AND.LYMPHOID.TISSUE
769P	TRUE	TRUE	TRUE	KIDNEY
786O	TRUE	TRUE	TRUE	KIDNEY
8305C	FALSE	FALSE	TRUE	THYROID
8505C	FALSE	TRUE	TRUE	THYROID
8MGBA	TRUE	TRUE	TRUE	CENTRAL.NERVOUS.SYSTEM
93T449	TRUE	TRUE	TRUE	SOFT.TISSUE
94T778	TRUE	TRUE	TRUE	SOFT.TISSUE
9505BIK	TRUE	TRUE	TRUE	PANCREAS
95T1000	TRUE	TRUE	TRUE	SOFT.TISSUE
A172	TRUE	TRUE	TRUE	CENTRAL.NERVOUS.SYSTEM
A2058	TRUE	TRUE	TRUE	SKIN
A253	FALSE	TRUE	TRUE	SALIVARY.GLAND
A2780	TRUE	TRUE	TRUE	OVARY
A375	TRUE	TRUE	TRUE	SKIN
A375RPMI	FALSE	TRUE	TRUE
A375SKINCJ1	FALSE	TRUE	TRUE	SKIN.CJ1.RESISTANT
A375SKINCJ2	FALSE	TRUE	TRUE	SKIN.CJ2.RESISTANT
A375SKINCJ3	FALSE	TRUE	TRUE	SKIN.CJ3.RESISTANT
A388	TRUE	TRUE	TRUE	SKIN
A3KAW	TRUE	FALSE	TRUE	HAEMATOPOIETIC.AND.LYMPHOID.TISSUE
A427	TRUE	TRUE	TRUE	LUNG
A431	TRUE	TRUE	TRUE	SKIN
A549	TRUE	TRUE	TRUE	LUNG
A673	TRUE	TRUE	TRUE	BONE
ABC1	TRUE	TRUE	TRUE	LUNG
ACCMESO1	FALSE	TRUE	TRUE	PLEURA
AGS	TRUE	TRUE	TRUE	STOMACH
AM38	TRUE	TRUE	TRUE	CENTRAL.NERVOUS.SYSTEM
AML193	TRUE	TRUE	TRUE	HAEMATOPOIETIC.AND.LYMPHOID.TISSUE
AMO1	TRUE	TRUE	TRUE	HAEMATOPOIETIC.AND.LYMPHOID.TISSUE
ANGMCSS	TRUE	TRUE	TRUE	CENTRAL.NERVOUS.SYSTEM
ARH77	TRUE	TRUE	TRUE	HAEMATOPOIETIC.AND.LYMPHOID.TISSUE
ASH3	FALSE	FALSE	TRUE	THYROID
ASPC1	TRUE	TRUE	TRUE	PANCREAS
AU565	TRUE	TRUE	TRUE	BREAST
BB30HNC	TRUE	TRUE	TRUE	UPPER.AERODIGESTIVE.TRACT
BC3C	TRUE	TRUE	TRUE	URINARY.TRACT
BE2M17	FALSE	FALSE	TRUE	AUTONOMIC.GANGLIA
BECKER	TRUE	TRUE	TRUE	CENTRAL.NERVOUS.SYSTEM
BFTC905	TRUE	TRUE	TRUE	URINARY.TRACT
BFTC909	TRUE	TRUE	TRUE	KIDNEY
BHT101	FALSE	TRUE	TRUE	THYROID
BHY	TRUE	TRUE	TRUE	UPPER.AERODIGESTIVE.TRACT
BICR10	TRUE	TRUE	TRUE	UPPER.AERODIGESTIVE.TRACT
BICR16	TRUE	TRUE	TRUE	UPPER.AERODIGESTIVE.TRACT
BICR22	TRUE	TRUE	TRUE	UPPER.AERODIGESTIVE.TRACT
BICR31	TRUE	FALSE	TRUE	UPPER.AERODIGESTIVE.TRACT
BICR56	TRUE	TRUE	TRUE	UPPER.AERODIGESTIVE.TRACT
BICR6	TRUE	TRUE	TRUE	UPPER.AERODIGESTIVE.TRACT
BICR78	TRUE	TRUE	TRUE	UPPER.AERODIGESTIVE.TRACT
BIN67	TRUE	TRUE	TRUE	OVARY
BL70	TRUE	TRUE	FALSE	HAEMATOPOIETIC.AND.LYMPHOID.TISSUE
BLUE1	TRUE	FALSE	TRUE	HAEMATOPOIETIC.AND.LYMPHOID.TISSUE
BOKU	FALSE	TRUE	TRUE	CERVIX
BPH1	FALSE	TRUE	TRUE	PROSTATE
BT12	TRUE	TRUE	TRUE	SOFT.TISSUE
BT16	TRUE	TRUE	TRUE	SOFT.TISSUE
BT549	TRUE	TRUE	TRUE	BREAST
BXPC3	TRUE	FALSE	TRUE	PANCREAS
C10	TRUE	TRUE	TRUE	LARGE.INTESTINE
C2BBE1	TRUE	TRUE	TRUE	LARGE.INTESTINE
C32	TRUE	TRUE	TRUE	SKIN
C33A	FALSE	TRUE	TRUE	CERVIX
C4I	FALSE	TRUE	TRUE	CERVIX
C4II	FALSE	TRUE	FALSE	CERVIX
C75	TRUE	FALSE	TRUE	LARGE.INTESTINE
C80	TRUE	TRUE	TRUE	LARGE.INTESTINE
C8166	TRUE	TRUE	TRUE	HAEMATOPOIETIC.AND.LYMPHOID.TISSUE
C84	TRUE	TRUE	TRUE	LARGE.INTESTINE
C99	TRUE	TRUE	TRUE	LARGE.INTESTINE
CA922	TRUE	TRUE	TRUE	UPPER.AERODIGESTIVE.TRACT
CAKI1	TRUE	TRUE	TRUE	KIDNEY
CAKI2	TRUE	TRUE	TRUE	KIDNEY
CAL120	TRUE	TRUE	TRUE	BREAST
CAL12T	TRUE	FALSE	TRUE	LUNG
CAL27	TRUE	TRUE	TRUE	UPPER.AERODIGESTIVE.TRACT
CAL29	TRUE	TRUE	TRUE	URINARY.TRACT
CAL33	TRUE	TRUE	TRUE	UPPER.AERODIGESTIVE.TRACT
CAL51	TRUE	TRUE	TRUE	BREAST
CAL62	FALSE	FALSE	TRUE	THYROID
CAL72	TRUE	TRUE	TRUE	BONE
CAL78	TRUE	TRUE	TRUE	BONE
CALU1	TRUE	FALSE	TRUE	LUNG
CALU6	TRUE	TRUE	TRUE	LUNG
CAMA1	TRUE	TRUE	TRUE	BREAST
CAOV3	TRUE	TRUE	TRUE	OVARY
CAOV4	TRUE	TRUE	TRUE	OVARY
CAPAN1	TRUE	TRUE	TRUE	PANCREAS
CAS1	TRUE	TRUE	TRUE	CENTRAL.NERVOUS.SYSTEM
CASKI	FALSE	TRUE	TRUE	CERVIX
CCC5	FALSE	TRUE	TRUE	BILIARY.TRACT
CCFSTTG1	TRUE	TRUE	TRUE	CENTRAL.NERVOUS.SYSTEM
CCK81	TRUE	TRUE	TRUE	LARGE.INTESTINE
CCLFPEDS0001T	TRUE	TRUE	TRUE	KIDNEY
CCLFPEDS0003T	TRUE	TRUE	TRUE	SOFT.TISSUE
CCLFPEDS0008T	TRUE	FALSE	TRUE	SOFT.TISSUE
CCLFUPGI0005T	TRUE	TRUE	TRUE	STOMACH
CCLP1	FALSE	TRUE	TRUE	BILIARY.TRACT
CCSW1	FALSE	FALSE	TRUE	BILIARY.TRACT
CFPAC1	TRUE	TRUE	TRUE	PANCREAS
CH157MN	TRUE	TRUE	TRUE	CENTRAL.NERVOUS.SYSTEM
CHAGOK1	TRUE	TRUE	TRUE	LUNG
CHL1DM	TRUE	TRUE	TRUE	SKIN
CHLA06ATRT	TRUE	FALSE	FALSE	SOFT.TISSUE
CHLA10	TRUE	TRUE	TRUE	BONE
CHLA15	FALSE	TRUE	TRUE	AUTONOMIC.GANGLIA
CHLA266	TRUE	TRUE	TRUE	SOFT.TISSUE
CHLA57	TRUE	TRUE	TRUE	BONE
CHP134	FALSE	TRUE	TRUE	AUTONOMIC.GANGLIA
CHP212	FALSE	TRUE	TRUE	AUTONOMIC.GANGLIA
CI	TRUE	TRUE	TRUE	HAEMATOPOIETIC.AND.LYMPHOID.TISSUE
CII	TRUE	FALSE	TRUE	HAEMATOPOIETIC.AND.LYMPHOID.TISSUE
CJM	TRUE	FALSE	TRUE	SKIN
CL11	TRUE	TRUE	TRUE	LARGE.INTESTINE
CME1	TRUE	TRUE	TRUE	SOFT.TISSUE
CMK115	TRUE	TRUE	TRUE	HAEMATOPOIETIC.AND.LYMPHOID.TISSUE
COGAR359	TRUE	TRUE	TRUE	SOFT.TISSUE
COGE352	TRUE	FALSE	TRUE	BONE
COGN278	FALSE	TRUE	TRUE	AUTONOMIC.GANGLIA
COGN305	FALSE	TRUE	TRUE	AUTONOMIC.GANGLIA
COLO201	TRUE	TRUE	TRUE	LARGE.INTESTINE
COLO205	TRUE	TRUE	TRUE	LARGE.INTESTINE
COLO320	TRUE	TRUE	TRUE	LARGE.INTESTINE
COLO678	TRUE	TRUE	TRUE	LARGE.INTESTINE
COLO679	TRUE	TRUE	TRUE	SKIN
COLO680N	TRUE	TRUE	TRUE	OESOPHAGUS
COLO684	TRUE	TRUE	TRUE	ENDOMETRIUM
COLO792	TRUE	TRUE	TRUE	SKIN
COLO800	TRUE	TRUE	TRUE	SKIN
COLO824	TRUE	TRUE	TRUE	BREAST
CORL105	TRUE	TRUE	TRUE	LUNG
CORL23	TRUE	TRUE	TRUE	LUNG
CORL279	TRUE	TRUE	TRUE	LUNG
CORL311	TRUE	TRUE	TRUE	LUNG
CORL47	TRUE	TRUE	TRUE	LUNG
COV318	TRUE	TRUE	FALSE	OVARY
COV362	TRUE	TRUE	TRUE	OVARY
COV413A	TRUE	FALSE	TRUE	OVARY
COV434	TRUE	TRUE	FALSE	OVARY
COV504	TRUE	TRUE	TRUE	OVARY
COV644	TRUE	TRUE	TRUE	OVARY
CTV1DM	TRUE	TRUE	TRUE	HAEMATOPOIETIC.AND.LYMPHOID.TISSUE
CW9019	TRUE	TRUE	TRUE	SOFT.TISSUE
D283MED	TRUE	TRUE	TRUE	CENTRAL.NERVOUS.SYSTEM
D341	TRUE	TRUE	TRUE	CENTRAL.NERVOUS.SYSTEM
D423MG	TRUE	TRUE	TRUE	CENTRAL.NERVOUS.SYSTEM
D425	TRUE	TRUE	TRUE	CENTRAL.NERVOUS.SYSTEM
D458	TRUE	TRUE	TRUE	CENTRAL.NERVOUS.SYSTEM
D502MG	TRUE	TRUE	TRUE	CENTRAL.NERVOUS.SYSTEM
D542MG	TRUE	TRUE	TRUE	CENTRAL.NERVOUS.SYSTEM
DANG	TRUE	TRUE	TRUE	PANCREAS
DAOY	TRUE	TRUE	TRUE	CENTRAL.NERVOUS.SYSTEM
DB	TRUE	TRUE	TRUE	HAEMATOPOIETIC.AND.LYMPHOID.TISSUE
DBTRG05MG	TRUE	TRUE	TRUE	CENTRAL.NERVOUS.SYSTEM
DEL	TRUE	TRUE	TRUE	HAEMATOPOIETIC.AND.LYMPHOID.TISSUE
DETROIT562	TRUE	FALSE	TRUE	UPPER.AERODIGESTIVE.TRACT
DIFI	TRUE	TRUE	TRUE	LARGE.INTESTINE
DKMG	TRUE	FALSE	TRUE	CENTRAL.NERVOUS.SYSTEM
DLD1	TRUE	TRUE	TRUE	LARGE.INTESTINE
DMS53	TRUE	FALSE	TRUE	LUNG
DOK	TRUE	TRUE	TRUE	UPPER.AERODIGESTIVE.TRACT
DOTC24510	FALSE	FALSE	TRUE	CERVIX
DOV13	TRUE	TRUE	TRUE	OVARY
DU145	FALSE	TRUE	TRUE	PROSTATE
DU4475	TRUE	TRUE	TRUE	BREAST
EBC1	TRUE	TRUE	TRUE	LUNG
ECC2	FALSE	TRUE	TRUE	BILIARY.TRACT
ECC4	TRUE	TRUE	TRUE	LARGE.INTESTINE
ECGI10	TRUE	TRUE	TRUE	OESOPHAGUS
EFE184	TRUE	TRUE	TRUE	ENDOMETRIUM
EFM19	TRUE	TRUE	TRUE	BREAST
EFO21	TRUE	TRUE	TRUE	OVARY
EFO27	TRUE	TRUE	TRUE	OVARY
EGI1	FALSE	TRUE	TRUE	BILIARY.TRACT
EJM	TRUE	TRUE	TRUE	HAEMATOPOIETIC.AND.LYMPHOID.TISSUE
EKVX	TRUE	TRUE	TRUE	LUNG
EM2	TRUE	TRUE	TRUE	HAEMATOPOIETIC.AND.LYMPHOID.TISSUE
EMTOKA	TRUE	TRUE	TRUE	ENDOMETRIUM
EN	TRUE	TRUE	TRUE	ENDOMETRIUM
EOL1	TRUE	FALSE	TRUE	HAEMATOPOIETIC.AND.LYMPHOID.TISSUE
EPLC272H	TRUE	TRUE	TRUE	LUNG
ES2	TRUE	TRUE	TRUE	OVARY
ES4	TRUE	FALSE	TRUE	BONE
ES5	TRUE	TRUE	TRUE	BONE
ES8	TRUE	TRUE	TRUE	BONE
ESO26	TRUE	TRUE	TRUE	OESOPHAGUS
ESO51	TRUE	TRUE	TRUE	OESOPHAGUS
ESS1	TRUE	TRUE	TRUE	ENDOMETRIUM
EVSAT	TRUE	TRUE	TRUE	BREAST
EW1	TRUE	TRUE	TRUE	BONE
EW16	TRUE	TRUE	TRUE	BONE
EW22	TRUE	TRUE	TRUE	BONE
EW7	TRUE	FALSE	TRUE	BONE
EW8	TRUE	TRUE	TRUE	BONE
EWS502	TRUE	TRUE	TRUE	BONE
F36P	TRUE	FALSE	TRUE	HAEMATOPOIETIC.AND.LYMPHOID.TISSUE
F5	TRUE	TRUE	TRUE	CENTRAL.NERVOUS.SYSTEM
FADU	TRUE	TRUE	TRUE	UPPER.AERODIGESTIVE.TRACT
FARAGE	TRUE	TRUE	TRUE	HAEMATOPOIETIC.AND.LYMPHOID.TISSUE
FLO1	TRUE	TRUE	TRUE	OESOPHAGUS
FTC133	FALSE	TRUE	TRUE	THYROID
FU97	TRUE	TRUE	TRUE	STOMACH
G292CLONEA141B1	TRUE	TRUE	TRUE	BONE
G401	TRUE	TRUE	TRUE	SOFT.TISSUE
G402	TRUE	TRUE	TRUE	SOFT.TISSUE
G415	FALSE	TRUE	TRUE	BILIARY.TRACT
GAMG	TRUE	TRUE	TRUE	CENTRAL.NERVOUS.SYSTEM
GB1	TRUE	TRUE	TRUE	CENTRAL.NERVOUS.SYSTEM
GB2	FALSE	FALSE	TRUE	BILIARY.TRACT
GCIY	TRUE	TRUE	TRUE	STOMACH
GCT	TRUE	TRUE	TRUE	SOFT.TISSUE
GI1	TRUE	TRUE	TRUE	CENTRAL.NERVOUS.SYSTEM
GIMEN	FALSE	TRUE	TRUE	AUTONOMIC.GANGLIA
GP5D	TRUE	TRUE	TRUE	LARGE.INTESTINE
GSS	TRUE	TRUE	TRUE	STOMACH
GSU	TRUE	TRUE	TRUE	STOMACH
H103	TRUE	FALSE	TRUE	UPPER.AERODIGESTIVE.TRACT
H157	TRUE	TRUE	TRUE	UPPER.AERODIGESTIVE.TRACT
H3118	TRUE	TRUE	FALSE	UPPER.AERODIGESTIVE.TRACT
H357	TRUE	TRUE	TRUE	UPPER.AERODIGESTIVE.TRACT
H376	TRUE	FALSE	TRUE	UPPER.AERODIGESTIVE.TRACT
H4	TRUE	TRUE	TRUE	CENTRAL.NERVOUS.SYSTEM
H413	TRUE	TRUE	TRUE	UPPER.AERODIGESTIVE.TRACT
HA1E	TRUE	TRUE	TRUE	KIDNEY
HARA	TRUE	TRUE	TRUE	LUNG
HB1119	TRUE	TRUE	TRUE	HAEMATOPOIETIC.AND.LYMPHOID.TISSUE
HCA1	FALSE	TRUE	TRUE	CERVIX
HCC1143	TRUE	FALSE	TRUE	BREAST
HCC1187	TRUE	TRUE	TRUE	BREAST
HCC1359	TRUE	FALSE	TRUE	LUNG
HCC1395	TRUE	TRUE	TRUE	BREAST
HCC1419	TRUE	TRUE	TRUE	BREAST
HCC1428	TRUE	TRUE	TRUE	BREAST
HCC15	TRUE	TRUE	TRUE	LUNG
HCC1806	TRUE	TRUE	TRUE	BREAST
HCC1937	TRUE	FALSE	TRUE	BREAST
HCC1954	TRUE	TRUE	TRUE	BREAST
HCC202	TRUE	TRUE	TRUE	BREAST
HCC2429	TRUE	TRUE	TRUE	LUNG
HCC2450	TRUE	FALSE	TRUE	LUNG
HCC2935	TRUE	TRUE	TRUE	LUNG
HCC2998	TRUE	TRUE	TRUE	LARGE.INTESTINE
HCC366	TRUE	TRUE	TRUE	LUNG
HCC38	TRUE	FALSE	TRUE	BREAST
HCC44	TRUE	TRUE	TRUE	LUNG
HCC461	TRUE	TRUE	TRUE	LUNG
HCC515	TRUE	TRUE	TRUE	LUNG
HCC56	TRUE	TRUE	TRUE	LARGE.INTESTINE
HCC70	TRUE	TRUE	TRUE	BREAST
HCC78	TRUE	TRUE	TRUE	LUNG
HCC827	TRUE	TRUE	TRUE	LUNG
HCC827GR5	TRUE	TRUE	TRUE	LUNG
HCC95	TRUE	TRUE	TRUE	LUNG
HCE4	TRUE	TRUE	TRUE	OESOPHAGUS
HCS2	FALSE	TRUE	FALSE	CERVIX
HCT116	TRUE	TRUE	TRUE	LARGE.INTESTINE
HCT15	TRUE	TRUE	TRUE	LARGE.INTESTINE
HDMYZ	TRUE	FALSE	TRUE	HAEMATOPOIETIC.AND.LYMPHOID.TISSUE
HEC1	TRUE	TRUE	TRUE	ENDOMETRIUM
HEC116	TRUE	TRUE	TRUE	ENDOMETRIUM
HEC1B	TRUE	TRUE	TRUE	ENDOMETRIUM
HEC251	TRUE	TRUE	FALSE	ENDOMETRIUM
HEC265	TRUE	TRUE	TRUE	ENDOMETRIUM
HEC50B	TRUE	TRUE	TRUE	ENDOMETRIUM
HEC59	TRUE	TRUE	TRUE	ENDOMETRIUM
HEC6	TRUE	TRUE	TRUE	ENDOMETRIUM
HEL	TRUE	TRUE	TRUE	HAEMATOPOIETIC.AND.LYMPHOID.TISSUE
HEL9217	TRUE	TRUE	TRUE	HAEMATOPOIETIC.AND.LYMPHOID.TISSUE
HEPG2	TRUE	TRUE	TRUE	LIVER
HEY	TRUE	TRUE	TRUE	OVARY
HEYA8	TRUE	TRUE	TRUE	OVARY
HG3	TRUE	TRUE	TRUE	HAEMATOPOIETIC.AND.LYMPHOID.TISSUE
HGC27	TRUE	TRUE	TRUE	STOMACH
HHUA	TRUE	TRUE	TRUE	ENDOMETRIUM
HKA1	TRUE	FALSE	TRUE	SKIN
HKGZCC	FALSE	TRUE	TRUE	BILIARY.TRACT
HLF	TRUE	TRUE	TRUE	LIVER
HMC18	TRUE	TRUE	TRUE	BREAST
HMY1	TRUE	TRUE	TRUE	SKIN
HO1U1	TRUE	FALSE	TRUE	UPPER.AERODIGESTIVE.TRACT
HOKUG	FALSE	TRUE	TRUE	CERVIX
HOP62	TRUE	FALSE	TRUE	LUNG
HOTHC	FALSE	FALSE	TRUE	THYROID
HOUAI	TRUE	TRUE	TRUE	ENDOMETRIUM
HPAFII	TRUE	TRUE	TRUE	PANCREAS
HS294T	TRUE	FALSE	TRUE	SKIN
HS578T	TRUE	TRUE	TRUE	BREAST
HS683	TRUE	TRUE	TRUE	CENTRAL.NERVOUS.SYSTEM
HS695T	TRUE	TRUE	TRUE	SKIN
HS729	TRUE	TRUE	TRUE	SOFT.TISSUE
HS746T	TRUE	TRUE	TRUE	STOMACH
HS766T	TRUE	TRUE	TRUE	PANCREAS
HS852T	TRUE	TRUE	TRUE	SKIN
HS936T	TRUE	TRUE	TRUE	SKIN
HS939T	TRUE	TRUE	TRUE	SKIN
HS944T	TRUE	TRUE	TRUE	SKIN
HSC1	TRUE	TRUE	TRUE	SKIN
HSC2	TRUE	TRUE	TRUE	UPPER.AERODIGESTIVE.TRACT
HSC3	TRUE	FALSE	TRUE	UPPER.AERODIGESTIVE.TRACT
HSC39	TRUE	TRUE	TRUE	STOMACH
HSC4	TRUE	TRUE	TRUE	UPPER.AERODIGESTIVE.TRACT
HSC5	TRUE	FALSE	TRUE	SKIN
HSOS1	TRUE	TRUE	TRUE	BONE
HSQ89	TRUE	FALSE	TRUE	UPPER.AERODIGESTIVE.TRACT
HSSCH2	TRUE	TRUE	TRUE	CENTRAL.NERVOUS.SYSTEM
HT	TRUE	TRUE	TRUE	HAEMATOPOIETIC.AND.LYMPHOID.TISSUE
HT1080	TRUE	FALSE	TRUE	SOFT.TISSUE
HT115	TRUE	TRUE	TRUE	LARGE.INTESTINE
HT1197	TRUE	TRUE	TRUE	URINARY.TRACT
HT1376	TRUE	TRUE	TRUE	URINARY.TRACT
HT144	TRUE	TRUE	TRUE	SKIN
HT144SKINFV1	FALSE	FALSE	TRUE	SKIN.FV1.RESISTANT
HT144SKINFV2	FALSE	TRUE	TRUE	SKIN.FV2.RESISTANT
HT144SKINFV3	FALSE	TRUE	TRUE	SKIN.FV3.RESISTANT
HT29	TRUE	TRUE	TRUE	LARGE.INTESTINE
HT3	FALSE	TRUE	TRUE	CERVIX
HT55	TRUE	TRUE	TRUE	LARGE.INTESTINE
HTMMT	TRUE	TRUE	FALSE	ENDOMETRIUM
HUCCT1	FALSE	TRUE	TRUE	BILIARY.TRACT
HUH1	TRUE	TRUE	TRUE	LIVER
HUH6	TRUE	TRUE	TRUE	LIVER
HUH7	TRUE	TRUE	TRUE	LIVER
HUNS1	TRUE	FALSE	TRUE	HAEMATOPOIETIC.AND.LYMPHOID.TISSUE
HUO9	TRUE	TRUE	TRUE	BONE
HUPT3	TRUE	TRUE	TRUE	PANCREAS
HUPT4	TRUE	TRUE	TRUE	PANCREAS
ICC10	FALSE	TRUE	TRUE	BILIARY.TRACT
ICC106	FALSE	TRUE	TRUE	BILIARY.TRACT
ICC108	FALSE	TRUE	TRUE	BILIARY.TRACT
ICC12	FALSE	TRUE	TRUE	BILIARY.TRACT
ICC137	FALSE	TRUE	TRUE	BILIARY.TRACT
ICC15	FALSE	TRUE	TRUE	BILIARY.TRACT
ICC2	FALSE	TRUE	TRUE	BILIARY.TRACT
ICC3	FALSE	TRUE	TRUE	BILIARY.TRACT
ICC4	FALSE	FALSE	TRUE	BILIARY.TRACT
ICC8	FALSE	TRUE	TRUE	BILIARY.TRACT
ICC9	FALSE	TRUE	TRUE	BILIARY.TRACT
IGR1	TRUE	TRUE	TRUE	SKIN
IGR39	TRUE	TRUE	TRUE	SKIN
IGROV1	TRUE	TRUE	TRUE	OVARY
IHH4	FALSE	TRUE	TRUE	THYROID
IM9	TRUE	TRUE	TRUE	HAEMATOPOIETIC.AND.LYMPHOID.TISSUE
IM95	TRUE	FALSE	TRUE	STOMACH
IMR32	FALSE	TRUE	TRUE	AUTONOMIC.GANGLIA
INA6	TRUE	TRUE	TRUE	HAEMATOPOIETIC.AND.LYMPHOID.TISSUE
IPC298	TRUE	TRUE	TRUE	SKIN
ISHIKAWAHERAKLIO02ER	TRUE	TRUE	TRUE	ENDOMETRIUM
ISTMEL1	TRUE	TRUE	FALSE	SKIN
ISTMES2	FALSE	TRUE	TRUE	PLEURA
JAR	FALSE	TRUE	TRUE	PLACENTA
JEG3	FALSE	TRUE	TRUE	PLACENTA
JHC7	TRUE	TRUE	TRUE	BONE
JHESOAD1	TRUE	TRUE	TRUE	OESOPHAGUS
JHH1	TRUE	TRUE	TRUE	LIVER
JHH2	TRUE	TRUE	TRUE	LIVER
JHH4	TRUE	TRUE	TRUE	LIVER
JHH5	TRUE	TRUE	TRUE	LIVER
JHH6	TRUE	FALSE	TRUE	LIVER
JHH7	TRUE	FALSE	TRUE	LIVER
JHOC5	TRUE	FALSE	TRUE	OVARY
JHOM1	TRUE	TRUE	TRUE	OVARY
JHOS2	TRUE	TRUE	TRUE	OVARY
JHOS4	TRUE	FALSE	TRUE	OVARY
JHU011	TRUE	TRUE	TRUE	UPPER.AERODIGESTIVE.TRACT
JHU022	TRUE	TRUE	TRUE	UPPER.AERODIGESTIVE.TRACT
JHU029	TRUE	TRUE	FALSE	UPPER.AERODIGESTIVE.TRACT
JHUEM1	TRUE	TRUE	TRUE	ENDOMETRIUM
JHUEM7	TRUE	TRUE	TRUE	ENDOMETRIUM
JIMT1	TRUE	TRUE	TRUE	BREAST
JJN3	TRUE	TRUE	TRUE	HAEMATOPOIETIC.AND.LYMPHOID.TISSUE
JL1	FALSE	TRUE	TRUE	PLEURA
JM1	TRUE	TRUE	TRUE	HAEMATOPOIETIC.AND.LYMPHOID.TISSUE
JMSU1	TRUE	FALSE	TRUE	URINARY.TRACT
JMURTK2	TRUE	TRUE	TRUE	SOFT.TISSUE
JOPACA1	TRUE	TRUE	TRUE	PANCREAS
JR	TRUE	TRUE	TRUE	SOFT.TISSUE
JURKAT	TRUE	TRUE	TRUE	HAEMATOPOIETIC.AND.LYMPHOID.TISSUE
JURLMK1	TRUE	TRUE	TRUE	HAEMATOPOIETIC.AND.LYMPHOID.TISSUE
JVE127	FALSE	TRUE	TRUE	COLON
JVE253	FALSE	TRUE	TRUE	COLON
JVM3	TRUE	TRUE	TRUE	HAEMATOPOIETIC.AND.LYMPHOID.TISSUE
K029AX	TRUE	TRUE	TRUE	SKIN
K562	TRUE	TRUE	TRUE	HAEMATOPOIETIC.AND.LYMPHOID.TISSUE
KALS1	TRUE	TRUE	TRUE	CENTRAL.NERVOUS.SYSTEM
KARPAS1718	TRUE	FALSE	TRUE	HAEMATOPOIETIC.AND.LYMPHOID.TISSUE
KARPAS299	TRUE	TRUE	TRUE	HAEMATOPOIETIC.AND.LYMPHOID.TISSUE
KARPAS422	TRUE	TRUE	TRUE	HAEMATOPOIETIC.AND.LYMPHOID.TISSUE
KASUMI1	TRUE	TRUE	TRUE	HAEMATOPOIETIC.AND.LYMPHOID.TISSUE
KATOIII	TRUE	TRUE	TRUE	STOMACH
KCIMOH1	TRUE	FALSE	TRUE	PANCREAS
KCL22	TRUE	TRUE	TRUE	HAEMATOPOIETIC.AND.LYMPHOID.TISSUE
KD	TRUE	TRUE	TRUE	SOFT.TISSUE
KE37	TRUE	TRUE	TRUE	HAEMATOPOIETIC.AND.LYMPHOID.TISSUE
KE39	TRUE	TRUE	TRUE	STOMACH
KE97	TRUE	TRUE	TRUE	STOMACH
KELLY	FALSE	TRUE	TRUE	AUTONOMIC.GANGLIA
KIJK	TRUE	FALSE	TRUE	HAEMATOPOIETIC.AND.LYMPHOID.TISSUE
KINGS1	TRUE	TRUE	TRUE	CENTRAL.NERVOUS.SYSTEM
KKU100	FALSE	TRUE	TRUE	BILIARY.TRACT
KKU213	FALSE	TRUE	TRUE	BILIARY.TRACT
KLE	TRUE	TRUE	TRUE	ENDOMETRIUM
KM12	TRUE	TRUE	FALSE	LARGE.INTESTINE
KMBC2	TRUE	TRUE	TRUE	URINARY.TRACT
KMCH1	FALSE	TRUE	TRUE	BILIARY.TRACT
KML1	TRUE	TRUE	TRUE	HAEMATOPOIETIC.AND.LYMPHOID.TISSUE
KMM1	TRUE	TRUE	TRUE	HAEMATOPOIETIC.AND.LYMPHOID.TISSUE
KMRC1	TRUE	TRUE	TRUE	KIDNEY
KMRC2	TRUE	TRUE	TRUE	KIDNEY
KMRC20	TRUE	TRUE	TRUE	KIDNEY
KMRC3	TRUE	FALSE	TRUE	KIDNEY
KMS11	TRUE	TRUE	TRUE	HAEMATOPOIETIC.AND.LYMPHOID.TISSUE
KMS18	TRUE	FALSE	TRUE	HAEMATOPOIETIC.AND.LYMPHOID.TISSUE
KMS20	TRUE	TRUE	TRUE	HAEMATOPOIETIC.AND.LYMPHOID.TISSUE
KMS26	TRUE	TRUE	TRUE	HAEMATOPOIETIC.AND.LYMPHOID.TISSUE
KMS27	TRUE	TRUE	TRUE	HAEMATOPOIETIC.AND.LYMPHOID.TISSUE
KMS34	TRUE	TRUE	TRUE	HAEMATOPOIETIC.AND.LYMPHOID.TISSUE
KNS42	TRUE	TRUE	TRUE	CENTRAL.NERVOUS.SYSTEM
KNS60	TRUE	TRUE	TRUE	CENTRAL.NERVOUS.SYSTEM
KNS62	TRUE	TRUE	TRUE	LUNG
KO52	TRUE	TRUE	TRUE	HAEMATOPOIETIC.AND.LYMPHOID.TISSUE
KON	TRUE	FALSE	TRUE	UPPER.AERODIGESTIVE.TRACT
KOSC2	TRUE	TRUE	TRUE	UPPER.AERODIGESTIVE.TRACT
KP1N	TRUE	TRUE	TRUE	PANCREAS
KP2	TRUE	FALSE	TRUE	PANCREAS
KP3	TRUE	TRUE	TRUE	PANCREAS
KP363T	FALSE	FALSE	TRUE	COLON
KP4	TRUE	FALSE	TRUE	PANCREAS
KPL1	TRUE	TRUE	TRUE	BREAST
KPNYN	FALSE	TRUE	TRUE	AUTONOMIC.GANGLIA
KPNYS	FALSE	TRUE	TRUE	AUTONOMIC.GANGLIA
KU1919	TRUE	TRUE	TRUE	URINARY.TRACT
KU812	TRUE	TRUE	TRUE	HAEMATOPOIETIC.AND.LYMPHOID.TISSUE
KURAMOCHI	TRUE	FALSE	TRUE	OVARY
KYAE1	TRUE	TRUE	TRUE	OESOPHAGUS
KYM1	TRUE	TRUE	TRUE	SOFT.TISSUE
KYO1	TRUE	TRUE	TRUE	HAEMATOPOIETIC.AND.LYMPHOID.TISSUE
KYSE140	TRUE	TRUE	TRUE	OESOPHAGUS
KYSE150	TRUE	TRUE	TRUE	OESOPHAGUS
KYSE180	TRUE	TRUE	TRUE	OESOPHAGUS
KYSE220	TRUE	TRUE	TRUE	OESOPHAGUS
KYSE270	TRUE	TRUE	TRUE	OESOPHAGUS
KYSE30	TRUE	TRUE	TRUE	OESOPHAGUS
KYSE410	TRUE	TRUE	TRUE	OESOPHAGUS
KYSE450	TRUE	TRUE	TRUE	OESOPHAGUS
KYSE510	TRUE	TRUE	TRUE	OESOPHAGUS
KYSE520	TRUE	TRUE	TRUE	OESOPHAGUS
KYSE70	TRUE	FALSE	TRUE	OESOPHAGUS
L1236	TRUE	TRUE	TRUE	HAEMATOPOIETIC.AND.LYMPHOID.TISSUE
L33	TRUE	FALSE	TRUE	PANCREAS
L363	TRUE	TRUE	TRUE	HAEMATOPOIETIC.AND.LYMPHOID.TISSUE
L428	TRUE	TRUE	TRUE	HAEMATOPOIETIC.AND.LYMPHOID.TISSUE
LAN2	FALSE	TRUE	TRUE	AUTONOMIC.GANGLIA
LB1047RCC	TRUE	TRUE	TRUE	KIDNEY
LB771HNC	TRUE	TRUE	TRUE	UPPER.AERODIGESTIVE.TRACT
LC1SQ	TRUE	TRUE	TRUE	LUNG
LCLC103H	TRUE	TRUE	TRUE	LUNG
LCLC97TM1	TRUE	TRUE	TRUE	LUNG
LI7	TRUE	TRUE	TRUE	LIVER
LK2	TRUE	TRUE	TRUE	LUNG
LMSU	TRUE	TRUE	TRUE	STOMACH
LN18	TRUE	TRUE	TRUE	CENTRAL.NERVOUS.SYSTEM
LN229	TRUE	TRUE	TRUE	CENTRAL.NERVOUS.SYSTEM
LN235	TRUE	TRUE	TRUE	CENTRAL.NERVOUS.SYSTEM
LN319	TRUE	TRUE	TRUE	CENTRAL.NERVOUS.SYSTEM
LN340	TRUE	TRUE	TRUE	CENTRAL.NERVOUS.SYSTEM
LN382	TRUE	TRUE	TRUE	CENTRAL.NERVOUS.SYSTEM
LN428	TRUE	TRUE	TRUE	CENTRAL.NERVOUS.SYSTEM
LN443	TRUE	TRUE	TRUE	CENTRAL.NERVOUS.SYSTEM
LN464	TRUE	TRUE	TRUE	CENTRAL.NERVOUS.SYSTEM
LNCAPCLONEFGC	FALSE	TRUE	TRUE	PROSTATE
LNZ308	TRUE	TRUE	TRUE	CENTRAL.NERVOUS.SYSTEM
LNZTA3WT4	TRUE	TRUE	TRUE	CENTRAL.NERVOUS.SYSTEM
LO68	TRUE	TRUE	TRUE	LUNG
LOUNH91	TRUE	TRUE	TRUE	LUNG
LOVO	TRUE	TRUE	TRUE	LARGE.INTESTINE
LP1	TRUE	TRUE	TRUE	HAEMATOPOIETIC.AND.LYMPHOID.TISSUE
LPS141	TRUE	TRUE	TRUE	SOFT.TISSUE
LPS27	TRUE	TRUE	TRUE	SOFT.TISSUE
LPS510	TRUE	FALSE	TRUE	SOFT.TISSUE
LPS6	TRUE	TRUE	TRUE	SOFT.TISSUE
LPS853	TRUE	TRUE	TRUE	SOFT.TISSUE
LS	FALSE	TRUE	TRUE	AUTONOMIC.GANGLIA
LS1034	TRUE	TRUE	TRUE	LARGE.INTESTINE
LS123	TRUE	TRUE	TRUE	LARGE.INTESTINE
LS180	TRUE	TRUE	TRUE	LARGE.INTESTINE
LS411N	TRUE	FALSE	TRUE	LARGE.INTESTINE
LS513	TRUE	FALSE	TRUE	LARGE.INTESTINE
LU135	TRUE	TRUE	TRUE	LUNG
LU65	TRUE	TRUE	TRUE	LUNG
LU99	TRUE	FALSE	TRUE	LUNG
LUDLU1	TRUE	TRUE	TRUE	LUNG
LXF289	TRUE	TRUE	TRUE	LUNG
M040416	TRUE	FALSE	TRUE	SKIN
M059K	TRUE	TRUE	TRUE	CENTRAL.NERVOUS.SYSTEM
M07E	TRUE	FALSE	TRUE	HAEMATOPOIETIC.AND.LYMPHOID.TISSUE
M140325	TRUE	TRUE	TRUE	SKIN
MALME3M	TRUE	FALSE	TRUE	SKIN
MAPACHS77	TRUE	TRUE	TRUE	PANCREAS
MB1	FALSE	TRUE	TRUE	THYROID
MC116	TRUE	TRUE	TRUE	HAEMATOPOIETIC.AND.LYMPHOID.TISSUE
MCAS	TRUE	TRUE	TRUE	OVARY
MCC13	TRUE	TRUE	TRUE	SKIN
MCC142	TRUE	FALSE	TRUE	SKIN
MCC26	TRUE	FALSE	TRUE	SKIN
MCF7	TRUE	TRUE	TRUE	BREAST
MCIXC	TRUE	TRUE	TRUE	BONE
MDAMB157	TRUE	TRUE	TRUE	BREAST
MDAMB231	TRUE	TRUE	TRUE	BREAST
MDAMB361	TRUE	TRUE	TRUE	BREAST
MDAMB415	TRUE	TRUE	TRUE	BREAST
MDAMB435S	TRUE	TRUE	TRUE	SKIN
MDAMB436	TRUE	TRUE	TRUE	BREAST
MDAMB453	TRUE	TRUE	TRUE	BREAST
MDAMB468	TRUE	TRUE	TRUE	BREAST
MDST8	TRUE	FALSE	TRUE	LARGE.INTESTINE
MEC1	TRUE	TRUE	TRUE	HAEMATOPOIETIC.AND.LYMPHOID.TISSUE
MEL202	FALSE	FALSE	TRUE	UVEA
MEL270	FALSE	TRUE	TRUE	UVEA
MEL285	FALSE	TRUE	TRUE	UVEA
MEL290	FALSE	TRUE	TRUE	UVEA
MELHO	TRUE	TRUE	TRUE	SKIN
MELJUSO	TRUE	TRUE	TRUE	SKIN
MERO14	FALSE	FALSE	TRUE	PLEURA
MERO25	FALSE	TRUE	TRUE	PLEURA
MERO41	FALSE	TRUE	TRUE	PLEURA
MERO48A	FALSE	TRUE	TRUE	PLEURA
MERO82	FALSE	TRUE	TRUE	PLEURA
MERO83	FALSE	TRUE	TRUE	PLEURA
MERO95	FALSE	TRUE	TRUE	PLEURA
MFE280	TRUE	FALSE	TRUE	ENDOMETRIUM
MFE296	TRUE	TRUE	TRUE	ENDOMETRIUM
MFE319	TRUE	TRUE	TRUE	ENDOMETRIUM
MFM223	TRUE	TRUE	TRUE	BREAST
MG63	TRUE	TRUE	TRUE	BONE
MHHES1	TRUE	TRUE	TRUE	BONE
MHHNB11	FALSE	TRUE	TRUE	AUTONOMIC.GANGLIA
MIAPACA2	TRUE	TRUE	TRUE	PANCREAS
MJ	TRUE	TRUE	TRUE	HAEMATOPOIETIC.AND.LYMPHOID.TISSUE
MKN28	TRUE	TRUE	TRUE	STOMACH
MKN45	TRUE	FALSE	TRUE	STOMACH
MKN74	TRUE	TRUE	TRUE	STOMACH
MM127	TRUE	TRUE	TRUE	SKIN
MM1S	TRUE	TRUE	TRUE	HAEMATOPOIETIC.AND.LYMPHOID.TISSUE
MM253	TRUE	TRUE	TRUE	SKIN
MM370	TRUE	TRUE	TRUE	SKIN
MM383	TRUE	TRUE	TRUE	SKIN
MM386	TRUE	TRUE	TRUE	SKIN
MM426	TRUE	TRUE	TRUE	SKIN
MM485	TRUE	TRUE	TRUE	SKIN
MMAC	TRUE	FALSE	TRUE	SKIN
MOGGUVW	TRUE	TRUE	TRUE	CENTRAL.NERVOUS.SYSTEM
MOLM13	TRUE	TRUE	TRUE	HAEMATOPOIETIC.AND.LYMPHOID.TISSUE
MOLM14	TRUE	TRUE	TRUE	HAEMATOPOIETIC.AND.LYMPHOID.TISSUE
MON	TRUE	TRUE	TRUE	SOFT.TISSUE
MONOMAC1	TRUE	TRUE	TRUE	HAEMATOPOIETIC.AND.LYMPHOID.TISSUE
MORCPR	TRUE	TRUE	TRUE	LUNG
MPNST724	TRUE	TRUE	TRUE	SOFT.TISSUE
MPP89	FALSE	FALSE	TRUE	PLEURA
MS751	FALSE	TRUE	TRUE	CERVIX
MSTO211H	FALSE	FALSE	TRUE	PLEURA
MUGCHOR1	TRUE	TRUE	TRUE	BONE
MUTZ8	TRUE	TRUE	TRUE	HAEMATOPOIETIC.AND.LYMPHOID.TISSUE
MV411	TRUE	TRUE	TRUE	HAEMATOPOIETIC.AND.LYMPHOID.TISSUE
MYLA	TRUE	TRUE	TRUE	HAEMATOPOIETIC.AND.LYMPHOID.TISSUE
NALM16	TRUE	TRUE	TRUE	HAEMATOPOIETIC.AND.LYMPHOID.TISSUE
NALM6	TRUE	TRUE	TRUE	HAEMATOPOIETIC.AND.LYMPHOID.TISSUE
NAMALWA	TRUE	TRUE	TRUE	HAEMATOPOIETIC.AND.LYMPHOID.TISSUE
NB1	FALSE	TRUE	FALSE	AUTONOMIC.GANGLIA
NB10	FALSE	TRUE	TRUE	AUTONOMIC.GANGLIA
NB13	FALSE	FALSE	TRUE	AUTONOMIC.GANGLIA
NB1643	FALSE	TRUE	TRUE	AUTONOMIC.GANGLIA
NB17	FALSE	TRUE	TRUE	AUTONOMIC.GANGLIA
NB4	TRUE	TRUE	TRUE	HAEMATOPOIETIC.AND.LYMPHOID.TISSUE
NB5	FALSE	TRUE	TRUE	AUTONOMIC.GANGLIA
NB6	FALSE	TRUE	TRUE	AUTONOMIC.GANGLIA
NB69	FALSE	TRUE	TRUE	AUTONOMIC.GANGLIA
NB7	FALSE	TRUE	TRUE	AUTONOMIC.GANGLIA
NCCLMS1C1	FALSE	FALSE	TRUE
NCCMPNST2C1	FALSE	FALSE	TRUE
NCIH1048	TRUE	TRUE	TRUE	LUNG
NCIH1092	TRUE	TRUE	TRUE	LUNG
NCIH1155	TRUE	TRUE	TRUE	LUNG
NCIH1299	TRUE	TRUE	TRUE	LUNG
NCIH1355	TRUE	FALSE	TRUE	LUNG
NCIH1373	TRUE	FALSE	TRUE	LUNG
NCIH1437	TRUE	TRUE	TRUE	LUNG
NCIH1568	TRUE	TRUE	TRUE	LUNG
NCIH1573	TRUE	TRUE	TRUE	LUNG
NCIH157DM	TRUE	TRUE	TRUE	LUNG
NCIH1581	TRUE	TRUE	TRUE	LUNG
NCIH1648	TRUE	TRUE	TRUE	LUNG
NCIH1650	TRUE	TRUE	TRUE	LUNG
NCIH1666	TRUE	TRUE	TRUE	LUNG
NCIH1693	TRUE	TRUE	TRUE	LUNG
NCIH1694	TRUE	TRUE	TRUE	LUNG
NCIH1703	TRUE	TRUE	TRUE	LUNG
NCIH1755	TRUE	TRUE	TRUE	LUNG
NCIH1792	TRUE	TRUE	TRUE	LUNG
NCIH1793	TRUE	TRUE	TRUE	LUNG
NCIH1836	TRUE	TRUE	TRUE	LUNG
NCIH1869	TRUE	TRUE	TRUE	LUNG
NCIH1915	TRUE	TRUE	TRUE	LUNG
NCIH1944	TRUE	TRUE	TRUE	LUNG
NCIH1975	TRUE	TRUE	TRUE	LUNG
NCIH1993	TRUE	TRUE	TRUE	LUNG
NCIH2004RT	TRUE	TRUE	TRUE	SOFT.TISSUE
NCIH2009	TRUE	TRUE	TRUE	LUNG
NCIH2023	TRUE	TRUE	TRUE	LUNG
NCIH2030	TRUE	TRUE	TRUE	LUNG
NCIH2052	FALSE	TRUE	TRUE	PLEURA
NCIH2087	TRUE	TRUE	TRUE	LUNG
NCIH209	TRUE	TRUE	TRUE	LUNG
NCIH211	TRUE	TRUE	TRUE	LUNG
NCIH2110	TRUE	FALSE	TRUE	LUNG
NCIH2122	TRUE	TRUE	TRUE	LUNG
NCIH2126	TRUE	TRUE	TRUE	LUNG
NCIH2170	TRUE	TRUE	TRUE	LUNG
NCIH2171	TRUE	TRUE	TRUE	LUNG
NCIH2172	TRUE	TRUE	TRUE	LUNG
NCIH226	TRUE	TRUE	TRUE	LUNG
NCIH2286	TRUE	FALSE	TRUE	LUNG
NCIH2291	TRUE	TRUE	TRUE	LUNG
NCIH23	TRUE	TRUE	TRUE	LUNG
NCIH2452	FALSE	TRUE	TRUE	PLEURA
NCIH28	FALSE	TRUE	TRUE	PLEURA
NCIH2882	TRUE	TRUE	TRUE	LUNG
NCIH2887	TRUE	TRUE	TRUE	LUNG
NCIH292	TRUE	FALSE	FALSE	LUNG
NCIH3122	TRUE	TRUE	TRUE	LUNG
NCIH322	TRUE	FALSE	TRUE	LUNG
NCIH358	TRUE	FALSE	TRUE	LUNG
NCIH441	TRUE	TRUE	TRUE	LUNG
NCIH446	TRUE	TRUE	TRUE	LUNG
NCIH460	TRUE	TRUE	FALSE	LUNG
NCIH520	TRUE	TRUE	FALSE	LUNG
NCIH522	TRUE	TRUE	TRUE	LUNG
NCIH526	TRUE	TRUE	TRUE	LUNG
NCIH647	TRUE	TRUE	TRUE	LUNG
NCIH650	TRUE	TRUE	FALSE	LUNG
NCIH661	TRUE	TRUE	TRUE	LUNG
NCIH716	TRUE	TRUE	TRUE	LARGE.INTESTINE
NCIH727	TRUE	TRUE	TRUE	LUNG
NCIH747	TRUE	FALSE	TRUE	LARGE.INTESTINE
NCIH82	TRUE	TRUE	TRUE	LUNG
NCIH838	TRUE	TRUE	TRUE	LUNG
NCIH841	TRUE	TRUE	TRUE	LUNG
NCIN87	TRUE	FALSE	TRUE	STOMACH
NCO2	TRUE	TRUE	TRUE	HAEMATOPOIETIC.AND.LYMPHOID.TISSUE
NGP	FALSE	TRUE	TRUE	AUTONOMIC.GANGLIA
NH12	FALSE	TRUE	TRUE	AUTONOMIC.GANGLIA
NIHOVCAR3	TRUE	TRUE	TRUE	OVARY
NMCG1	TRUE	TRUE	TRUE	CENTRAL.NERVOUS.SYSTEM
NO10	TRUE	TRUE	TRUE	CENTRAL.NERVOUS.SYSTEM
NO11	TRUE	TRUE	TRUE	CENTRAL.NERVOUS.SYSTEM
NO36	TRUE	TRUE	TRUE	LUNG
NOMO1	TRUE	TRUE	TRUE	HAEMATOPOIETIC.AND.LYMPHOID.TISSUE
NOS1	TRUE	TRUE	TRUE	BONE
NOZ	TRUE	TRUE	TRUE	LIVER
NP2	TRUE	FALSE	TRUE	CENTRAL.NERVOUS.SYSTEM
NP3	TRUE	TRUE	TRUE	CENTRAL.NERVOUS.SYSTEM
NP5	TRUE	FALSE	TRUE	CENTRAL.NERVOUS.SYSTEM
NP8	TRUE	TRUE	TRUE	CENTRAL.NERVOUS.SYSTEM
NUGC3	TRUE	TRUE	TRUE	STOMACH
NZM3	TRUE	TRUE	TRUE	SKIN
NZOV9	TRUE	TRUE	TRUE	OVARY
OACM51	TRUE	FALSE	TRUE	OESOPHAGUS
OAW28	TRUE	TRUE	TRUE	OVARY
OAW42	TRUE	TRUE	TRUE	OVARY
OC314	TRUE	FALSE	TRUE	OVARY
OC316	TRUE	TRUE	TRUE	OVARY
OCIAML2	TRUE	TRUE	TRUE	HAEMATOPOIETIC.AND.LYMPHOID.TISSUE
OCIAML3	TRUE	TRUE	TRUE	HAEMATOPOIETIC.AND.LYMPHOID.TISSUE
OCIC4P	TRUE	TRUE	TRUE	OVARY
OCILY18	TRUE	FALSE	TRUE	HAEMATOPOIETIC.AND.LYMPHOID.TISSUE
OCILY19	TRUE	TRUE	TRUE	HAEMATOPOIETIC.AND.LYMPHOID.TISSUE
OCIM2	TRUE	TRUE	TRUE	HAEMATOPOIETIC.AND.LYMPHOID.TISSUE
OCIMY5	TRUE	TRUE	TRUE	HAEMATOPOIETIC.AND.LYMPHOID.TISSUE
OCIMY7	TRUE	TRUE	TRUE	HAEMATOPOIETIC.AND.LYMPHOID.TISSUE
OCIP5X	TRUE	TRUE	TRUE	OVARY
OCUBM	TRUE	TRUE	TRUE	BREAST
OCUG1	FALSE	TRUE	TRUE	BILIARY.TRACT
OCUM1	TRUE	TRUE	TRUE	STOMACH
OE21	TRUE	TRUE	TRUE	OESOPHAGUS
OE33	TRUE	TRUE	TRUE	OESOPHAGUS
OMM1	FALSE	FALSE	TRUE	UVEA
OMM25	FALSE	TRUE	TRUE	UVEA
ONCODG1	TRUE	TRUE	TRUE	OVARY
ONDA7	TRUE	FALSE	TRUE	CENTRAL.NERVOUS.SYSTEM
ONDA8	TRUE	TRUE	TRUE	CENTRAL.NERVOUS.SYSTEM
ONDA9	TRUE	FALSE	TRUE	CENTRAL.NERVOUS.SYSTEM
ONE58	TRUE	TRUE	TRUE	LUNG
ONS76	TRUE	TRUE	TRUE	CENTRAL.NERVOUS.SYSTEM
OPM2	TRUE	TRUE	TRUE	HAEMATOPOIETIC.AND.LYMPHOID.TISSUE
OS252	TRUE	TRUE	TRUE	BONE
OSC19	TRUE	TRUE	TRUE	UPPER.AERODIGESTIVE.TRACT
OSC20	TRUE	TRUE	TRUE	UPPER.AERODIGESTIVE.TRACT
OSRC2	TRUE	TRUE	TRUE	KIDNEY
OUMS23	TRUE	TRUE	TRUE	LARGE.INTESTINE
OV7	TRUE	TRUE	TRUE	OVARY
OV90	TRUE	TRUE	TRUE	OVARY
OVCA420	TRUE	TRUE	TRUE	OVARY
OVCAR5	TRUE	TRUE	TRUE	OVARY
OVCAR8	TRUE	FALSE	TRUE	OVARY
OVISE	TRUE	FALSE	TRUE	OVARY
OVK18	TRUE	TRUE	TRUE	OVARY
OVMANA	TRUE	TRUE	TRUE	OVARY
OVMIU	TRUE	FALSE	TRUE	OVARY
OVTOKO	TRUE	TRUE	TRUE	OVARY
P2URK562	TRUE	TRUE	FALSE	HAEMATOPOIETIC.AND.LYMPHOID.TISSUE
P30OHK	TRUE	FALSE	TRUE	HAEMATOPOIETIC.AND.LYMPHOID.TISSUE
P31FUJ	TRUE	FALSE	TRUE	HAEMATOPOIETIC.AND.LYMPHOID.TISSUE
P4E6	FALSE	TRUE	TRUE	PROSTATE
PA1	TRUE	TRUE	TRUE	OVARY
PACADD119	TRUE	TRUE	TRUE	PANCREAS
PACADD137	TRUE	TRUE	TRUE	PANCREAS
PACADD161	TRUE	TRUE	TRUE	PANCREAS
PACADD165	TRUE	TRUE	TRUE	PANCREAS
PACADD188	TRUE	FALSE	TRUE	PANCREAS
PANC0203	TRUE	TRUE	TRUE	PANCREAS
PANC0327	TRUE	TRUE	TRUE	PANCREAS
PANC0403	TRUE	TRUE	TRUE	PANCREAS
PANC0504	TRUE	TRUE	TRUE	PANCREAS
PANC0813	TRUE	TRUE	TRUE	PANCREAS
PANC1	TRUE	FALSE	TRUE	PANCREAS
PANC1005	TRUE	FALSE	TRUE	PANCREAS
PATU8902	TRUE	FALSE	TRUE	PANCREAS
PATU8988S	TRUE	TRUE	TRUE	PANCREAS
PATU8988T	TRUE	TRUE	TRUE	PANCREAS
PC14	TRUE	FALSE	TRUE	LUNG
PCI15A	TRUE	TRUE	TRUE	UPPER.AERODIGESTIVE.TRACT
PCI30	TRUE	TRUE	TRUE	UPPER.AERODIGESTIVE.TRACT
PCI38	TRUE	TRUE	TRUE	UPPER.AERODIGESTIVE.TRACT
PCI4B	TRUE	TRUE	TRUE	UPPER.AERODIGESTIVE.TRACT
PCI6A	TRUE	TRUE	FALSE	UPPER.AERODIGESTIVE.TRACT
PEA1	TRUE	TRUE	TRUE	OVARY
PECAPJ15	TRUE	TRUE	TRUE	UPPER.AERODIGESTIVE.TRACT
PECAPJ34CLONEC12	TRUE	TRUE	TRUE	UPPER.AERODIGESTIVE.TRACT
PECAPJ41CLONED2	TRUE	TRUE	TRUE	UPPER.AERODIGESTIVE.TRACT
PECAPJ49	TRUE	TRUE	TRUE	UPPER.AERODIGESTIVE.TRACT
PEO1	TRUE	FALSE	TRUE	OVARY
PEO4	TRUE	FALSE	TRUE	OVARY
PF382	TRUE	TRUE	TRUE	HAEMATOPOIETIC.AND.LYMPHOID.TISSUE
PFSK1	TRUE	TRUE	TRUE	CENTRAL.NERVOUS.SYSTEM
PGA1	TRUE	TRUE	TRUE	HAEMATOPOIETIC.AND.LYMPHOID.TISSUE
PK1	TRUE	TRUE	TRUE	PANCREAS
PK45H	TRUE	TRUE	TRUE	PANCREAS
PK8	TRUE	FALSE	FALSE	PANCREAS
PL4	TRUE	TRUE	TRUE	PANCREAS
PLCPRF5	TRUE	TRUE	TRUE	LIVER
PSN1	TRUE	TRUE	TRUE	PANCREAS
PSS008	TRUE	TRUE	TRUE	BONE
PSS131R	FALSE	FALSE	TRUE	Osteosarcoma
RAJI	TRUE	FALSE	TRUE	HAEMATOPOIETIC.AND.LYMPHOID.TISSUE
RBE	FALSE	FALSE	TRUE	BILIARY.TRACT
RCC10RGB	TRUE	TRUE	TRUE	KIDNEY
RCCFG2	TRUE	TRUE	TRUE	KIDNEY
RCHACV	TRUE	FALSE	TRUE	HAEMATOPOIETIC.AND.LYMPHOID.TISSUE
RCM1	TRUE	TRUE	FALSE	LARGE.INTESTINE
RD	TRUE	TRUE	TRUE	SOFT.TISSUE
RDES	TRUE	TRUE	TRUE	BONE
REH	TRUE	TRUE	TRUE	HAEMATOPOIETIC.AND.LYMPHOID.TISSUE
RERFGC1B	TRUE	TRUE	TRUE	STOMACH
RERFLCAD1	TRUE	TRUE	TRUE	LUNG
RERFLCAD2	TRUE	TRUE	TRUE	LUNG
RERFLCAI	TRUE	TRUE	TRUE	LUNG
RERFLCSQ1	TRUE	TRUE	TRUE	LUNG
RH28	TRUE	TRUE	FALSE	SOFT.TISSUE
RH30	TRUE	TRUE	TRUE	SOFT.TISSUE
RH4	TRUE	TRUE	TRUE	SOFT.TISSUE
RHJT	TRUE	TRUE	TRUE	SOFT.TISSUE
RI1	TRUE	TRUE	TRUE	HAEMATOPOIETIC.AND.LYMPHOID.TISSUE
RKN	TRUE	TRUE	TRUE	SOFT.TISSUE
RKO	TRUE	TRUE	TRUE	LARGE.INTESTINE
RL	TRUE	FALSE	TRUE	HAEMATOPOIETIC.AND.LYMPHOID.TISSUE
RL952	TRUE	TRUE	TRUE	ENDOMETRIUM
RMGI	TRUE	TRUE	TRUE	OVARY
RMSYM	TRUE	TRUE	TRUE	SOFT.TISSUE
RMUGS	TRUE	TRUE	TRUE	OVARY
ROS50	TRUE	FALSE	TRUE	HAEMATOPOIETIC.AND.LYMPHOID.TISSUE
RPE1SS119	FALSE	TRUE	TRUE	ENGINEERED
RPE1SS48	FALSE	FALSE	TRUE	ENGINEERED
RPE1SS51	FALSE	TRUE	TRUE	ENGINEERED
RPE1SS6	FALSE	TRUE	TRUE	ENGINEERED
RPE1SS77	FALSE	TRUE	TRUE	ENGINEERED
RPMI2650	TRUE	TRUE	TRUE	UPPER.AERODIGESTIVE.TRACT
RPMI7951	TRUE	TRUE	TRUE	SKIN
RPMI8226	TRUE	FALSE	TRUE	HAEMATOPOIETIC.AND.LYMPHOID.TISSUE
RT112	TRUE	TRUE	TRUE	URINARY.TRACT
RT11284	TRUE	TRUE	TRUE	URINARY.TRACT
RVH421	TRUE	TRUE	TRUE	SKIN
RVH421RPMI	FALSE	TRUE	TRUE
RVH421SKINFV1	FALSE	TRUE	TRUE	SKIN.FV1.RESISTANT
S117	FALSE	TRUE	TRUE	THYROID
S462	TRUE	TRUE	TRUE	SOFT.TISSUE
SAOS2	TRUE	TRUE	TRUE	BONE
SAS	TRUE	TRUE	TRUE	UPPER.AERODIGESTIVE.TRACT
SAT	TRUE	TRUE	TRUE	UPPER.AERODIGESTIVE.TRACT
SCABER	TRUE	FALSE	TRUE	URINARY.TRACT
SCC25	TRUE	FALSE	TRUE	UPPER.AERODIGESTIVE.TRACT
SCC4	TRUE	TRUE	TRUE	UPPER.AERODIGESTIVE.TRACT
SCC9	TRUE	TRUE	TRUE	UPPER.AERODIGESTIVE.TRACT
SCCOHT1	TRUE	TRUE	TRUE	OVARY
SCH	TRUE	FALSE	TRUE	STOMACH
SCLC22H	TRUE	TRUE	TRUE	LUNG
SCMCRM2	TRUE	TRUE	TRUE	SOFT.TISSUE
SCS214	TRUE	TRUE	TRUE	SOFT.TISSUE
SEKI	TRUE	FALSE	TRUE	SKIN
SEM	TRUE	FALSE	TRUE	HAEMATOPOIETIC.AND.LYMPHOID.TISSUE
SEMK2	TRUE	TRUE	TRUE	HAEMATOPOIETIC.AND.LYMPHOID.TISSUE
SET2	TRUE	TRUE	TRUE	HAEMATOPOIETIC.AND.LYMPHOID.TISSUE
SF126	TRUE	TRUE	TRUE	CENTRAL.NERVOUS.SYSTEM
SF172	TRUE	TRUE	TRUE	CENTRAL.NERVOUS.SYSTEM
SF268	TRUE	TRUE	TRUE	CENTRAL.NERVOUS.SYSTEM
SF295	TRUE	TRUE	TRUE	CENTRAL.NERVOUS.SYSTEM
SF539	TRUE	TRUE	TRUE	CENTRAL.NERVOUS.SYSTEM
SF767	TRUE	TRUE	TRUE	CENTRAL.NERVOUS.SYSTEM
SG231	FALSE	TRUE	TRUE	BILIARY.TRACT
SH10TC	TRUE	TRUE	TRUE	STOMACH
SH4	TRUE	TRUE	TRUE	SKIN
SHI1	TRUE	TRUE	TRUE	HAEMATOPOIETIC.AND.LYMPHOID.TISSUE
SHMAC4	FALSE	TRUE	TRUE	PROSTATE
SHMAC5	FALSE	TRUE	TRUE	PROSTATE
SHP77	TRUE	FALSE	TRUE	LUNG
SHSY5Y	FALSE	TRUE	TRUE	AUTONOMIC.GANGLIA
SIHA	FALSE	TRUE	TRUE	CERVIX
SIMA	FALSE	TRUE	TRUE	AUTONOMIC.GANGLIA
SISO	FALSE	TRUE	TRUE	CERVIX
SJSA1	TRUE	TRUE	TRUE	BONE
SKBR3	TRUE	TRUE	TRUE	BREAST
SKES1	TRUE	FALSE	TRUE	BONE
SKGI	TRUE	TRUE	TRUE	ENDOMETRIUM
SKGII	TRUE	TRUE	TRUE	ENDOMETRIUM
SKGT2	TRUE	FALSE	TRUE	STOMACH
SKGT4	TRUE	TRUE	TRUE	OESOPHAGUS
SKHEP1	TRUE	TRUE	TRUE	LIVER
SKLMS1	TRUE	TRUE	TRUE	SOFT.TISSUE
SKMEL19	TRUE	TRUE	TRUE	SKIN
SKMEL2	TRUE	FALSE	TRUE	SKIN
SKMEL24	TRUE	TRUE	TRUE	SKIN
SKMEL30	TRUE	TRUE	TRUE	SKIN
SKMES1	TRUE	TRUE	TRUE	LUNG
SKMG1	TRUE	FALSE	TRUE	CENTRAL.NERVOUS.SYSTEM
SKMM2	TRUE	TRUE	TRUE	HAEMATOPOIETIC.AND.LYMPHOID.TISSUE
SKN	TRUE	TRUE	TRUE	ENDOMETRIUM
SKN3	TRUE	TRUE	TRUE	UPPER.AERODIGESTIVE.TRACT
SKNAS	FALSE	FALSE	TRUE	AUTONOMIC.GANGLIA
SKNBE2	FALSE	TRUE	TRUE	AUTONOMIC.GANGLIA
SKNDZ	FALSE	TRUE	TRUE	AUTONOMIC.GANGLIA
SKNEP1	TRUE	TRUE	TRUE	BONE
SKNFI	FALSE	TRUE	TRUE	AUTONOMIC.GANGLIA
SKNMC	TRUE	TRUE	TRUE	BONE
SKNO1	TRUE	TRUE	TRUE	HAEMATOPOIETIC.AND.LYMPHOID.TISSUE
SKNSH	FALSE	FALSE	TRUE	AUTONOMIC.GANGLIA
SKOV3	TRUE	FALSE	TRUE	OVARY
SKPNDW	TRUE	TRUE	TRUE	BONE
SKRC20	TRUE	TRUE	FALSE	KIDNEY
SKRC31	TRUE	FALSE	TRUE	KIDNEY
SKUT1	TRUE	TRUE	FALSE	SOFT.TISSUE
SLR20	TRUE	TRUE	TRUE	KIDNEY
SLR23	TRUE	FALSE	TRUE	KIDNEY
SLR24	TRUE	TRUE	TRUE	KIDNEY
SLR26	TRUE	TRUE	TRUE	KIDNEY
SLVL	TRUE	FALSE	TRUE	HAEMATOPOIETIC.AND.LYMPHOID.TISSUE
SMSCTR	TRUE	FALSE	TRUE	SOFT.TISSUE
SMZ1	TRUE	TRUE	TRUE	HAEMATOPOIETIC.AND.LYMPHOID.TISSUE
SNB75	TRUE	TRUE	TRUE	CENTRAL.NERVOUS.SYSTEM
SNGM	TRUE	TRUE	TRUE	ENDOMETRIUM
SNU1	TRUE	TRUE	FALSE	STOMACH
SNU1033	TRUE	TRUE	TRUE	LARGE.INTESTINE
SNU1041	TRUE	TRUE	TRUE	UPPER.AERODIGESTIVE.TRACT
SNU1066	TRUE	TRUE	TRUE	UPPER.AERODIGESTIVE.TRACT
SNU1076	TRUE	FALSE	TRUE	UPPER.AERODIGESTIVE.TRACT
SNU1077	TRUE	TRUE	TRUE	ENDOMETRIUM
SNU1079	FALSE	TRUE	TRUE	BILIARY.TRACT
SNU1105	TRUE	TRUE	TRUE	CENTRAL.NERVOUS.SYSTEM
SNU1196	FALSE	TRUE	TRUE	BILIARY.TRACT
SNU1544	TRUE	TRUE	TRUE	LARGE.INTESTINE
SNU16	TRUE	TRUE	TRUE	STOMACH
SNU182	TRUE	TRUE	FALSE	LIVER
SNU201	TRUE	TRUE	TRUE	CENTRAL.NERVOUS.SYSTEM
SNU213	TRUE	FALSE	TRUE	PANCREAS
SNU216	TRUE	FALSE	TRUE	STOMACH
SNU308	FALSE	TRUE	TRUE	BILIARY.TRACT
SNU349	TRUE	TRUE	TRUE	KIDNEY
SNU387	TRUE	TRUE	TRUE	LIVER
SNU398	TRUE	TRUE	TRUE	LIVER
SNU410	TRUE	TRUE	TRUE	PANCREAS
SNU423	TRUE	FALSE	TRUE	LIVER
SNU449	TRUE	TRUE	TRUE	LIVER
SNU46	TRUE	TRUE	TRUE	UPPER.AERODIGESTIVE.TRACT
SNU475	TRUE	TRUE	TRUE	LIVER
SNU478	FALSE	TRUE	TRUE	BILIARY.TRACT
SNU5	TRUE	TRUE	TRUE	STOMACH
SNU503	TRUE	TRUE	TRUE	LARGE.INTESTINE
SNU601	TRUE	TRUE	TRUE	STOMACH
SNU61	TRUE	TRUE	TRUE	LARGE.INTESTINE
SNU620	TRUE	FALSE	TRUE	STOMACH
SNU626	TRUE	TRUE	TRUE	CENTRAL.NERVOUS.SYSTEM
SNU638	TRUE	TRUE	TRUE	STOMACH
SNU668	TRUE	TRUE	TRUE	STOMACH
SNU685	TRUE	TRUE	TRUE	ENDOMETRIUM
SNU719	TRUE	TRUE	TRUE	STOMACH
SNU738	TRUE	TRUE	TRUE	CENTRAL.NERVOUS.SYSTEM
SNU761	TRUE	FALSE	TRUE	LIVER
SNU8	TRUE	TRUE	TRUE	OVARY
SNU81	TRUE	FALSE	TRUE	LARGE.INTESTINE
SNU840	TRUE	TRUE	FALSE	OVARY
SNU869	FALSE	TRUE	TRUE	BILIARY.TRACT
SNU886	TRUE	TRUE	TRUE	LIVER
SNUC1	TRUE	TRUE	TRUE	LARGE.INTESTINE
SNUC4	TRUE	TRUE	TRUE	LARGE.INTESTINE
SNUC5	TRUE	FALSE	TRUE	LARGE.INTESTINE
SSP25	FALSE	TRUE	TRUE	BILIARY.TRACT
ST486	TRUE	TRUE	TRUE	HAEMATOPOIETIC.AND.LYMPHOID.TISSUE
SU8686	TRUE	TRUE	TRUE	PANCREAS
SUDHL1	TRUE	TRUE	TRUE	HAEMATOPOIETIC.AND.LYMPHOID.TISSUE
SUDHL10	TRUE	FALSE	TRUE	HAEMATOPOIETIC.AND.LYMPHOID.TISSUE
SUDHL4	TRUE	TRUE	TRUE	HAEMATOPOIETIC.AND.LYMPHOID.TISSUE
SUDHL5	TRUE	TRUE	TRUE	HAEMATOPOIETIC.AND.LYMPHOID.TISSUE
SUDHL8	TRUE	TRUE	TRUE	HAEMATOPOIETIC.AND.LYMPHOID.TISSUE
SUIT2	TRUE	TRUE	TRUE	PANCREAS
SUM102PT	TRUE	FALSE	TRUE	BREAST
SUM1315MO2	TRUE	TRUE	TRUE	BREAST
SUM149PT	TRUE	TRUE	TRUE	BREAST
SUM159PT	TRUE	FALSE	TRUE	BREAST
SUM190PT	TRUE	TRUE	TRUE	BREAST
SUM229PE	TRUE	FALSE	TRUE	BREAST
SUM52PE	TRUE	TRUE	TRUE	BREAST
SUPM2	TRUE	TRUE	TRUE	HAEMATOPOIETIC.AND.LYMPHOID.TISSUE
SUPT1	TRUE	TRUE	TRUE	HAEMATOPOIETIC.AND.LYMPHOID.TISSUE
SUSA	FALSE	TRUE	TRUE	TESTIS
SW1088	TRUE	TRUE	TRUE	CENTRAL.NERVOUS.SYSTEM
SW1116	TRUE	TRUE	TRUE	LARGE.INTESTINE
SW1271	TRUE	TRUE	TRUE	LUNG
SW1463	TRUE	TRUE	TRUE	LARGE.INTESTINE
SW156	TRUE	TRUE	TRUE	KIDNEY
SW1573	TRUE	TRUE	FALSE	LUNG
SW1990	TRUE	TRUE	TRUE	PANCREAS
SW403	TRUE	TRUE	TRUE	LARGE.INTESTINE
SW48	TRUE	TRUE	TRUE	LARGE.INTESTINE
SW579	FALSE	TRUE	TRUE	THYROID
SW620	TRUE	TRUE	TRUE	LARGE.INTESTINE
SW626	TRUE	TRUE	TRUE	LARGE.INTESTINE
SW756	FALSE	TRUE	TRUE	CERVIX
SW837	TRUE	TRUE	TRUE	LARGE.INTESTINE
SW948	TRUE	TRUE	TRUE	LARGE.INTESTINE
SW954	FALSE	TRUE	TRUE	CERVIX
SW982	TRUE	TRUE	TRUE	SOFT.TISSUE
SYO1	TRUE	TRUE	TRUE	SOFT.TISSUE
T24	TRUE	TRUE	TRUE	URINARY.TRACT
T3M3	FALSE	TRUE	TRUE	PLACENTA
T3M4	TRUE	TRUE	TRUE	PANCREAS
T3M5	FALSE	TRUE	TRUE	THYROID
T47D	TRUE	TRUE	TRUE	BREAST
T84	TRUE	TRUE	TRUE	LARGE.INTESTINE
T98G	TRUE	TRUE	TRUE	CENTRAL.NERVOUS.SYSTEM
TANOUE	TRUE	TRUE	TRUE	HAEMATOPOIETIC.AND.LYMPHOID.TISSUE
TASK1	TRUE	TRUE	TRUE	CENTRAL.NERVOUS.SYSTEM
TC106	TRUE	TRUE	TRUE	BONE
TC138	TRUE	TRUE	TRUE	BONE
TC205	TRUE	TRUE	TRUE	BONE
TC32	TRUE	TRUE	TRUE	BONE
TC71	TRUE	TRUE	TRUE	BONE
TCCPAN2	TRUE	TRUE	TRUE	PANCREAS
TCCSUP	TRUE	TRUE	TRUE	URINARY.TRACT
TDOTT	TRUE	FALSE	TRUE	OESOPHAGUS
TE1	TRUE	TRUE	TRUE	OESOPHAGUS
TE10	TRUE	TRUE	TRUE	OESOPHAGUS
TE11	TRUE	TRUE	TRUE	OESOPHAGUS
TE4	TRUE	TRUE	TRUE	OESOPHAGUS
TE5	TRUE	TRUE	TRUE	OESOPHAGUS
TE6	TRUE	TRUE	TRUE	OESOPHAGUS
TE8	TRUE	TRUE	TRUE	OESOPHAGUS
TE9	TRUE	TRUE	TRUE	OESOPHAGUS
TEN	TRUE	TRUE	TRUE	ENDOMETRIUM
TF1	TRUE	TRUE	TRUE	HAEMATOPOIETIC.AND.LYMPHOID.TISSUE
TFK1	FALSE	TRUE	TRUE	BILIARY.TRACT
TGBC18TKB	TRUE	TRUE	TRUE	LARGE.INTESTINE
TGBC1TKB	FALSE	TRUE	TRUE	BILIARY.TRACT
TGBC52TKB	FALSE	TRUE	TRUE	BILIARY.TRACT
TGW	FALSE	FALSE	TRUE	AUTONOMIC.GANGLIA
THP1	TRUE	TRUE	TRUE	HAEMATOPOIETIC.AND.LYMPHOID.TISSUE
TKKK	FALSE	TRUE	TRUE	BILIARY.TRACT
TL1	TRUE	TRUE	TRUE	HAEMATOPOIETIC.AND.LYMPHOID.TISSUE
TM31	TRUE	FALSE	TRUE	CENTRAL.NERVOUS.SYSTEM
TM87	TRUE	TRUE	TRUE	SOFT.TISSUE
TMK1	TRUE	TRUE	TRUE	STOMACH
TN2	FALSE	TRUE	TRUE	AUTONOMIC.GANGLIA
TO14	TRUE	FALSE	TRUE	OVARY
TOV112D	TRUE	TRUE	TRUE	OVARY
TOV21G	TRUE	TRUE	TRUE	OVARY
TR146	TRUE	TRUE	TRUE	UPPER.AERODIGESTIVE.TRACT
TT1TKB	TRUE	TRUE	TRUE	LARGE.INTESTINE
TT2609C02	FALSE	TRUE	TRUE	THYROID
TTC442	TRUE	TRUE	TRUE	SOFT.TISSUE
TTC549	TRUE	FALSE	TRUE	SOFT.TISSUE
TTC642	TRUE	FALSE	TRUE	SOFT.TISSUE
TTC709	TRUE	TRUE	TRUE	SOFT.TISSUE
TUHR10TKB	TRUE	FALSE	TRUE	KIDNEY
TUHR14TKB	TRUE	TRUE	TRUE	KIDNEY
TUHR4TKB	TRUE	TRUE	TRUE	KIDNEY
TYKNU	TRUE	FALSE	TRUE	OVARY
U118MG	TRUE	TRUE	TRUE	CENTRAL.NERVOUS.SYSTEM
U251MG	TRUE	TRUE	TRUE	CENTRAL.NERVOUS.SYSTEM
U251MGDM	FALSE	TRUE	TRUE	Brain
U2904	TRUE	TRUE	FALSE	HAEMATOPOIETIC.AND.LYMPHOID.TISSUE
U2OS	TRUE	TRUE	TRUE	BONE
U343	TRUE	TRUE	TRUE	CENTRAL.NERVOUS.SYSTEM
U87MG	TRUE	TRUE	TRUE	CENTRAL.NERVOUS.SYSTEM
U937	TRUE	TRUE	TRUE	HAEMATOPOIETIC.AND.LYMPHOID.TISSUE
UACC257	TRUE	TRUE	TRUE	SKIN
UACC62	TRUE	TRUE	FALSE	SKIN
UACC62SKINCJ1	FALSE	TRUE	TRUE	SKIN.CJ1.RESISTANT
UACC893	TRUE	TRUE	TRUE	BREAST
UBLC1	TRUE	TRUE	TRUE	URINARY.TRACT
UHO1	TRUE	TRUE	TRUE	HAEMATOPOIETIC.AND.LYMPHOID.TISSUE
UMCHOR1	TRUE	TRUE	TRUE	BONE
UMRC3	TRUE	TRUE	TRUE	KIDNEY
UMRC7	TRUE	TRUE	TRUE	KIDNEY
UMUC1	TRUE	TRUE	FALSE	URINARY.TRACT
UMUC10	TRUE	FALSE	TRUE	URINARY.TRACT
UMUC11	TRUE	FALSE	TRUE	URINARY.TRACT
UMUC13	TRUE	TRUE	TRUE	URINARY.TRACT
UMUC14	TRUE	TRUE	TRUE	URINARY.TRACT
UMUC16	TRUE	TRUE	TRUE	URINARY.TRACT
UMUC3	TRUE	FALSE	TRUE	URINARY.TRACT
UMUC5	TRUE	TRUE	TRUE	URINARY.TRACT
UMUC6	TRUE	TRUE	TRUE	URINARY.TRACT
UMUC7	TRUE	TRUE	TRUE	URINARY.TRACT
UMUC9	TRUE	TRUE	TRUE	URINARY.TRACT
UOK101	TRUE	TRUE	TRUE	KIDNEY
UPCISCC026	TRUE	TRUE	TRUE	UPPER.AERODIGESTIVE.TRACT
UPCISCC040	TRUE	TRUE	TRUE	UPPER.AERODIGESTIVE.TRACT
UPCISCC074	TRUE	TRUE	TRUE	UPPER.AERODIGESTIVE.TRACT
UPCISCC090	TRUE	TRUE	TRUE	UPPER.AERODIGESTIVE.TRACT
UPCISCC111	TRUE	TRUE	TRUE	UPPER.AERODIGESTIVE.TRACT
UPCISCC116	TRUE	TRUE	TRUE	UPPER.AERODIGESTIVE.TRACT
UPCISCC131	TRUE	TRUE	TRUE	UPPER.AERODIGESTIVE.TRACT
UPCISCC152	TRUE	FALSE	TRUE	UPPER.AERODIGESTIVE.TRACT
UPCISCC154	TRUE	TRUE	TRUE	UPPER.AERODIGESTIVE.TRACT
UPCISCC200	TRUE	TRUE	TRUE	UPPER.AERODIGESTIVE.TRACT
UPMD1	FALSE	TRUE	TRUE	Melanoma.Eye
UW228	TRUE	TRUE	TRUE	CENTRAL.NERVOUS.SYSTEM
UWB1289	TRUE	TRUE	TRUE	OVARY
VAESBJ	TRUE	TRUE	TRUE	SOFT.TISSUE
VCAP	FALSE	TRUE	TRUE	PROSTATE
VMCUB1	TRUE	TRUE	TRUE	URINARY.TRACT
VMRCLCD	TRUE	TRUE	TRUE	LUNG
VMRCRCW	TRUE	TRUE	TRUE	KIDNEY
VP229	TRUE	TRUE	TRUE	BREAST
WAOSEL	TRUE	TRUE	TRUE	HAEMATOPOIETIC.AND.LYMPHOID.TISSUE
WERIRB1	FALSE	TRUE	TRUE	AUTONOMIC.GANGLIA
WM115	TRUE	FALSE	TRUE	SKIN
WM1799	TRUE	FALSE	TRUE	SKIN
WM2664	TRUE	TRUE	TRUE	SKIN
WM3211	TRUE	TRUE	TRUE	SKIN
WM3772F	FALSE	TRUE	TRUE	EYE
WM793	TRUE	TRUE	TRUE	SKIN
WM88	TRUE	FALSE	TRUE	SKIN
WM983B	TRUE	TRUE	TRUE	SKIN
WPE1NA22	FALSE	TRUE	TRUE	PROSTATE
WSUNHL	TRUE	TRUE	TRUE	HAEMATOPOIETIC.AND.LYMPHOID.TISSUE
Y79	FALSE	TRUE	TRUE	AUTONOMIC.GANGLIA
YAMATO	TRUE	TRUE	TRUE	SOFT.TISSUE
YAPC	TRUE	FALSE	TRUE	PANCREAS
YD15	FALSE	TRUE	TRUE	SALIVARY.GLAND
YD38	TRUE	FALSE	TRUE	UPPER.AERODIGESTIVE.TRACT
YD8	TRUE	FALSE	TRUE	UPPER.AERODIGESTIVE.TRACT
YH13	TRUE	TRUE	TRUE	CENTRAL.NERVOUS.SYSTEM
YKG1	TRUE	TRUE	TRUE	CENTRAL.NERVOUS.SYSTEM
YSCCC	FALSE	TRUE	TRUE	BILIARY.TRACT
YUHOIN0650	FALSE	TRUE	TRUE	Melanoma.Skin
ZR751	TRUE	TRUE	TRUE	BREAST

## Sheet: TableS2a
Table S2. BEACON results of pan-lineage GEDs.
Gene	rho	SD	Naive.SE	Time-series.SE	z	P.Value	FDR
SOX10	-0.829338	0.0106245	0.000193976	0.000439046	-78.059	0	0
IRF4	-0.820213	0.0107415	0.000196111	0.000407652	-76.3595	0	0
HNF1B	-0.756744	0.0134182	0.000244982	0.000506874	-56.3969	0	0
MYOD1	-0.698648	0.0171986	0.000314002	0.000583681	-40.6224	0	0
POU2AF1	-0.695905	0.0162923	0.000297455	0.000499295	-42.7137	0	0
TP63	-0.687198	0.0172591	0.000315108	0.000544976	-39.8165	0	0
PAX8	-0.679878	0.0173648	0.000317037	0.00060777	-39.1526	0	0
MYB	-0.657648	0.018372	0.000335425	0.00060415	-35.7962	6.32104e-281	1.36566e-277
PAX5	-0.659973	0.0188797	0.000344695	0.000608898	-34.9567	5.12352e-268	9.83944e-265
CCND2	-0.638882	0.0188071	0.000343369	0.000578996	-33.9702	3.06569e-253	5.29874e-250
CCND1	-0.62887	0.0195624	0.000357159	0.000630253	-32.1469	4.87394e-227	7.65829e-224
KLF5	-0.611027	0.0195129	0.000356255	0.00058656	-31.314	1.50569e-215	2.16869e-212
IKZF1	-0.608965	0.020918	0.000381908	0.000648214	-29.1121	1.26308e-186	1.67931e-183
GRHL2	-0.599314	0.0210985	0.000385204	0.000632136	-28.4055	8.63457e-178	1.066e-174
ZEB2	-0.594008	0.0216138	0.000394612	0.000709358	-27.4828	1.40965e-166	1.52277e-163
MYCN	-0.592229	0.0216386	0.000395065	0.000623281	-27.3691	3.20017e-165	3.25363e-162
MEF2B	-0.58104	0.021089	0.000385031	0.000598485	-27.5518	2.10771e-167	2.42864e-164
CD19	-0.564667	0.0223758	0.000408524	0.00066474	-25.2356	8.14628e-141	7.82223e-138
BCL2	-0.561593	0.0222575	0.000406365	0.000611116	-25.2316	9.01881e-141	8.20427e-138
OTX2	-0.556811	0.0222855	0.000406875	0.000642272	-24.9854	4.40608e-138	3.80774e-135
FERMT2	-0.545756	0.0222769	0.000406719	0.00068897	-24.4987	7.61961e-133	6.2713e-130
MITF	-0.554017	0.0233692	0.000426662	0.000697658	-23.7071	1.52367e-124	1.19705e-121
CCND3	-0.533395	0.0229715	0.000419401	0.000633068	-23.2198	1.43541e-119	1.07868e-116
EBF1	-0.533388	0.0235925	0.000430738	0.000660358	-22.6084	1.79063e-113	1.28955e-110
ASCL1	-0.53727	0.023944	0.000437156	0.000660736	-22.4386	8.26609e-112	5.71484e-109
MYC	-0.534783	0.0239941	0.000438069	0.000671528	-22.2882	2.40686e-110	1.54075e-107
GATA1	-0.521918	0.0233825	0.000426904	0.000659731	-22.3209	1.15767e-110	7.69581e-108
NEUROD1	-0.529316	0.0239356	0.000437003	0.000730125	-22.1141	1.15566e-108	7.13375e-106
WWTR1	-0.522325	0.0238818	0.000436019	0.000674551	-21.8713	2.43704e-106	1.45248e-103
SOX2	-0.524304	0.024294	0.000443545	0.000704746	-21.5817	1.33534e-103	7.69335e-101
MPL	-0.517533	0.0243145	0.000443919	0.00063567	-21.285	7.82151e-101	4.36087e-98
IRS4	-0.502244	0.0243049	0.000443746	0.000632072	-20.6643	3.63347e-95	1.96253e-92
MYOG	-0.507805	0.0247843	0.000452498	0.000745391	-20.489	1.3501e-93	6.86325e-91
ITGAV	-0.494461	0.0240978	0.000439964	0.000651093	-20.5189	7.29743e-94	3.82208e-91
SPI1	-0.499482	0.0244686	0.000446734	0.000655809	-20.4131	6.39026e-93	3.15569e-90
FOSL1	-0.50103	0.0246684	0.000450382	0.000707851	-20.3106	5.18622e-92	2.48996e-89
GATA3	-0.495547	0.0245677	0.000448542	0.000676067	-20.1707	8.85375e-91	4.02706e-88
HNF4A	-0.496748	0.0246684	0.000450382	0.000708581	-20.137	1.74903e-90	7.75133e-88
MDM2	-0.491081	0.0248614	0.000453905	0.000744402	-19.7527	3.79914e-87	1.64161e-84
PIM2	-0.48408	0.024784	0.000452493	0.000633501	-19.5319	2.93967e-85	1.23925e-82
IKZF3	-0.485895	0.0249858	0.000456175	0.00068391	-19.4469	1.54839e-84	6.33489e-82
PHOX2B	-0.484609	0.0249208	0.000454989	0.000706805	-19.446	1.57603e-84	6.33489e-82
MEF2C	-0.477359	0.0253965	0.000463674	0.000684353	-18.7963	4.05187e-79	1.52245e-76
SNAI2	-0.472518	0.0250196	0.000456794	0.000701104	-18.8859	7.44806e-80	2.92573e-77
SPDEF	-0.471876	0.025023	0.000456856	0.000659643	-18.8577	1.27111e-79	4.88218e-77
TIPARP	-0.471417	0.0255302	0.000466115	0.000784687	-18.4651	1.97176e-76	7.25105e-74
CD79A	-0.46458	0.025576	0.000466953	0.000678966	-18.1646	4.91707e-74	1.77056e-71
CCNE1	-0.457237	0.0255416	0.000466324	0.00067708	-17.9017	5.72258e-72	2.01855e-69
CFLAR	-0.452346	0.0253492	0.000462811	0.000657169	-17.8446	1.59182e-71	5.5026e-69
HAND2	-0.454038	0.0260188	0.000475036	0.000715905	-17.4504	1.70883e-68	5.79125e-66
TFAP2B	-0.451367	0.0260898	0.000476333	0.000703022	-17.3005	2.33178e-67	7.75049e-65
FOXA2	-0.451574	0.0261869	0.000478104	0.000712267	-17.2443	6.17354e-67	2.01327e-64
SOX17	-0.453609	0.0266247	0.000486099	0.000686637	-17.0371	2.17792e-65	6.97095e-63
CDK6	-0.452909	0.0268802	0.000490763	0.000728903	-16.8492	5.32007e-64	1.642e-61
FOXA1	-0.435984	0.0258633	0.000472197	0.000694052	-16.8572	4.64058e-64	1.45832e-61
ESR1	-0.441484	0.0265176	0.000484144	0.000700896	-16.6487	1.54649e-62	4.68941e-60
ITGB5	-0.439804	0.0264774	0.000483409	0.000711599	-16.6106	2.92247e-62	8.70896e-60
EGFR	-0.431905	0.026251	0.000479275	0.000672804	-16.4529	3.99509e-61	1.17036e-58
ZEB1	-0.42714	0.0264904	0.000483646	0.000715006	-16.1243	8.60322e-59	2.4783e-56
FLT3	-0.423802	0.0269099	0.000491306	0.000702787	-15.7489	3.49444e-56	9.90129e-54
PARD6B	-0.421565	0.0270681	0.000494194	0.000725255	-15.5742	5.4466e-55	1.49427e-52
CDX2	-0.425398	0.0274639	0.00050142	0.000720098	-15.4894	2.04648e-54	5.52678e-52
ISL1	-0.418057	0.026782	0.000488971	0.000709039	-15.6096	3.13165e-55	8.73023e-53
CDH2	-0.417232	0.0271043	0.000494854	0.000761697	-15.3936	9.03719e-54	2.40306e-51
TRPS1	-0.415135	0.027308	0.000498574	0.000749794	-15.2019	1.71667e-52	4.42851e-50
ERBB2	-0.40849	0.0266625	0.000486788	0.000681867	-15.3208	2.77665e-53	7.27147e-51
HNF1A	-0.411933	0.0271968	0.000496543	0.00070676	-15.1464	4.00082e-52	1.00218e-49
NKX2.1	-0.40966	0.0270253	0.000493413	0.000701401	-15.1584	3.33561e-52	8.47834e-50
PIK3CD	-0.414434	0.0276317	0.000504484	0.000746554	-14.9985	3.75544e-51	8.77149e-49
ITGB3	-0.410464	0.027334	0.000499049	0.000729757	-15.0166	2.85782e-51	6.76637e-49
SOX1	-0.40914	0.0272406	0.000497344	0.000714597	-15.0195	2.73778e-51	6.5722e-49
ZFP36L1	-0.404345	0.0267712	0.000488773	0.000743621	-15.1037	7.65041e-52	1.889e-49
BCAR3	-0.402036	0.0267224	0.000487883	0.000688677	-15.0449	1.86523e-51	4.54066e-49
DUSP4	-0.409355	0.0274903	0.000501901	0.000697503	-14.8909	1.88831e-50	4.35167e-48
KLB	-0.406118	0.0272747	0.000497966	0.000740075	-14.8899	1.91676e-50	4.35911e-48
ARHGAP29	-0.403138	0.0273629	0.000499575	0.000732351	-14.733	1.97732e-49	4.43845e-47
FOXF1	-0.402486	0.0274709	0.000501548	0.000680388	-14.6513	6.60583e-49	1.46378e-46
DOCK2	-0.398702	0.0273316	0.000499004	0.000820471	-14.5876	1.68412e-48	3.68461e-46
LMO2	-0.394251	0.0272976	0.000498383	0.000738544	-14.4427	1.39346e-47	3.01057e-45
NEDD9	-0.393839	0.0272774	0.000498015	0.000593844	-14.4383	1.48501e-47	3.16875e-45
WAS	-0.387573	0.0269488	0.000492015	0.000716596	-14.3818	3.36405e-47	7.09075e-45
PHOX2A	-0.384042	0.0269979	0.000492911	0.00062821	-14.2249	3.2088e-46	6.68204e-44
NCKAP1	-0.38603	0.0273642	0.0004996	0.000692748	-14.1071	1.71702e-45	3.53298e-43
GFI1	-0.391964	0.0282146	0.000515126	0.000757107	-13.8922	3.53089e-44	7.09627e-42
IRS2	-0.389092	0.0279075	0.000509518	0.000710754	-13.9422	1.75423e-44	3.56706e-42
IRF8	-0.384864	0.028045	0.00051203	0.000799055	-13.7231	3.69396e-43	7.25528e-41
PPARG	-0.376997	0.0272888	0.000498222	0.000675488	-13.8151	1.03349e-43	2.05319e-41
RAC1	-0.386519	0.0284079	0.000518655	0.000740923	-13.606	1.84347e-42	3.54028e-40
PAX3	-0.383977	0.028382	0.000518181	0.000723987	-13.5289	5.27907e-42	1.00268e-39
BCL6	-0.374941	0.0275165	0.000502381	0.000681934	-13.626	1.40194e-42	2.72259e-40
LDB1	-0.375519	0.0279964	0.000511143	0.000765678	-13.4131	2.53422e-41	4.76104e-39
JUN	-0.378932	0.028401	0.000518528	0.000736873	-13.3422	6.57227e-41	1.20846e-38
LPAR1	-0.381948	0.0288751	0.000527184	0.000782929	-13.2276	3.03978e-40	5.30703e-38
BCAR1	-0.374175	0.0280137	0.000511458	0.000721314	-13.3568	5.40243e-41	1.00404e-38
PDGFRA	-0.374346	0.0282255	0.000515325	0.000693163	-13.2627	1.90528e-40	3.39494e-38
FOXR1	-0.370335	0.0277962	0.000507487	0.000708274	-13.3232	8.48001e-41	1.54283e-38
YAP1	-0.37466	0.0283142	0.000516944	0.000736492	-13.2322	2.8576e-40	5.03987e-38
MECOM	-0.369567	0.0278251	0.000508014	0.000678624	-13.2818	1.47567e-40	2.65682e-38
GPX8	-0.36673	0.0277963	0.00050749	0.000673267	-13.1935	4.78349e-40	8.26779e-38
TEAD1	-0.373808	0.0286813	0.000523646	0.000731473	-13.0332	3.96285e-39	6.64989e-37
FGFR1	-0.367459	0.0280863	0.000512784	0.000798316	-13.0832	2.05373e-39	3.48006e-37
TFAP2A	-0.371168	0.0285151	0.000520613	0.000699022	-13.0165	4.92856e-39	8.18065e-37
SQSTM1	-0.356542	0.0275666	0.000503295	0.000662585	-12.9339	1.44961e-38	2.36368e-36
TCF3	-0.368534	0.0291078	0.000531433	0.000776582	-12.661	4.86064e-37	7.70746e-35
ERG	-0.36053	0.0282566	0.000515893	0.000693607	-12.7591	1.3864e-37	2.23949e-35
SOX11	-0.365322	0.0289308	0.000528201	0.000759676	-12.6274	7.45168e-37	1.17086e-34
C11orf53	-0.363836	0.0288203	0.000526185	0.000761218	-12.6243	7.75807e-37	1.20802e-34
POU2F3	-0.360512	0.0291795	0.000532743	0.000712407	-12.355	2.28927e-35	3.38186e-33
LHX3	-0.35261	0.0282327	0.000515456	0.000707756	-12.4894	4.26275e-36	6.52012e-34
BATF3	-0.354525	0.0284657	0.000519709	0.00073742	-12.4545	6.61037e-36	1.00223e-33
IGF2BP1	-0.352178	0.0285487	0.000521226	0.000729078	-12.336	2.89732e-35	4.24384e-33
ZNF217	-0.355936	0.0290747	0.000530829	0.000717143	-12.2421	9.25561e-35	1.34432e-32
CSF2RB	-0.344536	0.0277725	0.000507055	0.000655663	-12.4056	1.21817e-35	1.83086e-33
LIN28B	-0.349243	0.0286539	0.000523147	0.00073761	-12.1883	1.7942e-34	2.58424e-32
TBX2	-0.346382	0.0287497	0.000524894	0.000748512	-12.0482	9.90995e-34	1.41557e-31
TEAD3	-0.348698	0.0290993	0.000531277	0.000705435	-11.9831	2.17952e-33	3.08777e-31
DENND4A	-0.351099	0.0294868	0.000538353	0.000767278	-11.907	5.44141e-33	7.58462e-31
EVA1A	-0.341776	0.0285393	0.000521054	0.0007433	-11.9756	2.3846e-33	3.35085e-31
TNS4	-0.347508	0.0292836	0.000534643	0.000739125	-11.867	8.78508e-33	1.21473e-30
ARHGAP45	-0.341247	0.0288908	0.000527471	0.000762959	-11.8116	1.69968e-32	2.2951e-30
GFI1B	-0.345382	0.0295764	0.000539989	0.000806291	-11.6776	8.29418e-32	1.07787e-29
EFNA5	-0.336049	0.028395	0.00051842	0.000684545	-11.8348	1.28979e-32	1.75533e-30
TBR1	-0.342591	0.0294625	0.000537909	0.00074127	-11.6281	1.48386e-31	1.91395e-29
PDGFRB	-0.332325	0.0281886	0.000514652	0.000645919	-11.7893	2.21573e-32	2.96873e-30
TNFSF10	-0.335368	0.0286837	0.00052369	0.000744442	-11.6919	7.00761e-32	9.24576e-30
CDH11	-0.331204	0.0283484	0.000517569	0.000729993	-11.6833	7.75432e-32	1.01535e-29
NFIB	-0.335959	0.0291236	0.000531721	0.000758963	-11.5356	4.36246e-31	5.58524e-29
VCL	-0.329635	0.0289402	0.000528374	0.000682243	-11.3902	2.33956e-30	2.9516e-28
TGIF1	-0.331749	0.029491	0.00053843	0.000832288	-11.2491	1.16921e-29	1.44347e-27
DOCK7	-0.324246	0.0285304	0.000520891	0.000748309	-11.3649	3.12523e-30	3.91423e-28
DUSP10	-0.3323	0.029789	0.00054387	0.000771461	-11.1551	3.37951e-29	4.08472e-27
FERMT1	-0.327461	0.0291834	0.000532814	0.000782721	-11.2208	1.61171e-29	1.97566e-27
BAMBI	-0.327082	0.029302	0.000534979	0.000749197	-11.1624	3.11303e-29	3.78913e-27
TWIST1	-0.325331	0.0291732	0.000532626	0.000720818	-11.1517	3.51155e-29	4.21484e-27
PPM1D	-0.319683	0.0287777	0.000525407	0.00068796	-11.1087	5.69133e-29	6.7376e-27
DOCK5	-0.322445	0.0292902	0.000534764	0.000788215	-11.0086	1.73597e-28	2.02733e-26
E2F3	-0.31802	0.0287278	0.000524495	0.000719858	-11.0701	8.75728e-29	1.02967e-26
ELK3	-0.321247	0.0298369	0.000544745	0.000718385	-10.7668	2.47003e-27	2.84614e-25
DOCK10	-0.312517	0.0287639	0.000525155	0.000697912	-10.8649	8.47015e-28	9.82537e-26
PXN	-0.316063	0.0293803	0.000536409	0.00072167	-10.7576	2.72745e-27	3.12193e-25
SOCS3	-0.317685	0.0297	0.000542245	0.000753992	-10.6965	5.28649e-27	5.89495e-25
KCNK5	-0.315087	0.0294196	0.000537126	0.000736709	-10.7101	4.56382e-27	5.12215e-25
PIK3R5	-0.313549	0.0292122	0.000533339	0.000734314	-10.7335	3.54295e-27	4.02871e-25
SOX9	-0.316385	0.0297073	0.000542378	0.00074117	-10.6501	8.70981e-27	9.58856e-25
TNFAIP3	-0.316037	0.0296789	0.000541861	0.000745004	-10.6485	8.85757e-27	9.68951e-25
BCL11B	-0.311003	0.0290794	0.000530914	0.000698379	-10.695	5.37281e-27	5.9528e-25
H3C3	-0.313037	0.0295436	0.00053939	0.000751004	-10.5958	1.55885e-26	1.66316e-24
HNF4G	-0.309964	0.029159	0.000532369	0.000741715	-10.6301	1.07934e-26	1.17328e-24
MBNL1	-0.310314	0.0292673	0.000534346	0.000767018	-10.6027	1.44679e-26	1.55319e-24
KLHL9	-0.30796	0.0289905	0.000529291	0.000681622	-10.6228	1.16745e-26	1.26114e-24
ARL4C	-0.314546	0.0300026	0.000547771	0.000788673	-10.484	5.11849e-26	5.3617e-24
NUTM1	-0.318056	0.0305948	0.000558582	0.000796863	-10.3958	1.29595e-25	1.33329e-23
DACH1	-0.308153	0.0292165	0.000533418	0.00069202	-10.5472	2.61596e-26	2.75696e-24
CCNE2	-0.316192	0.0304218	0.000555424	0.000756571	-10.3936	1.32595e-25	1.35608e-23
IRS1	-0.303659	0.0287523	0.000524942	0.000693844	-10.5612	2.254e-26	2.39006e-24
ALK	-0.309466	0.0297185	0.000542582	0.000769335	-10.4132	1.07873e-25	1.11645e-23
RPL22L1	-0.304681	0.0291033	0.000531352	0.000715089	-10.4689	5.99954e-26	6.24675e-24
BCL2L1	-0.312917	0.0304619	0.000556156	0.000778859	-10.2724	4.69265e-25	4.68831e-23
KLF1	-0.303857	0.0293574	0.000535991	0.000786934	-10.3503	2.08636e-25	2.12122e-23
FLI1	-0.306346	0.0298052	0.000544166	0.000735518	-10.2783	4.41454e-25	4.4361e-23
CD79B	-0.303125	0.0293681	0.000536185	0.000728632	-10.3216	2.81388e-25	2.84416e-23
LEF1	-0.306024	0.0299178	0.000546223	0.000745776	-10.2288	7.36583e-25	7.31672e-23
GATA2	-0.304217	0.0299682	0.000547142	0.000757227	-10.1513	1.63456e-24	1.60521e-22
TRIO	-0.303941	0.0300182	0.000548055	0.000797941	-10.1252	2.13501e-24	2.07732e-22
BCL2A1	-0.298586	0.0293059	0.000535049	0.000713581	-10.1886	1.11465e-24	1.1009e-22
HMX3	-0.301559	0.0297835	0.00054377	0.000746875	-10.125	2.13934e-24	2.07732e-22
TCF7L2	-0.298014	0.0295732	0.00053993	0.000734493	-10.0771	3.48599e-24	3.36603e-22
ELMO3	-0.30254	0.0302809	0.000552852	0.000772011	-9.99109	8.33676e-24	7.83111e-22
PRDM1	-0.299201	0.0298007	0.000544084	0.000704784	-10.0401	5.07945e-24	4.8774e-22
TNS3	-0.298159	0.0297799	0.000543705	0.000768511	-10.0121	6.7442e-24	6.44015e-22
SATB2	-0.29688	0.0297012	0.000542268	0.000704598	-9.99554	7.9709e-24	7.52836e-22
MYF5	-0.299365	0.0301567	0.000550583	0.000737794	-9.927	1.5884e-23	1.47602e-21
NAV2	-0.298649	0.0302766	0.000552773	0.00076114	-9.86402	2.9808e-23	2.75509e-21
PSMB5	-0.289779	0.0291531	0.00053226	0.000738943	-9.93991	1.39534e-23	1.30362e-21
POU3F2	-0.29713	0.0306353	0.000559321	0.000815562	-9.69894	1.52329e-22	1.37846e-20
ACTR1A	-0.2941	0.030561	0.000557965	0.000784085	-9.62337	3.18552e-22	2.82352e-20
MTAP	-0.288842	0.0299594	0.000546982	0.000713178	-9.64111	2.68029e-22	2.40032e-20
PHLDB2	-0.288915	0.0300964	0.000549483	0.000748548	-9.59966	4.01046e-22	3.53657e-20
TCF4	-0.285891	0.0298034	0.000544133	0.000674919	-9.59256	4.29642e-22	3.76951e-20
FOXR2	-0.287793	0.0301329	0.000550149	0.00074508	-9.55079	6.43586e-22	5.61805e-20
GAB2	-0.286822	0.0301436	0.000550344	0.000734533	-9.51518	9.07009e-22	7.87776e-20
RAPGEF2	-0.293346	0.0311937	0.000569516	0.000745851	-9.40402	2.6259e-21	2.23577e-19
CD44	-0.281099	0.0296897	0.000542057	0.000732203	-9.46791	1.4275e-21	1.22751e-19
INSM1	-0.283803	0.030166	0.000550753	0.000757645	-9.40805	2.52714e-21	2.16233e-19
PROX1	-0.282149	0.0302178	0.000551699	0.000718378	-9.33718	4.94675e-21	4.17072e-19
LASP1	-0.281618	0.0301356	0.000550199	0.000691134	-9.34501	4.5941e-21	3.89238e-19
SINHCAF	-0.286859	0.0311416	0.000568566	0.000787855	-9.21143	1.60906e-20	1.33067e-18
RNF217	-0.281572	0.0303706	0.00055449	0.000743816	-9.2712	9.20278e-21	7.6841e-19
SMAD7	-0.276535	0.029722	0.000542647	0.000737633	-9.30406	6.75942e-21	5.67135e-19
ZMIZ1	-0.278836	0.0301235	0.000549978	0.000708796	-9.2564	1.05716e-20	8.7846e-19
EP300	-0.277153	0.0304224	0.000555434	0.000730364	-9.11015	4.11332e-20	3.35352e-18
ELMO1	-0.27655	0.0305044	0.000556932	0.000813495	-9.06591	6.17835e-20	4.99003e-18
ESRP2	-0.277022	0.0307355	0.000561152	0.000813114	-9.01308	1.00174e-19	7.97886e-18
LYL1	-0.27538	0.0306838	0.000560208	0.000808815	-8.97475	1.41994e-19	1.12579e-17
FAM83H	-0.267814	0.0294407	0.000537512	0.000671008	-9.09671	4.65546e-20	3.7777e-18
MAFF	-0.274654	0.0308316	0.000562906	0.000803991	-8.90819	2.59358e-19	2.02839e-17
ATOH1	-0.27148	0.0303455	0.000554031	0.000768045	-8.94631	1.83786e-19	1.44389e-17
MSI2	-0.269907	0.0301682	0.000550793	0.000717035	-8.94676	1.83036e-19	1.44389e-17
HMGA2	-0.272744	0.0307761	0.000561891	0.00074161	-8.86222	3.9217e-19	3.01257e-17
ZNF608	-0.271908	0.0308088	0.00056249	0.000749899	-8.82566	5.44073e-19	4.12446e-17
F3	-0.269651	0.0305921	0.000558533	0.000708525	-8.81438	6.01739e-19	4.52194e-17
TUBB	-0.265142	0.0298945	0.000545796	0.000698126	-8.86927	3.68129e-19	2.85324e-17
CRK	-0.273266	0.0312982	0.000571424	0.000767057	-8.73104	1.26174e-18	9.27997e-17
FOXO1	-0.271813	0.0310806	0.000567452	0.000760921	-8.7454	1.11115e-18	8.24255e-17
TRIM71	-0.2645	0.0299962	0.000547653	0.000728711	-8.81779	5.83723e-19	4.40571e-17
RASGRP3	-0.265539	0.0301966	0.000551312	0.000714992	-8.79369	7.23638e-19	5.41444e-17
DOCK8	-0.268222	0.0307539	0.000561488	0.000738288	-8.72154	1.37223e-18	1.00499e-16
MYT1	-0.267148	0.0306373	0.000559358	0.00073061	-8.71971	1.39458e-18	1.01704e-16
TSPAN31	-0.264335	0.0302078	0.000551517	0.00073011	-8.75055	1.06155e-18	7.90853e-17
NFATC2	-0.26536	0.0303925	0.000554889	0.000742106	-8.73111	1.26096e-18	9.27997e-17
BATF	-0.262999	0.0302633	0.000552529	0.000754048	-8.69038	1.80613e-18	1.31165e-16
SMARCB1	-0.261117	0.0301203	0.000549919	0.000740514	-8.66913	2.17725e-18	1.56798e-16
RAPH1	-0.265234	0.0308516	0.00056327	0.000766113	-8.59709	4.08816e-18	2.88407e-16
KRT18	-0.260324	0.0300399	0.000548452	0.000706581	-8.66592	2.23943e-18	1.60607e-16
RAPGEFL1	-0.261745	0.0302915	0.000553045	0.000723965	-8.64086	2.78955e-18	1.99234e-16
FGFR2	-0.259985	0.0301221	0.000549952	0.000675002	-8.63103	3.04004e-18	2.16231e-16
AFF2	-0.262728	0.0306692	0.000559941	0.000732597	-8.56651	5.33365e-18	3.70228e-16
NAV3	-0.260851	0.0303779	0.000554623	0.000695575	-8.58684	4.46968e-18	3.14041e-16
CORO1A	-0.258721	0.0301336	0.000550162	0.000734892	-8.5858	4.51042e-18	3.1562e-16
HDAC4	-0.257389	0.0299103	0.000546085	0.000719828	-8.60535	3.80406e-18	2.69464e-16
ZFPM1	-0.259241	0.0302404	0.000552111	0.000706626	-8.57266	5.05593e-18	3.52366e-16
UBE2J1	-0.258435	0.03019	0.000551191	0.000709817	-8.56029	5.62926e-18	3.89185e-16
RXRA	-0.261141	0.0306879	0.000560281	0.000783221	-8.50958	8.72801e-18	5.93917e-16
AXL	-0.25813	0.0303102	0.000553386	0.00074847	-8.51628	8.23818e-18	5.62801e-16
JUNB	-0.259586	0.0306033	0.000558738	0.000754516	-8.48228	1.1041e-17	7.4836e-16
FDFT1	-0.258993	0.0305395	0.000557573	0.000703199	-8.48059	1.12029e-17	7.56368e-16
NCKAP1L	-0.256042	0.0300492	0.000548622	0.000701162	-8.52075	7.92616e-18	5.43634e-16
MEF2D	-0.259595	0.0307415	0.000561261	0.00073921	-8.44443	1.52762e-17	1.02339e-15
RBM47	-0.25335	0.0299762	0.000547288	0.000716313	-8.45171	1.43534e-17	9.65308e-16
JAK2	-0.253523	0.0302137	0.000551623	0.000697833	-8.391	2.41003e-17	1.59822e-15
UBE2H	-0.255076	0.0305505	0.000557774	0.000748937	-8.34931	3.43308e-17	2.26478e-15
NR5A1	-0.257296	0.0310039	0.00056605	0.000743705	-8.29883	5.25705e-17	3.42879e-15
CT55	-0.25957	0.0314265	0.000573767	0.000760346	-8.25958	7.30938e-17	4.73166e-15
ERAS	-0.259433	0.0314524	0.000574239	0.000748467	-8.24846	8.02269e-17	5.17403e-15
SASH3	-0.250009	0.0300592	0.000548804	0.000705893	-8.31721	4.50305e-17	2.95934e-15
PTP4A1	-0.250094	0.0302028	0.000551424	0.000710075	-8.2805	6.133e-17	3.98506e-15
DLG5	-0.255744	0.0313884	0.000573072	0.000815705	-8.14772	1.85429e-16	1.16121e-14
PSPC1	-0.25075	0.0305712	0.000558151	0.00077233	-8.20217	1.18046e-16	7.54924e-15
GLI1	-0.249812	0.030458	0.000556084	0.000733983	-8.20184	1.18366e-16	7.54924e-15
BLNK	-0.253939	0.0312244	0.000570076	0.000666752	-8.13272	2.09888e-16	1.30964e-14
ZBTB7B	-0.254305	0.031303	0.000571512	0.000772459	-8.12397	2.25582e-16	1.4025e-14
H2BC10	-0.247907	0.030171	0.000550845	0.000758548	-8.21673	1.04564e-16	6.71855e-15
SAMSN1	-0.249504	0.0305004	0.000556859	0.000710954	-8.18035	1.41509e-16	8.99209e-15
AKT3	-0.249028	0.0304597	0.000556116	0.000740241	-8.17563	1.47158e-16	9.31677e-15
NEUROG1	-0.249978	0.0308861	0.000563901	0.000769564	-8.09354	2.89778e-16	1.78239e-14
OS9	-0.248174	0.03066	0.000559772	0.000701289	-8.09438	2.87791e-16	1.77649e-14
SRC	-0.247909	0.0306465	0.000559525	0.000767783	-8.08934	2.99955e-16	1.83845e-14
VGLL2	-0.243124	0.0297814	0.000543732	0.000726723	-8.16361	1.62572e-16	1.02178e-14
IGF1R	-0.248677	0.0308909	0.000563988	0.000833785	-8.05019	4.13341e-16	2.49797e-14
EPS8	-0.246635	0.0305392	0.000557567	0.000737585	-8.076	3.34626e-16	2.03651e-14
EBF3	-0.247843	0.030841	0.000563077	0.000744183	-8.03614	4.63552e-16	2.79165e-14
CLK2	-0.246352	0.0307014	0.000560529	0.000707198	-8.02412	5.11282e-16	3.0684e-14
DLX5	-0.246416	0.0308105	0.00056252	0.000807898	-7.9978	6.33327e-16	3.77463e-14
SPIB	-0.246408	0.0309444	0.000564964	0.00077368	-7.96295	8.39899e-16	4.9886e-14
KLF4	-0.242301	0.0306644	0.000559853	0.000789272	-7.90172	1.37543e-15	8.0314e-14
PTK2	-0.238445	0.0299947	0.000547625	0.000699748	-7.94959	9.35677e-16	5.53844e-14
UPF3A	-0.244473	0.0313106	0.000571652	0.000760713	-7.80797	2.90577e-15	1.65209e-13
COPG1	-0.243585	0.0311522	0.00056876	0.000754796	-7.81917	2.65873e-15	1.52164e-13
ASCL5	-0.242337	0.0309768	0.000565557	0.000734955	-7.82316	2.57567e-15	1.479e-13
ELAC1	-0.241171	0.0309018	0.000564188	0.000718615	-7.80441	2.98905e-15	1.69386e-13
VGLL1	-0.24329	0.0314747	0.000574646	0.000737479	-7.72971	5.38969e-15	2.99535e-13
RUNX1	-0.239214	0.0307778	0.000561924	0.000667273	-7.77228	3.85439e-15	2.1771e-13
ARF4	-0.239867	0.030939	0.000564866	0.000691432	-7.75292	4.49012e-15	2.51972e-13
PARD3	-0.241621	0.0313259	0.00057193	0.000752846	-7.71313	6.13832e-15	3.36808e-13
DNAJC15	-0.240054	0.031092	0.000567659	0.000756486	-7.72078	5.78108e-15	3.20257e-13
MEIS2	-0.245998	0.0322862	0.000589462	0.000815076	-7.61932	1.27512e-14	6.82325e-13
FNDC3B	-0.23774	0.0307277	0.000561008	0.000799865	-7.73698	5.09021e-15	2.83804e-13
SP110	-0.238048	0.0308602	0.000563428	0.000758929	-7.71376	6.10828e-15	3.36228e-13
ACTL8	-0.243398	0.0319348	0.000583048	0.000804288	-7.62171	1.25167e-14	6.71858e-13
HTR2B	-0.239597	0.0312422	0.000570403	0.00076096	-7.669	8.66723e-15	4.69606e-13
SACS	-0.234425	0.0303801	0.000554661	0.0007719	-7.71642	5.9821e-15	3.30334e-13
TUBB4B	-0.235755	0.0306611	0.000559793	0.000648281	-7.68906	7.41079e-15	4.04063e-13
BACH2	-0.23243	0.030018	0.000548052	0.000708809	-7.74302	4.85405e-15	2.71513e-13
RRAS2	-0.235602	0.0307983	0.000562297	0.000735961	-7.64985	1.00603e-14	5.43382e-13
RUNX2	-0.234581	0.0310472	0.000566841	0.000728052	-7.55565	2.08394e-14	1.10487e-12
TSPAN4	-0.230668	0.0303718	0.00055451	0.000701281	-7.59481	1.5412e-14	8.19633e-13
VGLL3	-0.232136	0.0307396	0.000561225	0.00072669	-7.5517	2.14812e-14	1.13542e-12
ZBTB16	-0.231564	0.0306782	0.000560104	0.000674184	-7.54817	2.20709e-14	1.16303e-12
SOX5	-0.233043	0.0310221	0.000566383	0.000749646	-7.51217	2.90771e-14	1.51376e-12
ZNFX1	-0.236242	0.0317335	0.000579371	0.000772567	-7.44456	4.8633e-14	2.45424e-12
CTTN	-0.232132	0.0309314	0.000564728	0.00074586	-7.50472	3.0779e-14	1.59755e-12
CMIP	-0.233499	0.031318	0.000571786	0.000758586	-7.45574	4.46819e-14	2.28486e-12
CDKAL1	-0.232419	0.0312041	0.000569707	0.000728357	-7.44834	4.72616e-14	2.40256e-12
PREX1	-0.229637	0.030652	0.000559626	0.000746586	-7.49173	3.39845e-14	1.74818e-12
ITSN2	-0.228815	0.0305118	0.000557066	0.000752454	-7.49925	3.20929e-14	1.6558e-12
IRF2BP2	-0.228151	0.0304764	0.00055642	0.00074385	-7.48614	3.54632e-14	1.81883e-12
MAF	-0.230365	0.0309561	0.000565178	0.000751572	-7.44168	4.97074e-14	2.49751e-12
ZBTB38	-0.230011	0.0308973	0.000564105	0.000699928	-7.44437	4.87042e-14	2.45424e-12
SMARCA4	-0.229682	0.0308495	0.000563233	0.000747127	-7.44523	4.83892e-14	2.45267e-12
GLIS3	-0.229423	0.030834	0.000562948	0.000737039	-7.44061	5.0111e-14	2.51049e-12
H3C11	-0.233581	0.0317058	0.000578865	0.000774438	-7.36715	8.71544e-14	4.29167e-12
SALL1	-0.231973	0.031557	0.00057615	0.00078311	-7.3509	9.84377e-14	4.81982e-12
PIM1	-0.227299	0.0308088	0.000562489	0.000752276	-7.37774	8.05002e-14	3.98672e-12
MSX2	-0.231899	0.0318362	0.000581248	0.000750542	-7.28412	1.61894e-13	7.70846e-12
RIC3	-0.231858	0.0318843	0.000582125	0.000741643	-7.27185	1.77303e-13	8.39593e-12
ACTG1	-0.224636	0.0304254	0.000555489	0.00071599	-7.38318	7.72767e-14	3.83807e-12
B3GNT5	-0.226615	0.0309164	0.000564454	0.000790986	-7.32993	1.15136e-13	5.60567e-12
SPINT2	-0.228451	0.0313437	0.000572255	0.00076567	-7.28859	1.56611e-13	7.51905e-12
PHLPP1	-0.226414	0.0309579	0.000565211	0.000755464	-7.3136	1.30036e-13	6.29562e-12
RUNX3	-0.227471	0.0312197	0.00056999	0.00076847	-7.28613	1.59488e-13	7.63599e-12
LMNA	-0.2236	0.030572	0.000558166	0.00073327	-7.31389	1.29761e-13	6.29562e-12
SAMD4A	-0.228053	0.0315051	0.000575201	0.000836536	-7.23862	2.26635e-13	1.06445e-11
ZNF671	-0.224584	0.0308083	0.000562481	0.000705939	-7.28971	1.55306e-13	7.4772e-12
CDH1	-0.228751	0.0317748	0.000580126	0.000733567	-7.19914	3.02969e-13	1.40389e-11
BTK	-0.228189	0.0316591	0.000578014	0.000778967	-7.20768	2.84567e-13	1.32216e-11
CTNNB1	-0.22691	0.0314025	0.000573329	0.000756061	-7.22586	2.4897e-13	1.16618e-11
AP1M1	-0.223085	0.030622	0.000559079	0.000761973	-7.28513	1.60686e-13	7.67208e-12
ZBTB18	-0.23044	0.032175	0.000587432	0.000767116	-7.16209	3.97292e-13	1.81182e-11
IRX5	-0.22122	0.0304044	0.000555106	0.000715405	-7.27591	1.72047e-13	8.16937e-12
CITED2	-0.223916	0.0310218	0.000566378	0.00074729	-7.21802	2.63744e-13	1.23204e-11
HERC4	-0.224591	0.0312338	0.000570249	0.000805224	-7.19062	3.22482e-13	1.48634e-11
ARHGAP10	-0.219353	0.0302475	0.000552242	0.000700604	-7.25192	2.05449e-13	9.70214e-12
ACTB	-0.225381	0.0316858	0.000578501	0.00072661	-7.11301	5.6771e-13	2.56196e-11
SNAI1	-0.221587	0.0309207	0.000564533	0.000734188	-7.1663	3.8526e-13	1.7616e-11
ELF1	-0.222448	0.0311302	0.000568358	0.000703419	-7.14573	4.476e-13	2.03053e-11
AMELX	-0.223282	0.031383	0.000572972	0.000731641	-7.11475	5.60592e-13	2.53646e-11
SOX3	-0.223038	0.0313683	0.000572705	0.000716802	-7.11029	5.79011e-13	2.60615e-11
ILK	-0.223203	0.0315999	0.000576933	0.000768114	-7.06339	8.12422e-13	3.60974e-11
PKN2	-0.220004	0.0310728	0.00056731	0.000743898	-7.08026	7.19414e-13	3.2249e-11
CTTNBP2NL	-0.224404	0.0320666	0.000585453	0.000778347	-6.99807	1.29753e-12	5.67759e-11
BMI1	-0.223971	0.0322794	0.000589338	0.000819075	-6.93852	1.98115e-12	8.53922e-11
EOMES	-0.214134	0.0302444	0.000552185	0.00068537	-7.08011	7.2021e-13	3.2249e-11
STMN1	-0.216985	0.0308721	0.000563645	0.000713195	-7.02851	1.04376e-12	4.59044e-11
FADD	-0.211718	0.0300191	0.000548071	0.000762014	-7.05277	8.76936e-13	3.8864e-11
TBX21	-0.222433	0.032387	0.000591303	0.000801746	-6.86796	3.2563e-12	1.36607e-10
PRDM16	-0.21234	0.0304272	0.000555522	0.000688019	-6.97861	1.4906e-12	6.50594e-11
EVA1B	-0.213441	0.0306732	0.000560013	0.000726716	-6.95857	1.71872e-12	7.44521e-11
EZR	-0.214376	0.0309732	0.000565491	0.000738416	-6.92134	2.23695e-12	9.57016e-11
MYO10	-0.215722	0.0313327	0.000572053	0.000726453	-6.88491	2.89126e-12	1.23085e-10
ZFP36L2	-0.216511	0.0316371	0.000577612	0.000851764	-6.84356	3.86232e-12	1.60859e-10
PTMA	-0.21226	0.0308404	0.000563066	0.000692073	-6.88254	2.93977e-12	1.24537e-10
SYVN1	-0.21308	0.0310795	0.000567431	0.000758398	-6.85597	3.5416e-12	1.48215e-10
TFAP2C	-0.210603	0.0306218	0.000559075	0.000692751	-6.87757	3.0442e-12	1.28645e-10
PCBD1	-0.21058	0.030644	0.000559481	0.000713615	-6.87182	3.16943e-12	1.33286e-10
FOXC2	-0.212572	0.0311219	0.000568206	0.00075864	-6.83028	4.23738e-12	1.75633e-10
SOX6	-0.21413	0.0315029	0.000575161	0.000766059	-6.79717	5.33471e-12	2.19536e-10
H2BC14	-0.210938	0.0309252	0.000564614	0.000734569	-6.8209	4.52349e-12	1.86597e-10
CENATAC	-0.209807	0.0306894	0.00056031	0.000727334	-6.83645	4.059e-12	1.68644e-10
SUCNR1	-0.213565	0.0315733	0.000576447	0.000745927	-6.76411	6.70639e-12	2.70825e-10
CBFB	-0.211032	0.0310662	0.000567189	0.000795049	-6.79298	5.49209e-12	2.24941e-10
DYRK1A	-0.211719	0.031245	0.000570453	0.00070269	-6.7761	6.17328e-12	2.50467e-10
KRAS	-0.210877	0.0310908	0.000567638	0.000733941	-6.78261	5.90125e-12	2.39994e-10
H3C7	-0.212637	0.0315116	0.00057532	0.000722155	-6.74792	7.49909e-12	3.00729e-10
USP18	-0.211701	0.0313528	0.000572422	0.000717429	-6.75223	7.27955e-12	2.92604e-10
FOXG1	-0.213304	0.0317873	0.000580355	0.000769243	-6.71033	9.70926e-12	3.84896e-10
ITGA3	-0.207253	0.0304943	0.000556748	0.000742839	-6.79643	5.36229e-12	2.20147e-10
CDX1	-0.212465	0.0316609	0.000578045	0.00076869	-6.71066	9.68703e-12	3.84896e-10
IKZF2	-0.205911	0.0304283	0.000555541	0.000707273	-6.76709	6.57009e-12	2.65942e-10
MRGPRD	-0.206326	0.0305427	0.00055763	0.000731391	-6.75533	7.12557e-12	2.87083e-10
SOX8	-0.210655	0.0315749	0.000576475	0.000717806	-6.67162	1.26498e-11	4.96906e-10
MYRF	-0.207428	0.0308895	0.000563962	0.00073238	-6.71516	9.39323e-12	3.74084e-10
ACSL4	-0.212034	0.0319374	0.000583095	0.000747614	-6.63904	1.57868e-11	6.17327e-10
PAX7	-0.210252	0.0316011	0.000576955	0.000732904	-6.6533	1.43298e-11	5.61624e-10
TADA1	-0.211662	0.0320327	0.000584835	0.000767517	-6.60769	1.95182e-11	7.58097e-10
PHF23	-0.205968	0.0308151	0.000562604	0.000708987	-6.684	1.16257e-11	4.57718e-10
MTFR1L	-0.205097	0.0306253	0.000559139	0.000732858	-6.69698	1.06382e-11	4.20756e-10
P3H1	-0.208995	0.0316513	0.00057787	0.000788013	-6.60304	2.014e-11	7.77006e-10
MED13L	-0.207365	0.0313328	0.000572057	0.000735394	-6.61815	1.81857e-11	7.07932e-10
KLF6	-0.208593	0.0316723	0.000578254	0.000710847	-6.58597	2.25956e-11	8.64033e-10
TRIB1	-0.205166	0.0310601	0.000567077	0.000741031	-6.60546	1.98137e-11	7.67848e-10
ERBB3	-0.207599	0.0316357	0.000577585	0.000774454	-6.56218	2.65135e-11	1.00495e-09
H2BC8	-0.210633	0.0323628	0.000590861	0.000832508	-6.50851	3.79512e-11	1.39861e-09
NAIP	-0.206963	0.0316223	0.000577341	0.000773049	-6.54484	2.9779e-11	1.11702e-09
AGR2	-0.206985	0.0316917	0.000578609	0.0008034	-6.53121	3.26195e-11	1.21508e-09
POLI	-0.203425	0.0310749	0.000567347	0.000704342	-6.54628	2.94938e-11	1.11304e-09
GLIPR1L2	-0.199272	0.0301723	0.000550869	0.000668257	-6.60447	1.99475e-11	7.71305e-10
SOX7	-0.202275	0.0309023	0.000564197	0.000750916	-6.54562	2.96236e-11	1.1155e-09
STK11	-0.201855	0.0308703	0.000563611	0.00072968	-6.53881	3.10051e-11	1.15812e-09
MARS2	-0.204683	0.0315406	0.00057585	0.000732021	-6.48952	4.30563e-11	1.57333e-09
C6orf132	-0.200556	0.0306721	0.000559993	0.000763321	-6.53872	3.10234e-11	1.15812e-09
NR2F1	-0.205454	0.0318638	0.000581751	0.000761974	-6.44789	5.6709e-11	2.05484e-09
IL2RA	-0.202002	0.0310735	0.000567322	0.000731239	-6.50079	3.99505e-11	1.46916e-09
ELMO2	-0.20123	0.0310412	0.000566732	0.000689331	-6.48266	4.50598e-11	1.64307e-09
CLMP	-0.200071	0.0308077	0.000562469	0.000663838	-6.4942	4.17393e-11	1.52844e-09
PPAT	-0.204031	0.0318431	0.000581373	0.000720651	-6.40739	7.40167e-11	2.63231e-09
MPRIP	-0.200905	0.0311803	0.000569272	0.000737877	-6.44333	5.844e-11	2.10791e-09
HMX2	-0.201079	0.031458	0.000574343	0.000697948	-6.39198	8.1878e-11	2.89996e-09
AKT1	-0.198189	0.0308165	0.00056263	0.000672672	-6.43125	6.32801e-11	2.26446e-09
IRF2	-0.196572	0.0305195	0.000557208	0.000709324	-6.44085	5.94039e-11	2.13459e-09
WT1	-0.201328	0.0316544	0.000577928	0.00074276	-6.36017	1.00763e-10	3.52548e-09
PSG4	-0.198032	0.030944	0.000564958	0.000702472	-6.39969	7.78473e-11	2.76286e-09
TLE3	-0.19593	0.0304685	0.000556277	0.000720061	-6.43058	6.35608e-11	2.2698e-09
SEMA4B	-0.199378	0.0312898	0.000571271	0.000713666	-6.37198	9.32986e-11	3.28426e-09
TCF12	-0.196899	0.0307234	0.000560929	0.000681521	-6.40878	7.33453e-11	2.61382e-09
PPP1R1C	-0.197351	0.0309289	0.000564681	0.000731728	-6.38081	8.80744e-11	3.10669e-09
PPP1CA	-0.202468	0.0323606	0.000590821	0.000796213	-6.25664	1.96683e-10	6.74779e-09
PLAA	-0.195858	0.0309188	0.000564498	0.000696117	-6.3346	1.1898e-10	4.14607e-09
CPM	-0.201563	0.0323195	0.00059007	0.00083998	-6.2366	2.23596e-10	7.62255e-09
SLC25A6	-0.200156	0.0319914	0.00058408	0.000735283	-6.25657	1.96765e-10	6.74779e-09
TUSC1	-0.19823	0.0317165	0.000579061	0.000756566	-6.25007	2.05135e-10	7.02091e-09
PC	-0.199672	0.032184	0.000587596	0.000772905	-6.20409	2.75077e-10	9.30415e-09
HHAT	-0.192685	0.0307668	0.000561722	0.000724544	-6.26275	1.89122e-10	6.51152e-09
H1.0	-0.193632	0.0310676	0.000567215	0.000702409	-6.23259	2.29397e-10	7.80491e-09
VAV3	-0.197005	0.0318953	0.000582326	0.000812906	-6.17661	3.27465e-10	1.09688e-08
SLC27A5	-0.194817	0.0313813	0.000572942	0.000756549	-6.20807	2.68198e-10	9.08927e-09
NUMB	-0.196318	0.0318875	0.000582184	0.000733232	-6.15657	3.71686e-10	1.23729e-08
LMX1B	-0.196013	0.0318393	0.000581304	0.000744951	-6.15633	3.72246e-10	1.23729e-08
H4C13	-0.194229	0.0314236	0.000573714	0.000751473	-6.18098	3.18526e-10	1.06901e-08
YIF1A	-0.193804	0.0315099	0.000575289	0.000733652	-6.15058	3.8601e-10	1.27568e-08
ATIC	-0.193762	0.0315142	0.000575368	0.00073321	-6.1484	3.91342e-10	1.28837e-08
CELF2	-0.19442	0.0316991	0.000578744	0.000711093	-6.13328	4.30422e-10	1.41165e-08
TWIST2	-0.194601	0.0318168	0.000580892	0.000751182	-6.11629	4.78885e-10	1.55292e-08
NFIL3	-0.195222	0.0320443	0.000585045	0.000728793	-6.09228	5.56583e-10	1.7619e-08
HECTD1	-0.193927	0.0317228	0.000579177	0.000766007	-6.11317	4.8837e-10	1.57255e-08
MKRN1	-0.19134	0.0311038	0.000567875	0.000735628	-6.15165	3.83397e-10	1.27191e-08
RNF13	-0.192762	0.031468	0.000574524	0.000742189	-6.12566	4.51538e-10	1.46699e-08
KLLN	-0.192786	0.0315365	0.000575776	0.000739033	-6.1131	4.88578e-10	1.57255e-08
CDK4	-0.192859	0.0315601	0.000576205	0.000723966	-6.11086	4.95488e-10	1.5842e-08
CBFA2T3	-0.191687	0.0312767	0.000571033	0.000783664	-6.12874	4.42884e-10	1.44703e-08
EXT2	-0.191673	0.0312846	0.000571175	0.000725968	-6.12675	4.48453e-10	1.45972e-08
KCNMA1	-0.193462	0.0317485	0.000579645	0.000737865	-6.09359	5.5204e-10	1.75073e-08
PHIP	-0.195662	0.0323811	0.000591195	0.0007953	-6.04248	7.58812e-10	2.36312e-08
RBPJ	-0.188691	0.0306764	0.000560072	0.000675805	-6.15103	3.84912e-10	1.27449e-08
NDST1	-0.193668	0.0319131	0.00058265	0.000742307	-6.0686	6.45138e-10	2.0385e-08
KLF3	-0.190898	0.0312366	0.000570299	0.00074697	-6.11136	4.93936e-10	1.58389e-08
FCHO1	-0.195538	0.0325193	0.000593718	0.000792689	-6.013	9.10604e-10	2.79554e-08
FDPS	-0.18908	0.0309163	0.000564451	0.000734787	-6.11588	4.80132e-10	1.55405e-08
EGLN1	-0.196281	0.032741	0.000597766	0.000795053	-5.99497	1.01764e-09	3.08578e-08
RHOH	-0.192135	0.0317334	0.000579369	0.000678735	-6.05466	7.03591e-10	2.20705e-08
TMEM115	-0.188447	0.0308653	0.000563521	0.00069863	-6.10546	5.12522e-10	1.63139e-08
IGLL1	-0.187229	0.0306394	0.000559396	0.000731685	-6.11074	4.95865e-10	1.5842e-08
RUNX1T1	-0.186312	0.0304096	0.000555201	0.000698915	-6.12675	4.48457e-10	1.45972e-08
GNAI3	-0.193323	0.0321813	0.000587548	0.000769687	-6.00731	9.43155e-10	2.88012e-08
SQLE	-0.192397	0.0320083	0.00058439	0.00075105	-6.01085	9.2277e-10	2.82787e-08
EXT1	-0.192398	0.0320578	0.000585293	0.000785055	-6.00158	9.77028e-10	2.9783e-08
ISG15	-0.190569	0.0316165	0.000577235	0.00078852	-6.02754	8.32368e-10	2.58288e-08
KDM2A	-0.18948	0.0314675	0.000574516	0.000728082	-6.02145	8.64327e-10	2.67246e-08
KCTD8	-0.187215	0.0309396	0.000564877	0.000687662	-6.051	7.19739e-10	2.25362e-08
CASZ1	-0.189693	0.0316087	0.000577094	0.000749361	-6.00127	9.78877e-10	2.97868e-08
SMAD6	-0.193143	0.0325716	0.000594674	0.000750781	-5.9298	1.51654e-09	4.50376e-08
H2BU1	-0.185086	0.0305515	0.000557791	0.000727086	-6.05818	6.88338e-10	2.16707e-08
MRPL4	-0.187733	0.0312353	0.000570276	0.000758321	-6.01027	9.26077e-10	2.83298e-08
KCNQ5	-0.18719	0.0311024	0.00056785	0.000719757	-6.01852	8.8009e-10	2.71633e-08
ARID1B	-0.189897	0.0317906	0.000580414	0.000693337	-5.97338	1.16195e-09	3.49881e-08
UBALD2	-0.185328	0.0306496	0.000559583	0.000669991	-6.04667	7.39335e-10	2.31079e-08
BHLHE41	-0.191966	0.0323379	0.000590407	0.000756322	-5.93625	1.45805e-09	4.338e-08
IFI6	-0.192676	0.0325899	0.000595008	0.000733318	-5.91212	1.68862e-09	4.93008e-08
PHF13	-0.191842	0.032421	0.000591925	0.000777824	-5.9172	1.63738e-09	4.813e-08
BET1L	-0.186765	0.0312073	0.000569765	0.000739239	-5.98467	1.08417e-09	3.27028e-08
RNASEH2B	-0.18355	0.0304764	0.000556421	0.000745651	-6.0227	8.5765e-10	2.65656e-08
UBE2QL1	-0.188258	0.0317134	0.000579005	0.000765433	-5.93623	1.45821e-09	4.338e-08
TRIB2	-0.187631	0.0316689	0.000578193	0.000710415	-5.92475	1.56385e-09	4.62836e-08
IFNE	-0.190129	0.0323345	0.000590345	0.000843228	-5.88007	2.05045e-09	5.91653e-08
TRIM45	-0.186911	0.0315999	0.000576932	0.000757517	-5.91492	1.66017e-09	4.86346e-08
RELA	-0.186519	0.0315045	0.000575191	0.000767965	-5.92038	1.60602e-09	4.73692e-08
STAT3	-0.183578	0.0308117	0.000562542	0.000845668	-5.95808	1.2761e-09	3.83584e-08
KCMF1	-0.187507	0.031853	0.000581554	0.000737993	-5.88663	1.97073e-09	5.70554e-08
SURF4	-0.187884	0.0320693	0.000585502	0.000714351	-5.8587	2.33252e-09	6.69688e-08
AMOTL1	-0.185635	0.0315185	0.000575446	0.000716271	-5.88972	1.93423e-09	5.60928e-08
ZNF296	-0.186305	0.0317106	0.000578953	0.000793088	-5.87519	2.11182e-09	6.08344e-08
SYK	-0.181673	0.0305523	0.000557806	0.000722122	-5.94629	1.37147e-09	4.10111e-08
FRS2	-0.186401	0.0318881	0.000582195	0.000729088	-5.84547	2.52568e-09	7.21551e-08
ARID5B	-0.18632	0.0318848	0.000582133	0.000745989	-5.84354	2.55522e-09	7.27587e-08
BCOR	-0.181685	0.0307202	0.000560872	0.000741433	-5.91417	1.6678e-09	4.87754e-08
CHD7	-0.182454	0.030962	0.000565287	0.000726078	-5.89283	1.8982e-09	5.51403e-08
NUDT12	-0.179342	0.0302516	0.000552316	0.000714365	-5.92835	1.52999e-09	4.53591e-08
FAM120A	-0.190899	0.033276	0.000607533	0.000862894	-5.73684	4.82307e-09	1.31902e-07
CEBPB	-0.187589	0.0325116	0.000593578	0.000836414	-5.7699	3.966e-09	1.10029e-07
TBX3	-0.184897	0.0318967	0.000582352	0.000792083	-5.79676	3.38047e-09	9.42388e-08
TGIF2	-0.182742	0.0313908	0.000573116	0.000749876	-5.82151	2.91588e-09	8.23498e-08
THAP11	-0.184556	0.0318988	0.000582389	0.000748254	-5.78568	3.61098e-09	1.00341e-07
MIEN1	-0.18118	0.031038	0.000566673	0.00073393	-5.83738	2.65139e-09	7.53727e-08
NBEA	-0.180617	0.0309063	0.00056427	0.000695845	-5.84403	2.54767e-09	7.26632e-08
MAML2	-0.183258	0.0316742	0.000578289	0.000743489	-5.78571	3.61024e-09	1.00341e-07
CLCN6	-0.181496	0.0312419	0.000570396	0.000698417	-5.80939	3.13508e-09	8.75392e-08
DHCR7	-0.180656	0.0310409	0.000566727	0.000735451	-5.81994	2.94348e-09	8.28724e-08
NPEPPS	-0.177419	0.0302785	0.000552808	0.000683004	-5.85957	2.3203e-09	6.67289e-08
SYT3	-0.178694	0.0306472	0.000559539	0.000707508	-5.83069	2.75989e-09	7.81998e-08
ZNF862	-0.183162	0.0318214	0.000580976	0.000724051	-5.75594	4.30816e-09	1.1914e-07
ZNF687	-0.183395	0.0319772	0.000583822	0.000728596	-5.73519	4.87013e-09	1.32979e-07
INSM2	-0.182956	0.0319223	0.00058282	0.000765734	-5.73129	4.98361e-09	1.35862e-07
FAM181B	-0.1815	0.0315969	0.000576878	0.000737969	-5.74422	4.61718e-09	1.26672e-07
RHOQ	-0.184493	0.0324331	0.000592145	0.000738436	-5.6884	6.41171e-09	1.71548e-07
MET	-0.183287	0.0321547	0.000587062	0.000703889	-5.70015	5.98495e-09	1.60627e-07
S1PR1	-0.182185	0.0318723	0.000581906	0.000749704	-5.71608	5.45052e-09	1.4766e-07
CDK19	-0.175579	0.03016	0.000550644	0.000668199	-5.82158	2.9147e-09	8.23498e-08
EGLN3	-0.180501	0.0314545	0.000574279	0.000736687	-5.73848	4.77644e-09	1.30834e-07
POU2F2	-0.179461	0.0312003	0.000569638	0.000726103	-5.75189	4.41261e-09	1.21833e-07
HNRNPH1	-0.183559	0.0323375	0.000590399	0.000760346	-5.67634	6.8802e-09	1.83232e-07
ZFX	-0.183893	0.0324956	0.000593285	0.000739632	-5.65903	7.61173e-09	1.99034e-07
TAFA5	-0.181555	0.0318788	0.000582024	0.000822836	-5.69517	6.1625e-09	1.65136e-07
ZNF423	-0.179403	0.0314531	0.000574252	0.000738703	-5.70384	5.85704e-09	1.57439e-07
H2BC9	-0.181522	0.0320242	0.000584679	0.00075795	-5.66829	7.21155e-09	1.90588e-07
SEMA5A	-0.180802	0.0318767	0.000581986	0.000780389	-5.67192	7.06023e-09	1.86874e-07
GPATCH3	-0.181417	0.0320753	0.000585612	0.000748973	-5.65598	7.74801e-09	2.01986e-07
LRPPRC	-0.179616	0.0315984	0.000576906	0.000682373	-5.68433	6.56635e-09	1.75414e-07
KBTBD2	-0.17685	0.0309545	0.000565149	0.000740278	-5.71323	5.54243e-09	1.4968e-07
UBE2Q1	-0.183483	0.0327547	0.000598016	0.000815002	-5.60173	1.0611e-08	2.71303e-07
NFKB2	-0.179224	0.0316276	0.000577439	0.00071212	-5.66667	7.27977e-09	1.91624e-07
EHF	-0.179372	0.0316872	0.000578527	0.000743156	-5.6607	7.53802e-09	1.97405e-07
HBQ1	-0.179511	0.0317299	0.000579307	0.000737321	-5.65747	7.68096e-09	2.0054e-07
TFDP1	-0.178523	0.031611	0.000577135	0.000733945	-5.64751	8.13964e-09	2.10607e-07
MYH9	-0.177802	0.0314514	0.000574222	0.000748741	-5.65321	7.87371e-09	2.04646e-07
ETS2	-0.177331	0.0313718	0.000572769	0.000733739	-5.65255	7.90441e-09	2.05135e-07
CDAN1	-0.177532	0.0314306	0.000573841	0.000791573	-5.6484	8.09748e-09	2.0983e-07
NCOA1	-0.176204	0.0311058	0.000567911	0.000692559	-5.66469	7.3647e-09	1.93452e-07
STAT5B	-0.179382	0.0319762	0.000583804	0.000788373	-5.60984	1.01254e-08	2.60041e-07
PSMB7	-0.180075	0.0322022	0.000587928	0.000710418	-5.59201	1.12228e-08	2.85678e-07
HDAC7	-0.179306	0.0320468	0.000585092	0.000697033	-5.59512	1.10235e-08	2.81432e-07
BTG1	-0.179796	0.03224	0.000588619	0.000792784	-5.5768	1.22492e-08	3.10889e-07
MRPL57	-0.173571	0.0305905	0.000558503	0.00069061	-5.67403	6.97381e-09	1.8487e-07
UGCG	-0.176276	0.0313563	0.000572485	0.000701993	-5.62171	9.45388e-09	2.43882e-07
H2AZ1	-0.179198	0.0321458	0.0005869	0.000720581	-5.57454	1.24094e-08	3.14493e-07
BHLHE40	-0.176321	0.031536	0.000575765	0.000737224	-5.5911	1.12818e-08	2.86758e-07
ESRP1	-0.175866	0.0314345	0.000573912	0.000734224	-5.59468	1.10515e-08	2.81732e-07
PPCDC	-0.177732	0.0319508	0.00058334	0.000750975	-5.56267	1.32843e-08	3.34214e-07
VPREB1	-0.176988	0.0318048	0.000580673	0.000795707	-5.56481	1.31216e-08	3.31495e-07
TWNK	-0.178774	0.0323448	0.000590533	0.000759435	-5.52714	1.62749e-08	4.00446e-07
IER5L	-0.177303	0.0319378	0.000583102	0.000718834	-5.5515	1.41612e-08	3.54727e-07
NFE2L2	-0.175601	0.0315772	0.000576517	0.000712861	-5.561	1.34116e-08	3.36928e-07
DUSP1	-0.176744	0.031946	0.000583252	0.000758659	-5.53258	1.57777e-08	3.90689e-07
H2AC20	-0.177534	0.0321818	0.000587557	0.0007401	-5.51661	1.72799e-08	4.23039e-07
FOXN3	-0.174301	0.0313232	0.000571881	0.000672006	-5.5646	1.31378e-08	3.31495e-07
RPS6KA1	-0.176145	0.0318699	0.000581862	0.000745065	-5.52701	1.62863e-08	4.00446e-07
LRATD1	-0.174645	0.031467	0.000574507	0.000728774	-5.55009	1.42762e-08	3.57091e-07
SMAD4	-0.175307	0.0316637	0.000578097	0.00076924	-5.53654	1.54257e-08	3.83622e-07
EWSR1	-0.173559	0.0311976	0.000569588	0.000727245	-5.56323	1.32415e-08	3.33624e-07
RGL1	-0.174244	0.0314036	0.000573349	0.000719868	-5.54853	1.44044e-08	3.59718e-07
NDUFS3	-0.176104	0.0319701	0.000583691	0.000728409	-5.50839	1.81062e-08	4.42017e-07
HCFC1R1	-0.174434	0.0315108	0.000575305	0.000761901	-5.53569	1.55006e-08	3.84932e-07
PLCG2	-0.177632	0.0324378	0.00059223	0.00076952	-5.47607	2.1744e-08	5.25628e-07
BTBD3	-0.174368	0.0315632	0.000576263	0.000757099	-5.52441	1.65296e-08	4.05245e-07
PAICS	-0.174095	0.031499	0.00057509	0.000716144	-5.527	1.62875e-08	4.00446e-07
HIPK1	-0.176739	0.032377	0.00059112	0.000734334	-5.45877	2.39718e-08	5.74657e-07
S100A10	-0.171345	0.0309434	0.000564947	0.000720306	-5.53736	1.53533e-08	3.82372e-07
IGHMBP2	-0.175552	0.032116	0.000586356	0.000752179	-5.46617	2.29938e-08	5.54288e-07
SNX7	-0.176043	0.0322905	0.000589541	0.000758227	-5.45185	2.49236e-08	5.95e-07
CNN3	-0.173056	0.0316256	0.000577402	0.000722175	-5.47203	2.22452e-08	5.36991e-07
C8orf33	-0.171815	0.0312959	0.000571383	0.000731207	-5.49001	2.00958e-08	4.87831e-07
H3C8	-0.175071	0.0322275	0.000588391	0.000749913	-5.43234	2.78105e-08	6.59364e-07
SOS1	-0.173492	0.0318113	0.000580793	0.000771039	-5.4538	2.46529e-08	5.89351e-07
TMEM134	-0.174777	0.0322321	0.000588474	0.000771608	-5.42244	2.93947e-08	6.92178e-07
PIK3AP1	-0.172932	0.0317889	0.000580384	0.000723543	-5.44002	2.6638e-08	6.34176e-07
PIK3CB	-0.172226	0.0316668	0.000578154	0.000706233	-5.43869	2.68369e-08	6.38031e-07
SYTL2	-0.174329	0.0322671	0.000589114	0.000786246	-5.40268	3.28256e-08	7.68778e-07
REL	-0.170786	0.031371	0.000572753	0.000721655	-5.44409	2.60356e-08	6.20689e-07
REPIN1	-0.171765	0.0316587	0.000578006	0.00073421	-5.42551	2.88944e-08	6.82255e-07
ARPC2	-0.17466	0.032587	0.000594955	0.000775679	-5.35981	4.16545e-08	9.59942e-07
GSTO2	-0.172843	0.0320923	0.000585922	0.000749644	-5.3858	3.60611e-08	8.36617e-07
MEIS1	-0.172988	0.0321922	0.000587746	0.000715779	-5.37359	3.85913e-08	8.91727e-07
HHEX	-0.168901	0.0310884	0.000567594	0.000692627	-5.43291	2.77206e-08	6.58136e-07
WASL	-0.170997	0.0317454	0.00057959	0.000734308	-5.38652	3.59182e-08	8.34423e-07
PLK2	-0.172337	0.0321738	0.000587411	0.000719972	-5.35643	4.24408e-08	9.7676e-07
YES1	-0.169694	0.0314514	0.000574221	0.000710185	-5.39544	3.41771e-08	7.98266e-07
HTATIP2	-0.173747	0.0325967	0.000595132	0.000775124	-5.3302	4.90513e-08	1.11114e-06
FOSL2	-0.170578	0.0317154	0.000579042	0.000818759	-5.3784	3.75747e-08	8.69398e-07
TLE4	-0.168867	0.0312737	0.000570976	0.000699304	-5.39966	3.3383e-08	7.80775e-07
BCL11A	-0.172981	0.0324966	0.000593305	0.000774038	-5.32305	5.10213e-08	1.15275e-06
ARHGEF11	-0.168151	0.0311928	0.000569499	0.000750027	-5.3907	3.50926e-08	8.16341e-07
ANKHD1	-0.171579	0.0321916	0.000587735	0.000748645	-5.32994	4.91215e-08	1.11128e-06
MAPK1	-0.17029	0.0318597	0.000581676	0.000748918	-5.34498	4.52124e-08	1.03366e-06
PLEK2	-0.169963	0.0317792	0.000580206	0.000753695	-5.34826	4.4403e-08	1.01651e-06
INSR	-0.170044	0.0318337	0.000581201	0.00072251	-5.34163	4.60575e-08	1.0516e-06
SGK1	-0.169329	0.0316357	0.000577587	0.000712095	-5.35246	4.33832e-08	9.97122e-07
AEN	-0.172648	0.0326267	0.00059568	0.000835139	-5.29161	6.06234e-08	1.34163e-06
YPEL5	-0.17	0.0319409	0.000583158	0.000771767	-5.32233	5.12224e-08	1.15578e-06
IFIT5	-0.168561	0.031578	0.000576533	0.000711573	-5.33792	4.701e-08	1.06911e-06
FMNL2	-0.169491	0.0319349	0.000583049	0.000748539	-5.30738	5.56071e-08	1.24658e-06
FEM1C	-0.166715	0.0311528	0.000568771	0.000722395	-5.35151	4.36105e-08	1.00101e-06
CD247	-0.168964	0.0317932	0.000580461	0.000740222	-5.31447	5.34844e-08	1.20368e-06
BRMS1	-0.169888	0.0320741	0.000585591	0.000753244	-5.29672	5.89514e-08	1.30966e-06
GPC4	-0.171925	0.0326575	0.000596241	0.00077867	-5.26449	7.02889e-08	1.54172e-06
CD3E	-0.169222	0.0319235	0.000582841	0.000741578	-5.30085	5.76317e-08	1.2853e-06
GPR39	-0.16672	0.0312328	0.000570231	0.0007263	-5.33798	4.69944e-08	1.06911e-06
REST	-0.168103	0.0316613	0.000578054	0.000716978	-5.30942	5.49866e-08	1.23588e-06
PRKRA	-0.167953	0.0316652	0.000578125	0.00076236	-5.30401	5.66428e-08	1.26488e-06
ZNF596	-0.169299	0.0321084	0.000586216	0.000724199	-5.27272	6.72075e-08	1.48165e-06
RHOU	-0.167956	0.0317328	0.000579359	0.000735972	-5.29281	6.02257e-08	1.33454e-06
VSTM5	-0.166608	0.0313886	0.000573075	0.000714047	-5.30792	5.54419e-08	1.24449e-06
ZC3H7A	-0.166425	0.0314227	0.000573697	0.000719753	-5.29633	5.9077e-08	1.31077e-06
GSE1	-0.167364	0.031697	0.000578706	0.000820028	-5.28011	6.45542e-08	1.42497e-06
RAB42	-0.168202	0.0319417	0.000583172	0.000748252	-5.2659	6.9752e-08	1.53189e-06
MSANTD3	-0.170601	0.0326602	0.000596291	0.00072921	-5.22351	8.77806e-08	1.89413e-06
ENSA	-0.166393	0.0314935	0.00057499	0.000755761	-5.2834	6.34042e-08	1.40138e-06
BRD1	-0.16602	0.0315443	0.000575918	0.000774668	-5.26306	7.08401e-08	1.55184e-06
EYA1	-0.166365	0.0316576	0.000577986	0.00072886	-5.25514	7.3955e-08	1.61118e-06
MSN	-0.168762	0.0323847	0.00059126	0.000769921	-5.21118	9.38222e-08	2.01694e-06
PRKCE	-0.162351	0.0305484	0.000557736	0.000724855	-5.31453	5.34658e-08	1.20368e-06
SP8	-0.166138	0.0316906	0.000578589	0.000705725	-5.24251	7.92034e-08	1.72195e-06
NFKB1	-0.169088	0.0325874	0.000594962	0.000786878	-5.18876	1.05851e-07	2.25868e-06
CDH6	-0.164488	0.0314891	0.00057491	0.000772725	-5.22365	8.77143e-08	1.89413e-06
EHBP1L1	-0.165054	0.031761	0.000579873	0.000781327	-5.19676	1.01396e-07	2.17166e-06
MAP3K11	-0.165688	0.0319767	0.000583812	0.000716418	-5.18151	1.10046e-07	2.34241e-06
GNG12	-0.165365	0.0319245	0.000582858	0.000750647	-5.17987	1.11019e-07	2.36022e-06
GATA6	-0.165099	0.0320156	0.000584522	0.000762799	-5.15683	1.25583e-07	2.65029e-06
PARD6G	-0.161074	0.0308837	0.000563856	0.000698883	-5.21551	9.16543e-08	1.97525e-06
NADSYN1	-0.164039	0.0317481	0.000579638	0.000676412	-5.1669	1.19005e-07	2.5176e-06
HACE1	-0.161659	0.0310601	0.000567077	0.000729191	-5.20472	9.71436e-08	2.08316e-06
RPS6KA3	-0.166457	0.0324741	0.000592893	0.000684869	-5.12584	1.48107e-07	3.0842e-06
MRPL21	-0.162119	0.0312545	0.000570626	0.000762495	-5.18705	1.06823e-07	2.27661e-06
EBF2	-0.165294	0.0321828	0.000587574	0.000692999	-5.13611	1.40242e-07	2.93812e-06
KDM4C	-0.167249	0.0329631	0.000601821	0.000861214	-5.07383	1.94948e-07	3.9548e-06
KRT19	-0.164903	0.0323168	0.000590022	0.000777147	-5.10268	1.67435e-07	3.44927e-06
LMO4	-0.166098	0.0327334	0.000597628	0.00079235	-5.07425	1.94516e-07	3.95066e-06
QKI	-0.161643	0.0314208	0.000573663	0.000726155	-5.14446	1.34145e-07	2.82062e-06
RASD1	-0.163007	0.0318262	0.000581065	0.000703693	-5.12178	1.51334e-07	3.14382e-06
ASH1L	-0.162304	0.0316624	0.000578073	0.000684987	-5.12608	1.47922e-07	3.08406e-06
MAP3K8	-0.160367	0.0311866	0.000569388	0.000675763	-5.14217	1.35792e-07	2.85179e-06
CASP3	-0.166371	0.0330135	0.000602741	0.000773746	-5.03949	2.3339e-07	4.66887e-06
ATP5F1B	-0.161711	0.0316417	0.000577695	0.000721325	-5.1107	1.60488e-07	3.3209e-06
PARK7	-0.16163	0.0316302	0.000577486	0.000734675	-5.10998	1.61099e-07	3.32669e-06
GSDMB	-0.162837	0.0319859	0.00058398	0.000767672	-5.0909	1.78183e-07	3.65328e-06
KAT6B	-0.159539	0.0310492	0.000566878	0.000701038	-5.13827	1.38639e-07	2.90805e-06
SDC2	-0.161967	0.0318415	0.000581344	0.000757825	-5.08667	1.82201e-07	3.73124e-06
PBX2	-0.162905	0.0321534	0.000587038	0.000717199	-5.0665	2.02599e-07	4.10038e-06
AHDC1	-0.162679	0.0321964	0.000587823	0.000735837	-5.0527	2.17807e-07	4.37233e-06
CDC25B	-0.158361	0.0309144	0.000564417	0.000673377	-5.12255	1.50717e-07	3.13477e-06
SLC35F5	-0.160968	0.0317013	0.000578784	0.000751486	-5.07765	1.91065e-07	3.89891e-06
DDX39A	-0.158846	0.031165	0.000568992	0.000722405	-5.09694	1.72597e-07	3.54296e-06
SCD	-0.16118	0.0318742	0.000581941	0.000746908	-5.05674	2.13241e-07	4.29564e-06
AOPEP	-0.160242	0.0316474	0.000577799	0.000699786	-5.06335	2.05976e-07	4.15698e-06
PELI2	-0.160676	0.0317972	0.000580534	0.000704767	-5.05317	2.17271e-07	4.36664e-06
GOLT1A	-0.161076	0.0319915	0.000584082	0.000744249	-5.03497	2.38963e-07	4.75834e-06
NFIA	-0.158149	0.0311404	0.000568543	0.000753726	-5.0786	1.90111e-07	3.88402e-06
ING5	-0.161347	0.0321324	0.000586654	0.000766986	-5.02133	2.5657e-07	5.06806e-06
ZBTB7A	-0.157406	0.0310259	0.000566452	0.000628142	-5.07337	1.95411e-07	3.95954e-06
KRTAP1.5	-0.164452	0.0332116	0.000606359	0.000791646	-4.95162	3.67983e-07	7.02011e-06
B2M	-0.159536	0.0317427	0.00057954	0.000758753	-5.02592	2.50518e-07	4.97124e-06
PGK2	-0.160962	0.0322357	0.00058854	0.000729161	-4.99329	2.96801e-07	5.77693e-06
YBX1	-0.158186	0.0313948	0.000573189	0.000723211	-5.03862	2.34456e-07	4.68479e-06
CAAP1	-0.162671	0.0327802	0.000598481	0.000784411	-4.96247	3.48011e-07	6.66114e-06
SIKE1	-0.160274	0.0321065	0.000586182	0.000744001	-4.99196	2.98844e-07	5.81015e-06
KBTBD11	-0.158766	0.0316778	0.000578355	0.000711906	-5.01191	2.69461e-07	5.28047e-06
HDX	-0.159804	0.0319913	0.000584078	0.000703846	-4.99525	2.93803e-07	5.72502e-06
HOXD4	-0.158394	0.0315686	0.000576361	0.000697817	-5.01746	2.6179e-07	5.15939e-06
KCNH7	-0.157966	0.0314559	0.000574303	0.000724786	-5.02184	2.55895e-07	5.06051e-06
ZNF496	-0.158854	0.0317644	0.000579936	0.000762104	-5.001	2.85174e-07	5.57573e-06
VPS26B	-0.159423	0.0319521	0.000583364	0.000765494	-4.98942	3.02806e-07	5.88057e-06
CHD1	-0.15743	0.0314007	0.000573295	0.000744414	-5.0136	2.67109e-07	5.24626e-06
BPTF	-0.159378	0.0319921	0.000584093	0.000766977	-4.9818	3.14981e-07	6.10329e-06
NUDT22	-0.158071	0.0317003	0.000578765	0.000714122	-4.98644	3.07514e-07	5.96529e-06
ERBB4	-0.157309	0.0314836	0.000574809	0.000687343	-4.99654	2.91841e-07	5.6932e-06
ZBTB10	-0.154024	0.0305792	0.000558298	0.000713776	-5.03687	2.366e-07	4.72216e-06
HS3ST3B1	-0.154825	0.0308532	0.0005633	0.000701785	-5.01812	2.60896e-07	5.14763e-06
MSRB3	-0.15803	0.0318717	0.000581895	0.000791908	-4.95833	3.55516e-07	6.78976e-06
LONRF1	-0.15678	0.031496	0.000575035	0.000714579	-4.97777	3.21612e-07	6.21784e-06
FGD1	-0.158781	0.0321199	0.000586427	0.000743765	-4.94338	3.83891e-07	7.29939e-06
C8orf76	-0.157251	0.031666	0.000578139	0.000711792	-4.96593	3.41857e-07	6.55788e-06
ME2	-0.16067	0.0327479	0.000597893	0.000772657	-4.90626	4.64149e-07	8.61693e-06
MAMLD1	-0.15762	0.0318567	0.000581621	0.00078035	-4.94777	3.75337e-07	7.15251e-06
TERF1	-0.154161	0.030848	0.000563205	0.000658048	-4.99743	2.90492e-07	5.67329e-06
FZD5	-0.155538	0.0313156	0.000571742	0.000676248	-4.96678	3.40374e-07	6.53668e-06
RWDD3	-0.158432	0.032236	0.000588546	0.000738022	-4.91476	4.44461e-07	8.33816e-06
RTL1	-0.157618	0.0320315	0.000584813	0.000752491	-4.92072	4.31136e-07	8.11737e-06
GAS1	-0.15441	0.0310641	0.00056715	0.000740401	-4.97069	3.3357e-07	6.43196e-06
RHOA	-0.158909	0.0325191	0.000593716	0.000713171	-4.88664	5.12848e-07	9.40983e-06
RPUSD3	-0.158145	0.0323134	0.00058996	0.000767998	-4.89411	4.9376e-07	9.11768e-06
TPCN2	-0.155488	0.0315132	0.000575349	0.000718846	-4.93407	4.02664e-07	7.62283e-06
EZH2	-0.156181	0.0317506	0.000579683	0.000742709	-4.919	4.3493e-07	8.17991e-06
NDUFS2	-0.157667	0.0322233	0.000588314	0.000810622	-4.89294	4.96703e-07	9.16223e-06
CCDC87	-0.156689	0.0319505	0.000583333	0.000736194	-4.90412	4.69233e-07	8.69262e-06
DUSP23	-0.156463	0.0318871	0.000582175	0.000748799	-4.90678	4.62921e-07	8.61261e-06
NFIC	-0.155841	0.0317087	0.000578919	0.000755164	-4.91479	4.44398e-07	8.33816e-06
NABP1	-0.158434	0.0325469	0.000594223	0.000792355	-4.86786	5.64063e-07	1.02949e-05
MAML3	-0.159253	0.0328735	0.000600186	0.000741783	-4.84441	6.34937e-07	1.14554e-05
TTC7A	-0.154711	0.0314798	0.00057474	0.000730235	-4.91461	4.448e-07	8.33816e-06
RAB1B	-0.153343	0.0311292	0.000568339	0.000685883	-4.92603	4.19594e-07	7.91732e-06
PPP6R3	-0.154066	0.0313897	0.000573096	0.000745111	-4.90815	4.59699e-07	8.5619e-06
CDC42	-0.151971	0.0307778	0.000561923	0.000677604	-4.93768	3.95287e-07	7.49155e-06
BTG3	-0.154134	0.0315384	0.00057581	0.000700123	-4.88717	5.11475e-07	9.40462e-06
SLC19A1	-0.152943	0.0311814	0.000569292	0.000693857	-4.90495	4.67263e-07	8.66541e-06
CCDC30	-0.156801	0.0324689	0.000592798	0.000761881	-4.82926	6.85221e-07	1.22729e-05
SDF2L1	-0.156181	0.0322903	0.000589538	0.000733621	-4.83676	6.59862e-07	1.18679e-05
HERPUD1	-0.152369	0.0311653	0.000568999	0.000710571	-4.88905	5.0661e-07	9.32508e-06
AFF1	-0.154412	0.031812	0.000580804	0.000804246	-4.8539	6.05295e-07	1.09779e-05
LY86	-0.155221	0.0321479	0.000586938	0.000758525	-4.82835	6.88328e-07	1.23158e-05
KCTD1	-0.152815	0.0314141	0.00057354	0.000697314	-4.86453	5.73646e-07	1.04258e-05
UQCRC2	-0.152718	0.0313895	0.00057309	0.000718335	-4.86526	5.71526e-07	1.03982e-05
ALKBH4	-0.153005	0.0315003	0.000575115	0.000717595	-4.85724	5.95168e-07	1.08056e-05
E2F6	-0.155707	0.0323786	0.00059115	0.000766759	-4.80895	7.58638e-07	1.3421e-05
CCNF	-0.157017	0.0328225	0.000599255	0.000774433	-4.78382	8.59974e-07	1.48341e-05
BMPR1B	-0.150781	0.030855	0.000563332	0.000742951	-4.88676	5.12532e-07	9.40983e-06
PDE4D	-0.154357	0.0319763	0.000583804	0.000748123	-4.82723	6.92238e-07	1.2373e-05
RBM15	-0.153294	0.0317629	0.000579909	0.000739797	-4.82618	6.95885e-07	1.24125e-05
SOWAHC	-0.15419	0.0320664	0.00058545	0.000760799	-4.80846	7.60485e-07	1.34399e-05
RAI2	-0.154652	0.0322414	0.000588644	0.000762924	-4.7967	8.06507e-07	1.41376e-05
MSMO1	-0.152798	0.0316549	0.000577937	0.00071817	-4.82698	6.93103e-07	1.23756e-05
ZYX	-0.154966	0.0323806	0.000591186	0.00080466	-4.78577	8.5168e-07	1.47204e-05
PGAP3	-0.154272	0.0321545	0.000587057	0.000775647	-4.79783	8.01951e-07	1.40863e-05
DCUN1D5	-0.156558	0.0329007	0.000600681	0.000767233	-4.7585	9.75173e-07	1.6688e-05
NPHP1	-0.152736	0.0316848	0.000578482	0.00073893	-4.8205	7.15993e-07	1.27448e-05
DENND4C	-0.151686	0.0313513	0.000572394	0.000718414	-4.83828	6.54849e-07	1.179e-05
PRKG1	-0.153559	0.032022	0.000584639	0.000790625	-4.79543	8.11642e-07	1.41988e-05
KMT5B	-0.151873	0.0315176	0.000575429	0.000763383	-4.81867	7.22604e-07	1.28229e-05
NFAT5	-0.152954	0.0318646	0.000581766	0.000796684	-4.8001	7.92918e-07	1.39418e-05
HOXD10	-0.154954	0.03251	0.000593549	0.000706086	-4.76635	9.37955e-07	1.61149e-05
LCN2	-0.155755	0.0328177	0.000599166	0.000800746	-4.74608	1.037e-06	1.76413e-05
ETV5	-0.155209	0.0326748	0.000596557	0.000805504	-4.75013	1.01641e-06	1.7308e-05
KLHL42	-0.150634	0.0312243	0.000570075	0.000716987	-4.82426	7.02623e-07	1.25197e-05
ERN1	-0.15175	0.0315879	0.000576713	0.000729221	-4.80407	7.7736e-07	1.36961e-05
COX7C	-0.152248	0.0317837	0.000580289	0.000748006	-4.79012	8.33408e-07	1.44916e-05
PSORS1C1	-0.151704	0.0316247	0.000577386	0.000736157	-4.797	8.05314e-07	1.4131e-05
PRKCA	-0.151112	0.0314501	0.000574198	0.00073979	-4.80483	7.74418e-07	1.36582e-05
SEMA3A	-0.155935	0.0330331	0.000603098	0.000856215	-4.72058	1.17584e-06	1.9655e-05
ZMPSTE24	-0.153914	0.0324312	0.000592109	0.000769017	-4.74588	1.03802e-06	1.76413e-05
MCEMP1	-0.155262	0.0328825	0.000600349	0.000780258	-4.72174	1.16917e-06	1.95623e-05
CRTC3	-0.151035	0.0315264	0.000575591	0.000737655	-4.79076	8.3077e-07	1.44748e-05
DUSP22	-0.149432	0.0310208	0.000566359	0.000720537	-4.81716	7.28096e-07	1.29051e-05
SRSF4	-0.151157	0.0315915	0.000576779	0.000751426	-4.78475	8.56014e-07	1.47806e-05
STRN3	-0.149835	0.0312495	0.000570535	0.00070865	-4.79479	8.14221e-07	1.42295e-05
ZNF658	-0.153043	0.0322779	0.000589312	0.000755874	-4.74142	1.06115e-06	1.79813e-05
AHNAK	-0.149944	0.0313174	0.000571776	0.000735423	-4.78789	8.42733e-07	1.4595e-05
VDAC1	-0.151645	0.0318571	0.000581628	0.00075636	-4.76018	9.67085e-07	1.65989e-05
VAMP3	-0.154545	0.0328465	0.000599692	0.000709684	-4.70506	1.26895e-06	2.10484e-05
TMEM205	-0.151989	0.0320333	0.000584845	0.000704297	-4.74472	1.04398e-06	1.77251e-05
SOX4	-0.151322	0.0318233	0.000581011	0.000787928	-4.75506	9.9193e-07	1.69412e-05
JAM3	-0.152624	0.0322476	0.000588757	0.000736919	-4.73287	1.10682e-06	1.86455e-05
STAT1	-0.152088	0.0321051	0.000586156	0.000726844	-4.7372	1.08348e-06	1.8288e-05
HLX	-0.150697	0.0316592	0.000578015	0.000773259	-4.75997	9.68124e-07	1.66003e-05
ZNF814	-0.14888	0.0311081	0.000567954	0.000698127	-4.78588	8.5121e-07	1.47204e-05
SLC38A5	-0.152485	0.0322669	0.00058911	0.000852103	-4.72575	1.14634e-06	1.91989e-05
EEF1B2	-0.15206	0.0321745	0.000587423	0.000724877	-4.72609	1.14439e-06	1.91984e-05
ZNF704	-0.151594	0.0320251	0.000584695	0.000776136	-4.73362	1.10277e-06	1.85954e-05
MSI1	-0.147865	0.0308809	0.000563805	0.00075758	-4.78823	8.41309e-07	1.45849e-05
DSTYK	-0.150439	0.0317375	0.000579445	0.000744839	-4.74009	1.0681e-06	1.80814e-05
TMEM81	-0.14874	0.0313035	0.00057152	0.000770219	-4.75154	1.00938e-06	1.72052e-05
TOX3	-0.150258	0.0319339	0.000583031	0.000744067	-4.70529	1.26755e-06	2.10455e-05
PASD1	-0.14792	0.0312648	0.000570814	0.000678439	-4.73121	1.11592e-06	1.87805e-05
NFIX	-0.151866	0.0326652	0.000596383	0.000757414	-4.64917	1.66635e-06	2.69422e-05
HDAC2	-0.150673	0.0322716	0.000589197	0.000794994	-4.66891	1.51404e-06	2.48044e-05
RAPGEF3	-0.148356	0.0315442	0.000575915	0.000695265	-4.70313	1.28099e-06	2.12278e-05
CST6	-0.151781	0.0327368	0.00059769	0.000807736	-4.63641	1.77259e-06	2.85e-05
CTNNA1	-0.151123	0.032527	0.00059386	0.000773201	-4.64607	1.69161e-06	2.73251e-05
BAP1	-0.148405	0.031671	0.00057823	0.000720828	-4.68582	1.3942e-06	2.29717e-05
FGF19	-0.149959	0.0321767	0.000587464	0.000745631	-4.66047	1.57742e-06	2.57209e-05
KCNIP3	-0.150143	0.0322407	0.000588633	0.000740379	-4.65694	1.60469e-06	2.60917e-05
TAS2R4	-0.15026	0.0323762	0.000591106	0.000802291	-4.64107	1.73303e-06	2.79158e-05
ZNF416	-0.151532	0.0328197	0.000599202	0.000771282	-4.61709	1.94576e-06	3.07971e-05
MLLT10	-0.151046	0.0326533	0.000596164	0.000799145	-4.62574	1.86631e-06	2.98403e-05
RPS6KA5	-0.15091	0.0327113	0.000597224	0.00079534	-4.61338	1.98085e-06	3.12952e-05
BIRC3	-0.148089	0.0317736	0.000580104	0.000746431	-4.66075	1.57531e-06	2.57107e-05
PRR15	-0.145708	0.0310192	0.000566331	0.000656835	-4.69734	1.31787e-06	2.1818e-05
MPV17L	-0.147003	0.0314569	0.000574323	0.000704895	-4.67316	1.48301e-06	2.43653e-05
RASSF9	-0.147925	0.0317755	0.000580138	0.000730747	-4.65533	1.61728e-06	2.62717e-05
CEBPA	-0.149557	0.0323383	0.000590415	0.000753605	-4.62474	1.87531e-06	2.99288e-05
CAMK2N2	-0.145516	0.0310163	0.000566277	0.000723667	-4.6916	1.35537e-06	2.24174e-05
PUM1	-0.14783	0.0317863	0.000580335	0.000720659	-4.65075	1.65368e-06	2.67875e-05
CD46	-0.145155	0.0309416	0.000564914	0.000704015	-4.69127	1.35758e-06	2.24326e-05
RUSC1	-0.144821	0.0308942	0.000564049	0.000678776	-4.68762	1.38197e-06	2.2792e-05
FRG1	-0.147465	0.0317712	0.000580061	0.000758406	-4.64146	1.72977e-06	2.78893e-05
INA	-0.145861	0.0312571	0.000570674	0.000710359	-4.66651	1.53183e-06	2.50484e-05
PTP4A2	-0.146775	0.031611	0.000577134	0.000745834	-4.64318	1.7154e-06	2.76835e-05
PCDH1	-0.145867	0.0313444	0.000572268	0.000699992	-4.65368	1.63033e-06	2.6434e-05
ZNF551	-0.147231	0.0318619	0.000581717	0.000773272	-4.6209	1.91041e-06	3.0321e-05
MYL12A	-0.14427	0.0308819	0.000563823	0.000686818	-4.67169	1.49367e-06	2.45172e-05
CD86	-0.144482	0.0309649	0.000565339	0.000717955	-4.666	1.53559e-06	2.50861e-05
PLAAT3	-0.147619	0.0320302	0.000584789	0.000763025	-4.60874	2.02557e-06	3.19726e-05
PSRC1	-0.144649	0.0310602	0.00056708	0.000737684	-4.65704	1.60391e-06	2.60917e-05
ACAD8	-0.146538	0.0317286	0.000579282	0.000762696	-4.61848	1.93282e-06	3.06203e-05
VEGFC	-0.146203	0.0316318	0.000577515	0.00072764	-4.62203	1.9e-06	3.02111e-05
UBQLN4	-0.147628	0.0321265	0.000586547	0.000772597	-4.59522	2.16146e-06	3.39316e-05
IGFBP6	-0.145822	0.0315525	0.000576067	0.000657495	-4.62157	1.90419e-06	3.02501e-05
CCNJL	-0.146643	0.0318335	0.000581197	0.000769748	-4.60658	2.04676e-06	3.22776e-05
GPR183	-0.147846	0.0322723	0.000589209	0.000728321	-4.58119	2.31169e-06	3.61587e-05
SOX21	-0.145079	0.0313812	0.00057294	0.000730888	-4.62313	1.88994e-06	3.01066e-05
MRPL16	-0.148757	0.0325946	0.000595093	0.00076148	-4.56385	2.51123e-06	3.91733e-05
WSB2	-0.145153	0.0315193	0.000575462	0.000832806	-4.6052	2.06034e-06	3.24325e-05
EIF2D	-0.144076	0.0311685	0.000569057	0.000720425	-4.62247	1.89596e-06	3.01748e-05
KAT6A	-0.145116	0.0315247	0.000575559	0.000750254	-4.60326	2.07968e-06	3.26775e-05
LARP4B	-0.146751	0.0320665	0.000585451	0.000715473	-4.57645	2.36461e-06	3.69196e-05
FOXF2	-0.147721	0.0324454	0.00059237	0.000748386	-4.55292	2.64535e-06	4.10801e-05
ANKRD1	-0.148853	0.0328297	0.000599385	0.000807067	-4.53409	2.8926e-06	4.43618e-05
KLHL13	-0.14775	0.0324983	0.000593336	0.000715466	-4.5464	2.72862e-06	4.22216e-05
TXNDC5	-0.147603	0.0324863	0.000593117	0.000729816	-4.54353	2.76599e-06	4.27232e-05
TFDP2	-0.148641	0.0329164	0.000600969	0.000758808	-4.5157	3.15536e-06	4.80505e-05
ZNF581	-0.14864	0.0329945	0.000602395	0.000796696	-4.50498	3.319e-06	5.01009e-05
HPCAL1	-0.145713	0.0320094	0.000584409	0.000743839	-4.5522	2.65435e-06	4.1183e-05
SETDB1	-0.144957	0.0317913	0.000580427	0.000734905	-4.55965	2.56189e-06	3.98916e-05
GLIPR1	-0.145878	0.0321228	0.00058648	0.000740076	-4.54126	2.79596e-06	4.30708e-05
UBE2J2	-0.145909	0.032179	0.000587505	0.000765198	-4.53429	2.88992e-06	4.43618e-05
TEAD4	-0.145353	0.032025	0.000584694	0.000789981	-4.53874	2.82957e-06	4.35109e-05
EPC2	-0.145203	0.0320856	0.000585801	0.000754896	-4.52547	3.01308e-06	4.59648e-05
RARG	-0.145657	0.0323113	0.00058992	0.000769901	-4.50793	3.2731e-06	4.94945e-05
ASB6	-0.144789	0.0320897	0.000585874	0.000758984	-4.51202	3.21073e-06	4.86792e-05
SEC23A	-0.14633	0.0326716	0.0005965	0.00072464	-4.4788	3.75319e-06	5.58743e-05
SERPINB6	-0.142575	0.0314024	0.000573326	0.000679018	-4.54027	2.80905e-06	4.32338e-05
RHOC	-0.144585	0.0322421	0.000588657	0.000742993	-4.48437	3.65657e-06	5.46714e-05
DOT1L	-0.143896	0.0320104	0.000584426	0.00075383	-4.49529	3.47371e-06	5.2163e-05
SAMD4B	-0.143761	0.0319851	0.000583966	0.000707181	-4.49461	3.4848e-06	5.22841e-05
UBAP2L	-0.142465	0.0315929	0.000576804	0.000680703	-4.50939	3.25068e-06	4.92417e-05
ZNF462	-0.140231	0.0308719	0.000563641	0.00068249	-4.54236	2.78135e-06	4.29088e-05
MANF	-0.143745	0.0320661	0.000585444	0.000734228	-4.48278	3.68385e-06	5.49842e-05
NR5A2	-0.140602	0.0310092	0.000566149	0.000742746	-4.53421	2.89098e-06	4.43618e-05
FAM111A	-0.143586	0.0320302	0.000584789	0.000703259	-4.48284	3.68282e-06	5.49842e-05
CDH13	-0.142312	0.0316386	0.00057764	0.000747929	-4.49805	3.42905e-06	5.15819e-05
DIPK1A	-0.142106	0.0315691	0.00057637	0.000867276	-4.50144	3.37473e-06	5.08977e-05
SATB1	-0.143593	0.0321232	0.000586486	0.000797847	-4.47007	3.90974e-06	5.79554e-05
PRSS23	-0.144791	0.03253	0.000593914	0.000707362	-4.45101	4.27344e-06	6.28614e-05
KRT15	-0.14233	0.031718	0.000579088	0.000723974	-4.48735	3.60576e-06	5.40052e-05
NRAS	-0.14125	0.0314018	0.000573316	0.000708561	-4.49816	3.42719e-06	5.15819e-05
MAFK	-0.140397	0.0311382	0.000568503	0.000746834	-4.50884	3.25913e-06	4.93265e-05
PSIP1	-0.143584	0.0322679	0.000589129	0.000739847	-4.44973	4.29889e-06	6.3182e-05
ASCL2	-0.142485	0.0319359	0.000583068	0.000742411	-4.46158	4.06782e-06	6.00412e-05
CCN1	-0.141901	0.0317647	0.000579942	0.00070876	-4.46725	3.96166e-06	5.86746e-05
SLC39A7	-0.142043	0.0318779	0.000582009	0.000700494	-4.45586	4.17796e-06	6.15617e-05
UBQLN2	-0.14263	0.0321184	0.000586399	0.000731006	-4.44077	4.4819e-06	6.55373e-05
PTPN1	-0.142399	0.0320499	0.000585148	0.000799723	-4.44303	4.435e-06	6.49065e-05
GPX1	-0.14284	0.0322147	0.000588157	0.000736914	-4.43399	4.62532e-06	6.71799e-05
RORC	-0.141249	0.03167	0.000578212	0.000752975	-4.46003	4.09741e-06	6.04264e-05
OTUD1	-0.142375	0.0320759	0.000585623	0.00075152	-4.43869	4.5254e-06	6.59502e-05
SMURF2	-0.143785	0.0325993	0.00059518	0.000791908	-4.41069	5.15214e-06	7.37777e-05
FGF8	-0.143408	0.0324846	0.000593085	0.000782667	-4.41463	5.05913e-06	7.26866e-05
MARCKS	-0.142306	0.0321137	0.000586314	0.000721147	-4.43131	4.68318e-06	6.79631e-05
IL1R1	-0.14298	0.0323672	0.000590942	0.000759913	-4.41742	4.99434e-06	7.21154e-05
RBMS1	-0.139121	0.031158	0.000568865	0.000829943	-4.46502	4.00308e-06	5.91361e-05
PPFIA2	-0.139567	0.0313251	0.000571915	0.000724632	-4.45545	4.18597e-06	6.16271e-05
USP45	-0.140598	0.0317091	0.000578927	0.000659402	-4.43399	4.62517e-06	6.71799e-05
TNIP1	-0.143235	0.0326543	0.000596184	0.000750661	-4.3864	5.76214e-06	8.16334e-05
STK25	-0.141995	0.0322454	0.000588718	0.000719963	-4.40358	5.32405e-06	7.58564e-05
TOX	-0.137712	0.0308035	0.000562392	0.000701019	-4.47067	3.8987e-06	5.78413e-05
RLN2	-0.142619	0.0325191	0.000593715	0.000752698	-4.38569	5.78098e-06	8.18333e-05
RELB	-0.141238	0.0320746	0.0005856	0.000770177	-4.40341	5.32803e-06	7.58564e-05
KRT8	-0.140677	0.0318906	0.000582241	0.000785557	-4.41124	5.139e-06	7.36505e-05
KDM7A	-0.140246	0.0318046	0.000580671	0.000754792	-4.40961	5.17794e-06	7.40857e-05
PRKCH	-0.141221	0.0321794	0.000587513	0.000795847	-4.38856	5.70524e-06	8.08937e-05
MST1	-0.139072	0.0314438	0.000574082	0.000749435	-4.42289	4.86946e-06	7.04889e-05
DTX2	-0.142103	0.0325085	0.000593521	0.00081449	-4.37126	6.1766e-06	8.65826e-05
TMED5	-0.139452	0.0315864	0.000576686	0.000697748	-4.41496	5.05153e-06	7.26378e-05
RNF139	-0.13928	0.0315394	0.000575827	0.000696294	-4.41606	5.02576e-06	7.2448e-05
RREB1	-0.139749	0.0317185	0.000579098	0.000720689	-4.4059	5.26735e-06	7.52404e-05
TOP3B	-0.139721	0.0317257	0.000579229	0.000742004	-4.40403	5.31288e-06	7.57655e-05
TMUB1	-0.140824	0.0322285	0.00058841	0.00078266	-4.36955	6.2251e-06	8.71211e-05
PFKFB4	-0.138149	0.0313028	0.000571509	0.000678584	-4.41332	5.08994e-06	7.30079e-05
CSK	-0.137683	0.0311639	0.000568972	0.00072152	-4.41804	4.98009e-06	7.19697e-05
VIM	-0.139256	0.0318408	0.00058133	0.000755786	-4.37352	6.11298e-06	8.59697e-05
NTMT1	-0.140867	0.0324191	0.00059189	0.00077791	-4.34519	6.95762e-06	9.65907e-05
DCN	-0.137084	0.0311185	0.000568144	0.000717502	-4.40521	5.28414e-06	7.54179e-05
CD3G	-0.13861	0.0316748	0.000578299	0.000725467	-4.37604	6.04264e-06	8.51189e-05
ZNF692	-0.137211	0.0312061	0.000569743	0.000651952	-4.39693	5.48959e-06	7.8028e-05
MAPK13	-0.14002	0.0323313	0.000590286	0.000793951	-4.3308	7.42856e-06	0.00010247
CTSO	-0.141353	0.0328151	0.00059912	0.000827116	-4.30755	8.25377e-06	0.000112773
ZNF273	-0.141846	0.0330272	0.000602992	0.000798362	-4.29483	8.74143e-06	0.000118221
HOXA5	-0.139153	0.0320879	0.000585843	0.000760891	-4.3366	7.23512e-06	0.000100082
FLNB	-0.137886	0.0316719	0.000578247	0.000724503	-4.35359	6.69639e-06	9.32638e-05
BCL2L2	-0.138421	0.031894	0.000582302	0.000720877	-4.34004	7.123e-06	9.8728e-05
GABARAP	-0.139466	0.0323314	0.000590288	0.000725593	-4.31363	8.02962e-06	0.000109971
ABCB6	-0.136306	0.0313035	0.000571521	0.000705044	-4.35434	6.67332e-06	9.30175e-05
GPC1	-0.136923	0.0315629	0.000576257	0.000698083	-4.3381	7.18582e-06	9.95191e-05
MUSK	-0.137811	0.0319472	0.000583273	0.000724728	-4.31372	8.0266e-06	0.000109971
FZD4	-0.137074	0.0317369	0.000579435	0.000729183	-4.31908	7.83404e-06	0.000107634
FZD8	-0.137287	0.0318189	0.000580932	0.000736509	-4.31464	7.99325e-06	0.000109647
ID4	-0.140248	0.032927	0.000601163	0.000846659	-4.25935	1.02513e-05	0.000135509
ONECUT1	-0.138923	0.0325165	0.000593667	0.0007495	-4.27239	9.66963e-06	0.000129258
TMEM260	-0.134437	0.0309387	0.000564862	0.000714016	-4.34528	6.95506e-06	9.65907e-05
TAX1BP3	-0.137429	0.0320329	0.000584837	0.000758772	-4.29025	8.92361e-06	0.000120403
ACTR3	-0.139138	0.0326497	0.000596099	0.000757251	-4.26153	1.01515e-05	0.000134732
CLK3	-0.138485	0.0324166	0.000591844	0.00078074	-4.27203	9.68502e-06	0.000129263
ARHGAP32	-0.138557	0.0324581	0.000592602	0.00077749	-4.26879	9.82669e-06	0.00013075
TMEM97	-0.13633	0.0316732	0.000578271	0.00073668	-4.30426	8.3774e-06	0.000114012
SIK3	-0.135907	0.0315282	0.000575624	0.0007066	-4.31063	8.13953e-06	0.000111388
ANXA5	-0.138672	0.0325577	0.00059442	0.000675617	-4.25927	1.02549e-05	0.000135509
PCDHB10	-0.136577	0.0318036	0.000580652	0.000759896	-4.29439	8.75861e-06	0.000118361
CNKSR3	-0.136853	0.0319548	0.000583412	0.000718451	-4.2827	9.23204e-06	0.000124273
ALG1L	-0.134691	0.0311936	0.000569515	0.000741931	-4.31789	7.87623e-06	0.000108128
TAL1	-0.135553	0.0315041	0.000575184	0.0007694	-4.3027	8.4363e-06	0.000114723
PLEKHB2	-0.139215	0.0328646	0.000600022	0.000775699	-4.23603	1.13751e-05	0.000148607
IRX1	-0.136514	0.0319135	0.000582659	0.000737331	-4.27761	9.44568e-06	0.000126853
TMCO3	-0.136652	0.0320234	0.000584664	0.000705798	-4.26725	9.895e-06	0.000131457
FOXP4	-0.13565	0.0317288	0.000579286	0.000732792	-4.27531	9.54377e-06	0.000127773
NR3C1	-0.13673	0.0321393	0.000586781	0.000742809	-4.25428	1.04863e-05	0.000138355
THAP3	-0.135677	0.031786	0.00058033	0.000746417	-4.26844	9.84239e-06	0.000130858
TBX18	-0.136236	0.0320055	0.000584338	0.000804761	-4.25663	1.03764e-05	0.000137009
AKIRIN1	-0.133679	0.0311029	0.000567859	0.000707177	-4.29795	8.61926e-06	0.000116935
MIER3	-0.134714	0.0314917	0.000574957	0.000684496	-4.27775	9.43946e-06	0.000126853
IQGAP2	-0.13626	0.0320626	0.00058538	0.000745457	-4.24981	1.06977e-05	0.000140501
P4HB	-0.134991	0.0316072	0.000577065	0.000771282	-4.27088	9.73497e-06	0.00012983
MAGEC2	-0.135103	0.0317121	0.000578981	0.000793854	-4.26031	1.0207e-05	0.00013529
SECISBP2L	-0.133903	0.031344	0.00057226	0.000689315	-4.27205	9.68429e-06	0.000129263
ADAMTS1	-0.135443	0.0319061	0.000582523	0.0007278	-4.24505	1.09274e-05	0.000143228
CETN2	-0.13483	0.0317035	0.000578823	0.000685871	-4.25286	1.05528e-05	0.000138808
DPYD	-0.135093	0.031824	0.000581024	0.000694903	-4.24499	1.09302e-05	0.000143228
KMT2C	-0.137381	0.0326796	0.000596645	0.000819566	-4.20389	1.31185e-05	0.000168329
SMDT1	-0.136701	0.0324269	0.000592031	0.000750735	-4.21566	1.24523e-05	0.000161218
NSD3	-0.137828	0.0329582	0.000601732	0.000775471	-4.1819	1.44539e-05	0.000182665
HNRNPA0	-0.133043	0.0312203	0.000570003	0.000716682	-4.26141	1.01571e-05	0.000134732
YDJC	-0.136546	0.032508	0.000593512	0.000752551	-4.20039	1.33226e-05	0.00017063
ARMC10	-0.136146	0.0323619	0.000590846	0.000723651	-4.20696	1.29412e-05	0.000166549
RHOG	-0.137522	0.0328854	0.000600403	0.000820332	-4.18185	1.44576e-05	0.000182665
LRP5	-0.135715	0.0322456	0.000588722	0.000732665	-4.20879	1.28371e-05	0.000165456
ACO1	-0.135004	0.0320006	0.000584248	0.000757539	-4.21881	1.22798e-05	0.000159343
NBR1	-0.138018	0.033129	0.000604849	0.000771501	-4.16609	1.54934e-05	0.000193489
DDIT3	-0.138422	0.0332932	0.000607848	0.00082043	-4.15767	1.60755e-05	0.000198605
IGFBPL1	-0.134638	0.0318938	0.000582298	0.000731211	-4.22146	1.21362e-05	0.000157835
CNTLN	-0.131423	0.0307737	0.000561848	0.000692234	-4.27061	9.74685e-06	0.000129888
TXNDC9	-0.135391	0.0322418	0.000588652	0.000717525	-4.19922	1.33917e-05	0.0001712
FMNL1	-0.134056	0.0317464	0.000579608	0.000757328	-4.22272	1.20686e-05	0.000157073
GAREM1	-0.133524	0.0315642	0.000576281	0.000777356	-4.23023	1.16728e-05	0.000152266
FAM83B	-0.13729	0.03297	0.000601947	0.000790616	-4.16408	1.56302e-05	0.000194634
IMMP2L	-0.133604	0.031612	0.000577153	0.000682005	-4.22638	1.18743e-05	0.000154661
TRA2B	-0.132495	0.0312196	0.00056999	0.000713924	-4.24396	1.09804e-05	0.000143777
KIT	-0.13422	0.031852	0.000581535	0.000733155	-4.21388	1.25513e-05	0.000162256
SMG8	-0.134893	0.032129	0.000586594	0.000753247	-4.19847	1.34362e-05	0.000171642
TLN1	-0.135902	0.0325627	0.000594511	0.000794609	-4.17356	1.49941e-05	0.000188356
ATF3	-0.136048	0.0326199	0.000595555	0.000721314	-4.17069	1.51839e-05	0.000190173
RIC8A	-0.13563	0.0324768	0.000592942	0.000780453	-4.17621	1.48205e-05	0.000186704
PSD3	-0.133727	0.0317728	0.00058009	0.000687074	-4.20884	1.28341e-05	0.000165456
TDRP	-0.13466	0.0321227	0.000586478	0.000757837	-4.19204	1.3823e-05	0.000176192
EIF5A2	-0.134	0.0319023	0.000582454	0.000716373	-4.20031	1.33273e-05	0.00017063
BMP4	-0.134907	0.0322452	0.000588714	0.000802489	-4.18378	1.4335e-05	0.000181513
SLC1A5	-0.135357	0.032423	0.00059196	0.000796971	-4.17472	1.49178e-05	0.000187656
TCF20	-0.134982	0.0322969	0.000589658	0.000721962	-4.17942	1.46126e-05	0.000184354
PRKAR2B	-0.133699	0.0318337	0.000581201	0.00074596	-4.19992	1.33506e-05	0.000170801
FCHO2	-0.133785	0.0318852	0.000582141	0.000755566	-4.19582	1.35941e-05	0.00017353
THYN1	-0.132796	0.031536	0.000575767	0.00070484	-4.21093	1.27163e-05	0.000164144
POU3F1	-0.135679	0.0326303	0.000595745	0.000791744	-4.15806	1.60479e-05	0.000198406
HEATR6	-0.133732	0.0319512	0.000583346	0.000704318	-4.1855	1.42269e-05	0.000180409
MYSM1	-0.133379	0.0318443	0.000581395	0.000713316	-4.18849	1.4041e-05	0.000178387
FOXE1	-0.131023	0.0309962	0.000565911	0.000727385	-4.22706	1.18382e-05	0.000154307
HOXA9	-0.133343	0.031862	0.000581718	0.000720938	-4.18503	1.42565e-05	0.000180652
ACTN1	-0.136891	0.0332075	0.000606283	0.000807885	-4.12231	1.87549e-05	0.000227003
ZFP28	-0.134471	0.0323066	0.000589835	0.000778577	-4.16235	1.57497e-05	0.000195696
GAPDH	-0.134093	0.0321667	0.000587281	0.000722138	-4.16868	1.53186e-05	0.000191582
CYB561A3	-0.134312	0.0322526	0.000588849	0.000721032	-4.16437	1.56107e-05	0.000194634
HOXC6	-0.136818	0.0332125	0.000606374	0.000818836	-4.11947	1.89875e-05	0.000229496
BTF3L4	-0.131654	0.0312876	0.00057123	0.00069276	-4.20787	1.28897e-05	0.00016601
EID3	-0.134498	0.0323674	0.000590945	0.000772988	-4.15534	1.62399e-05	0.000200493
ZNF253	-0.135829	0.0328978	0.000600628	0.000741873	-4.12883	1.82306e-05	0.000221744
PANK4	-0.133661	0.0321279	0.000586572	0.000699438	-4.16027	1.58934e-05	0.000196919
LRCH1	-0.131115	0.0311707	0.000569097	0.000753331	-4.20636	1.29759e-05	0.000166871
DMKN	-0.134315	0.0323802	0.000591179	0.000749346	-4.14805	1.6766e-05	0.000205812
GPR26	-0.131908	0.0314691	0.000574545	0.000704129	-4.19168	1.38449e-05	0.000176342
PCGF3	-0.133194	0.0319855	0.000583973	0.000758488	-4.1642	1.56224e-05	0.000194634
ASB1	-0.132663	0.0317897	0.000580397	0.000694484	-4.17315	1.50206e-05	0.000188401
XYLT2	-0.133271	0.0320259	0.000584711	0.000737426	-4.16135	1.58186e-05	0.000196273
FOCAD	-0.132623	0.0317787	0.000580197	0.000742479	-4.17333	1.50089e-05	0.00018839
EEF1G	-0.133015	0.0319412	0.000583164	0.000698904	-4.16438	1.56103e-05	0.000194634
TDRD3	-0.13325	0.0320704	0.000585522	0.000690612	-4.15492	1.627e-05	0.000200657
ZNF786	-0.134857	0.0326736	0.000596536	0.000767822	-4.1274	1.83441e-05	0.00022281
DHODH	-0.130824	0.031189	0.000569431	0.000705708	-4.19457	1.36698e-05	0.000174368
ALS2	-0.132562	0.0318426	0.000581364	0.000736781	-4.16303	1.57027e-05	0.000195397
PIP4K2C	-0.134749	0.0326641	0.000596362	0.000778432	-4.12528	1.85141e-05	0.000224717
MYO1C	-0.132297	0.0318417	0.000581348	0.000750168	-4.15483	1.62766e-05	0.000200657
ASMTL	-0.133426	0.032269	0.000589149	0.000772918	-4.1348	1.77632e-05	0.000216822
HOXB5	-0.131986	0.0317356	0.000579409	0.000728542	-4.15894	1.59864e-05	0.000197788
ZNF397	-0.13274	0.0320222	0.000584642	0.000740117	-4.14524	1.69729e-05	0.000208204
CXorf58	-0.133132	0.0322435	0.000588684	0.000762231	-4.12895	1.82216e-05	0.000221744
PSMB8	-0.13295	0.0322325	0.000588482	0.000753791	-4.12471	1.85599e-05	0.000225115
TLE1	-0.13437	0.0328042	0.00059892	0.000827334	-4.09611	2.10076e-05	0.000250583
DSEL	-0.132441	0.032135	0.000586702	0.000737368	-4.1214	1.88288e-05	0.000227737
TMEM201	-0.131343	0.0317534	0.000579735	0.000745904	-4.13633	1.7645e-05	0.00021553
CYB561D2	-0.13386	0.0327157	0.000597304	0.000773192	-4.09161	2.14193e-05	0.00025444
ZSCAN20	-0.132554	0.0322856	0.000589452	0.000772368	-4.10567	2.01573e-05	0.000241944
MYT1L	-0.132012	0.0320861	0.00058581	0.000721034	-4.11429	1.94189e-05	0.000234174
CHAMP1	-0.130302	0.031459	0.000574359	0.000696701	-4.14197	1.7217e-05	0.0002106
PCMTD2	-0.132634	0.0323904	0.000591365	0.000778946	-4.09484	2.11228e-05	0.000251437
DDX3X	-0.130078	0.0314622	0.000574419	0.000710953	-4.13441	1.77934e-05	0.000217036
CBY3	-0.131733	0.0321199	0.000586426	0.000704577	-4.10128	2.05434e-05	0.000245895
AGBL3	-0.131384	0.0320998	0.00058606	0.000745052	-4.09297	2.12939e-05	0.000253125
CALCRL	-0.131069	0.0319841	0.000583947	0.000738679	-4.09793	2.08431e-05	0.000248965
HTR4	-0.13005	0.0316567	0.00057797	0.000715776	-4.10812	1.99446e-05	0.000239724
FBXL19	-0.128913	0.0312564	0.000570662	0.00071543	-4.12437	1.85875e-05	0.000225291
CREBBP	-0.130406	0.0318403	0.000581322	0.00073452	-4.09562	2.10521e-05	0.000250941
MBD2	-0.129796	0.0316221	0.000577337	0.000704589	-4.1046	2.0251e-05	0.000242563
ACSL1	-0.133067	0.0328563	0.00059987	0.000717915	-4.04998	2.56112e-05	0.000298492
EPB41L2	-0.129469	0.0315099	0.000575289	0.000755492	-4.10884	1.98826e-05	0.000239145
CXCL5	-0.132828	0.0328049	0.000598932	0.0007836	-4.04902	2.57159e-05	0.000299309
PLPP6	-0.130226	0.0318313	0.000581157	0.000736515	-4.09115	2.1462e-05	0.000254598
MEN1	-0.132397	0.0326577	0.000596245	0.000698791	-4.05408	2.51664e-05	0.000294101
CPLANE2	-0.129574	0.0316696	0.000578205	0.000717813	-4.09143	2.14363e-05	0.000254467
CENPV	-0.130757	0.0321202	0.000586432	0.000732143	-4.07088	2.34184e-05	0.00027535
BRPF1	-0.129425	0.0316209	0.000577315	0.000707515	-4.09302	2.12896e-05	0.000253125
NDUFA10	-0.129566	0.03171	0.000578943	0.000751393	-4.08598	2.19457e-05	0.0002598
GLI2	-0.12977	0.0318001	0.000580588	0.000761236	-4.08079	2.24412e-05	0.000264942
PLCL2	-0.130709	0.0321497	0.00058697	0.00071991	-4.06564	2.39508e-05	0.000281227
CACNB2	-0.129846	0.0318379	0.000581277	0.000718949	-4.07835	2.26784e-05	0.000267559
BCL10	-0.127484	0.030956	0.000565176	0.000658266	-4.11825	1.9088e-05	0.00023055
PDS5A	-0.129506	0.0317192	0.000579111	0.000738601	-4.08288	2.2241e-05	0.000262936
PRKAR2A	-0.130651	0.0321594	0.000587148	0.000786808	-4.0626	2.42645e-05	0.000284524
CAMSAP2	-0.132081	0.0327168	0.000597324	0.000742513	-4.0371	2.70579e-05	0.000312613
CCR1	-0.127838	0.0311404	0.000568543	0.000737049	-4.1052	2.0198e-05	0.00024226
IGF2	-0.129338	0.0317212	0.000579147	0.000716562	-4.07733	2.27782e-05	0.00026837
CSF2RA	-0.130721	0.0322924	0.000589575	0.000722226	-4.04805	2.58226e-05	0.000300349
TPRN	-0.129784	0.0319445	0.000583224	0.000749688	-4.06281	2.42428e-05	0.000284462
IGFBP3	-0.130618	0.0322873	0.000589482	0.000752693	-4.0455	2.61053e-05	0.000303024
MID1	-0.132462	0.0329973	0.000602446	0.000731067	-4.01433	2.98069e-05	0.000340729
MAK	-0.127474	0.0311297	0.000568349	0.000691222	-4.09492	2.1116e-05	0.000251437
ACAP3	-0.126207	0.0306764	0.000560072	0.000702134	-4.11414	1.94311e-05	0.000234174
GRM1	-0.130443	0.0322783	0.000589318	0.000739902	-4.04121	2.65883e-05	0.000307598
CCN2	-0.131164	0.0325682	0.000594611	0.00079903	-4.02735	2.82042e-05	0.000324554
HOXB13	-0.128961	0.031777	0.000580165	0.000747859	-4.05832	2.47138e-05	0.000289204
PITX2	-0.130506	0.0323906	0.000591368	0.000736568	-4.02913	2.79924e-05	0.000322332
TMEM167B	-0.125963	0.0306752	0.00056005	0.000675753	-4.10636	2.00973e-05	0.000241391
DIO2	-0.127685	0.0313562	0.000572482	0.000722182	-4.0721	2.32953e-05	0.000274088
DYNLT1	-0.130524	0.0324371	0.000592218	0.000724391	-4.02389	2.86219e-05	0.000328375
HOXD13	-0.133373	0.0335326	0.000612218	0.000779086	-3.97741	3.48352e-05	0.000390968
KDM5C	-0.131371	0.0327754	0.000598394	0.000798708	-4.00823	3.05881e-05	0.000348736
EVX1	-0.13108	0.0327308	0.00059758	0.000783702	-4.00478	3.10376e-05	0.000353629
ZMYM4	-0.12883	0.0319193	0.000582764	0.000712183	-4.03612	2.71718e-05	0.000313719
RAC2	-0.129519	0.0322032	0.000587947	0.00075006	-4.02193	2.88621e-05	0.000330804
MATN1	-0.130028	0.0324114	0.000591748	0.000734304	-4.01181	3.01274e-05	0.000343938
TTC34	-0.12869	0.031925	0.000582868	0.000715089	-4.03101	2.77689e-05	0.000319972
ITGB1	-0.125749	0.0308396	0.000563051	0.000663675	-4.07751	2.27598e-05	0.000268336
MARK2	-0.127141	0.0313673	0.000572686	0.000722103	-4.05328	2.52523e-05	0.000294786
CMTM3	-0.128594	0.0319335	0.000583023	0.000710514	-4.02693	2.82551e-05	0.000324708
LAMA3	-0.127505	0.0315483	0.00057599	0.000712523	-4.04159	2.65449e-05	0.000307302
OVOL2	-0.129665	0.0324279	0.000592049	0.000797514	-3.99856	3.18649e-05	0.0003621
RNF31	-0.127896	0.0317594	0.000579845	0.00070923	-4.02704	2.82422e-05	0.000324708
H2AW	-0.126815	0.0313641	0.000572628	0.000722716	-4.04332	2.63498e-05	0.000305248
SREBF1	-0.130324	0.0328621	0.000599977	0.000744128	-3.96578	3.65789e-05	0.00040789
SSBP3	-0.125112	0.0308741	0.000563681	0.000710116	-4.05232	2.53559e-05	0.000295716
KLF10	-0.127862	0.0319396	0.000583135	0.000755178	-4.00323	3.1242e-05	0.000355722
SYNE2	-0.130295	0.0328805	0.000600312	0.00084536	-3.9627	3.70536e-05	0.000412651
IDI2	-0.126076	0.0312651	0.00057082	0.000797463	-4.03248	2.75958e-05	0.000318401
RAP2A	-0.130116	0.0328259	0.000599316	0.000786023	-3.96384	3.68772e-05	0.000410952
ATL3	-0.129152	0.0324764	0.000592935	0.000784309	-3.9768	3.49241e-05	0.000391713
C11orf80	-0.128753	0.0323806	0.000591186	0.000713599	-3.97624	3.50068e-05	0.000392385
BTC	-0.128529	0.0322911	0.000589553	0.000729204	-3.98031	3.44127e-05	0.000387299
SASH1	-0.127348	0.0318371	0.000581263	0.000749969	-4	3.16713e-05	0.000360373
CIRBP	-0.126609	0.0315612	0.000576225	0.000746963	-4.01154	3.01622e-05	0.000344108
ZNF586	-0.128383	0.0322646	0.000589068	0.000773177	-3.97906	3.45941e-05	0.000388767
SLC66A2	-0.12814	0.0321948	0.000587793	0.000763913	-3.98016	3.44348e-05	0.000387299
HECTD3	-0.125428	0.0311607	0.000568915	0.00069672	-4.02518	2.84659e-05	0.000326913
ARL4D	-0.129242	0.0326624	0.000596331	0.000762022	-3.9569	3.79648e-05	0.000422255
SAT2	-0.127836	0.032132	0.000586647	0.000806387	-3.97845	3.46824e-05	0.000389506
THAP5	-0.129555	0.0328259	0.000599317	0.000774239	-3.94672	3.9615e-05	0.000438456
SNX9	-0.126841	0.0317933	0.000580464	0.000733585	-3.98954	3.31006e-05	0.000375154
SEMA6D	-0.129133	0.032715	0.000597291	0.000786219	-3.94722	3.95317e-05	0.000438244
CTDSP2	-0.128822	0.0326242	0.000595633	0.000749937	-3.94868	3.92919e-05	0.000436454
PTPRE	-0.130466	0.0333271	0.000608468	0.00080917	-3.91471	4.52563e-05	0.000489187
MAFG	-0.12602	0.0315856	0.000576672	0.000741204	-3.9898	3.30652e-05	0.000374999
MAP2K6	-0.128238	0.0324892	0.00059317	0.00075687	-3.94708	3.95545e-05	0.000438244
VASP	-0.128111	0.0324853	0.000593097	0.00079324	-3.94366	4.01234e-05	0.000443127
VRK2	-0.126304	0.0317994	0.000580576	0.000750268	-3.97188	3.56532e-05	0.000398854
RBM43	-0.123264	0.0306996	0.000560496	0.000650921	-4.01518	2.97007e-05	0.00033974
PPARGC1A	-0.128597	0.0328315	0.000599419	0.000759746	-3.91687	4.48527e-05	0.000485788
NR2F2	-0.127611	0.0324453	0.000592367	0.000829303	-3.93311	4.19269e-05	0.00045923
STAG1	-0.124773	0.0313491	0.000572354	0.000715573	-3.98011	3.4441e-05	0.000387299
SEL1L2	-0.126271	0.0319273	0.000582911	0.000744706	-3.95495	3.8275e-05	0.000425431
KPNA3	-0.124539	0.0312544	0.000570626	0.000653988	-3.98467	3.37875e-05	0.000382438
ZBTB45	-0.127121	0.0322713	0.00058919	0.000698456	-3.93914	4.08865e-05	0.00044983
HOXC12	-0.127219	0.0324198	0.000591902	0.00074345	-3.92412	4.35236e-05	0.000474613
TFRC	-0.12459	0.0314	0.000573283	0.000677183	-3.96785	3.62626e-05	0.000404885
CAPS2	-0.127184	0.0324196	0.000591898	0.000753701	-3.92305	4.37166e-05	0.000476136
OBSL1	-0.126172	0.0320429	0.000585021	0.000787893	-3.93761	4.11492e-05	0.000452144
TJP1	-0.126184	0.0320901	0.000585883	0.000686949	-3.93219	4.20877e-05	0.000460699
GNB2	-0.123837	0.0311821	0.000569305	0.000729206	-3.97142	3.57229e-05	0.000399375
DUSP19	-0.12564	0.031907	0.00058254	0.000732504	-3.93768	4.11372e-05	0.000452144
BCS1L	-0.12811	0.0329059	0.000600777	0.000753432	-3.89323	4.94582e-05	0.000527351
KLF7	-0.126329	0.0322017	0.000587919	0.000769119	-3.92305	4.37183e-05	0.000476136
KCTD21	-0.128448	0.0330543	0.000603485	0.00080304	-3.88596	5.09628e-05	0.000540725
RND3	-0.128023	0.0328973	0.00060062	0.000753758	-3.89159	4.97938e-05	0.000530275
WDR47	-0.126332	0.0322547	0.000588888	0.000789775	-3.9167	4.48846e-05	0.000485788
ETV1	-0.124736	0.0316553	0.000577944	0.000691703	-3.94045	4.06651e-05	0.000447964
SEC23IP	-0.125603	0.0320189	0.000584582	0.000777258	-3.92279	4.37655e-05	0.00047635
CGN	-0.124376	0.0315634	0.000576267	0.000702479	-3.94052	4.06526e-05	0.000447964
CACNG3	-0.126735	0.0325115	0.000593575	0.000776589	-3.89818	4.84594e-05	0.000519264
PRIMPOL	-0.126353	0.0323865	0.000591293	0.00075956	-3.9014	4.78183e-05	0.000513349
CRIP1	-0.126694	0.0325361	0.000594025	0.000787683	-3.89395	4.9313e-05	0.000526127
PUS1	-0.125373	0.0320327	0.000584834	0.000734524	-3.91391	4.54067e-05	0.000490262
CHD1L	-0.126202	0.0323596	0.000590803	0.000737129	-3.89999	4.80982e-05	0.000516033
CUL4B	-0.12405	0.0315242	0.00057555	0.000705752	-3.93508	4.15836e-05	0.000455759
ANG	-0.126253	0.0324104	0.000591731	0.000752541	-3.89543	4.90114e-05	0.000523556
CKAP2	-0.126372	0.0324634	0.000592698	0.000714257	-3.89276	4.95555e-05	0.000528062
CACNA2D1	-0.125353	0.032074	0.000585589	0.000716303	-3.90824	4.64862e-05	0.000500909
CRB2	-0.12514	0.0320431	0.000585025	0.000734797	-3.90535	4.70444e-05	0.000505827
H2AC16	-0.124016	0.0316017	0.000576966	0.000752587	-3.92435	4.34825e-05	0.000474464
TCL1A	-0.125432	0.0321858	0.000587629	0.000771541	-3.89713	4.86688e-05	0.000520861
CALM2	-0.123596	0.0315168	0.000575415	0.000743429	-3.9216	4.39823e-05	0.000478107
ITPRID2	-0.124053	0.0317209	0.000579141	0.000740559	-3.91078	4.60002e-05	0.000496297
BBS10	-0.125854	0.0324495	0.000592444	0.000724323	-3.87846	5.25608e-05	0.000554955
CRY1	-0.124589	0.0319767	0.000583813	0.000704867	-3.89625	4.88465e-05	0.000522117
ZNF850	-0.126489	0.0327426	0.000597795	0.000736617	-3.86315	5.5968e-05	0.000587698
APPBP2	-0.121812	0.03091	0.000564336	0.00069611	-3.94088	4.05921e-05	0.000447731
SAR1A	-0.125203	0.0322752	0.000589261	0.000726906	-3.87922	5.23949e-05	0.000553542
ZNF672	-0.124755	0.0321177	0.000586387	0.000697744	-3.8843	5.13135e-05	0.000543445
METTL17	-0.125488	0.032415	0.000591815	0.000720787	-3.8713	5.41292e-05	0.000569081
SLC37A3	-0.122849	0.031388	0.000573065	0.000713897	-3.91388	4.54125e-05	0.000490262
CIB2	-0.124652	0.0321171	0.000586376	0.000702541	-3.88116	5.19797e-05	0.000549827
CYP4F3	-0.125931	0.0326628	0.000596339	0.000768082	-3.8555	5.77478e-05	0.000603819
FABP5	-0.123438	0.0317389	0.00057947	0.000673733	-3.88916	5.02969e-05	0.000534316
AAK1	-0.122852	0.0315853	0.000576667	0.000724619	-3.88954	5.02173e-05	0.000534127
TMEM123	-0.124654	0.0323071	0.000589845	0.000770426	-3.85841	5.70637e-05	0.000597389
STAM2	-0.122339	0.0313937	0.000573169	0.000708787	-3.89692	4.87128e-05	0.00052101
MAPKAPK5	-0.124579	0.032293	0.000589587	0.000731164	-3.85779	5.72093e-05	0.00059855
ISL2	-0.122582	0.0315029	0.000575161	0.000700422	-3.89112	4.98908e-05	0.000530981
ID2	-0.123326	0.0318021	0.000580624	0.000787934	-3.87793	5.26736e-05	0.000555806
C1orf43	-0.125725	0.0327801	0.000598479	0.000772911	-3.83542	6.26757e-05	0.000648675
USP6NL	-0.123386	0.0318658	0.000581787	0.00070543	-3.87206	5.39608e-05	0.000567655
AR	-0.123717	0.0320435	0.000585032	0.000731392	-3.8609	5.6485e-05	0.000592407
PACRGL	-0.126855	0.0333527	0.000608935	0.000722576	-3.80343	7.13539e-05	0.000721639
XRRA1	-0.124052	0.0322207	0.000588267	0.000775011	-3.85006	5.90445e-05	0.000615516
MRM2	-0.12218	0.0314803	0.000574748	0.000702173	-3.88117	5.19776e-05	0.000549827
H3.3B	-0.124147	0.0322979	0.000589677	0.000793822	-3.84381	6.05685e-05	0.000630192
COQ8B	-0.124044	0.0322619	0.00058902	0.000760419	-3.84492	6.02963e-05	0.000628186
SMCHD1	-0.124786	0.0326261	0.000595668	0.000748791	-3.82473	6.54583e-05	0.000673441
PIAS4	-0.124471	0.0325091	0.000593532	0.000747923	-3.82879	6.43871e-05	0.000663211
DNAJB9	-0.124949	0.0327299	0.000597563	0.000770847	-3.81757	6.73855e-05	0.000689166
SLMAP	-0.124551	0.0325741	0.00059472	0.000764079	-3.8236	6.57582e-05	0.00067532
IRX2	-0.123499	0.0321639	0.00058723	0.000780806	-3.83967	6.16004e-05	0.000638518
FGFR3	-0.123176	0.0320735	0.000585579	0.000715634	-3.84044	6.14082e-05	0.000637083
MAB21L1	-0.121897	0.0315656	0.000576307	0.000743552	-3.86169	5.63032e-05	0.000590859
SRSF11	-0.1231	0.032051	0.000585168	0.000766823	-3.84075	6.13298e-05	0.000636968
SNAPC2	-0.124032	0.0324359	0.000592196	0.000788027	-3.8239	6.56793e-05	0.000674912
DDX39B	-0.1231	0.0320883	0.00058585	0.000794331	-3.8363	6.24509e-05	0.000646735
C7orf50	-0.124645	0.0327381	0.000597713	0.000803909	-3.80734	7.0234e-05	0.000712397
SPDL1	-0.123985	0.0324621	0.000592674	0.000777249	-3.81938	6.68946e-05	0.000685769
UBE2D3	-0.123697	0.0323527	0.000590677	0.000784932	-3.8234	6.58119e-05	0.000675471
TREX1	-0.121527	0.0314907	0.000574939	0.000745769	-3.85914	5.68939e-05	0.000595972
KCNC3	-0.123332	0.032318	0.000590044	0.000790758	-3.81619	6.77639e-05	0.000691808
UBE4B	-0.123683	0.0325329	0.000593968	0.000719145	-3.80178	7.18303e-05	0.000726032
PPM1J	-0.122735	0.0321444	0.000586874	0.00078538	-3.81823	6.72071e-05	0.000687748
TAGLN2	-0.121387	0.0316146	0.000577202	0.00075913	-3.83959	6.16205e-05	0.000638518
H2AC8	-0.125689	0.0333719	0.000609285	0.000818148	-3.76632	8.28359e-05	0.000822364
LRRC34	-0.12261	0.0321273	0.000586561	0.000786075	-3.8164	6.77067e-05	0.000691808
MRPL10	-0.122603	0.0321299	0.000586608	0.000718641	-3.81587	6.78528e-05	0.000692307
ZNF281	-0.122661	0.0321574	0.00058711	0.000751334	-3.81439	6.82599e-05	0.000695639
FAM81B	-0.12147	0.031675	0.000578304	0.000723019	-3.83488	6.2812e-05	0.000649486
ZDHHC24	-0.122886	0.0322711	0.000589186	0.000737293	-3.80793	7.00668e-05	0.000711118
UBN2	-0.122867	0.0322933	0.000589593	0.000765353	-3.80472	7.09826e-05	0.000718725
RNF34	-0.121352	0.0316711	0.000578233	0.000725489	-3.83162	6.36519e-05	0.000657597
PLSCR4	-0.122842	0.0322972	0.000589663	0.000750298	-3.80349	7.1337e-05	0.000721639
DMXL1	-0.121919	0.0319296	0.000582952	0.000682554	-3.81837	6.71684e-05	0.000687748
TPBGL	-0.12346	0.0325742	0.000594721	0.000723171	-3.7901	7.52934e-05	0.000756611
TXLNG	-0.123384	0.0326156	0.000595476	0.000729788	-3.78298	7.74819e-05	0.000775447
MFF	-0.123118	0.032517	0.000593677	0.000724182	-3.78627	7.6462e-05	0.000766572
PEX10	-0.122723	0.0323624	0.000590854	0.000752261	-3.79215	7.46734e-05	0.000752638
PDZRN3	-0.123324	0.0326131	0.000595432	0.00074035	-3.78142	7.79694e-05	0.000779874
PHACTR4	-0.124989	0.033314	0.000608227	0.000796667	-3.75185	8.77689e-05	0.000860463
CEPT1	-0.120809	0.0317196	0.000579119	0.000697566	-3.80865	6.98644e-05	0.000709481
CREB3	-0.121662	0.0320965	0.000586	0.000776727	-3.79051	7.51679e-05	0.000755789
AHCYL2	-0.120498	0.0316237	0.000577367	0.000745759	-3.81036	6.93812e-05	0.000705402
SLC25A12	-0.119629	0.0312974	0.00057141	0.000701011	-3.82234	6.60957e-05	0.000677981
ZNF592	-0.121954	0.0322761	0.000589279	0.000692334	-3.77846	7.89001e-05	0.000788055
MYBL1	-0.121944	0.0323152	0.000589991	0.000736594	-3.77359	8.04586e-05	0.000801064
PIGK	-0.121944	0.0323692	0.000590978	0.000741665	-3.76729	8.25141e-05	0.00081964
PGLYRP3	-0.121545	0.0322343	0.000588514	0.000749383	-3.77067	8.14062e-05	0.000809565
NSD1	-0.125319	0.0338184	0.000617437	0.000794483	-3.70566	0.000105422	0.00101285
DUSP16	-0.122353	0.0326112	0.000595396	0.000780237	-3.75187	8.77594e-05	0.000860463
RPL32	-0.12218	0.0325636	0.000594527	0.000849143	-3.75204	8.76995e-05	0.000860463
GLIPR1L1	-0.121892	0.0324607	0.000592648	0.000792878	-3.75506	8.66492e-05	0.000851902
DUSP5	-0.117612	0.0307102	0.00056069	0.000766979	-3.82975	6.41375e-05	0.000661034
CDK2AP2	-0.119136	0.0313477	0.000572328	0.000684576	-3.80047	7.22117e-05	0.00072946
ZDHHC5	-0.122904	0.0329322	0.000601256	0.000740067	-3.73205	9.49646e-05	0.000923674
DYNLRB1	-0.119889	0.0317317	0.000579339	0.000746058	-3.77819	7.89853e-05	0.000788212
SLPI	-0.121743	0.0325097	0.000593543	0.000816822	-3.74482	9.02633e-05	0.000881418
FAM107B	-0.118893	0.0313484	0.000572341	0.000706591	-3.79264	7.45263e-05	0.000751963
PPID	-0.119597	0.0316985	0.000578732	0.000702363	-3.77297	8.06582e-05	0.000802589
KLHL6	-0.118586	0.0313374	0.00057214	0.000751144	-3.78416	7.71153e-05	0.000772673
SMIM10	-0.120018	0.0319378	0.000583102	0.000756442	-3.75787	8.56838e-05	0.000844814
UXS1	-0.117848	0.0310773	0.000567391	0.000727824	-3.79209	7.46927e-05	0.000752638
FRS3	-0.12174	0.0326939	0.000596907	0.000768968	-3.72362	9.81939e-05	0.000953473
NIPSNAP1	-0.120831	0.0323507	0.00059064	0.000740718	-3.73503	9.38451e-05	0.000914329
TBX20	-0.12008	0.0320597	0.000585327	0.000718108	-3.74552	9.00098e-05	0.000879847
MEGF9	-0.117278	0.0309277	0.000564661	0.000671742	-3.79199	7.47239e-05	0.000752638
CLEC2B	-0.119426	0.0318241	0.000581026	0.000718181	-3.75268	8.74775e-05	0.000859069
RASGEF1B	-0.119534	0.0318722	0.000581904	0.000689236	-3.75042	8.82677e-05	0.000864863
ARID1A	-0.120442	0.0323014	0.000589741	0.000752075	-3.7287	9.62348e-05	0.000934976
MBD6	-0.120978	0.032522	0.000593767	0.000775201	-3.71987	9.96614e-05	0.000965554
ZNF18	-0.119049	0.0317854	0.000580319	0.00077043	-3.74541	9.00515e-05	0.000879847
PPP1R15B	-0.120906	0.032587	0.000594954	0.000714574	-3.71026	0.000103523	0.000997935
GAS2L3	-0.120178	0.0322992	0.0005897	0.000763944	-3.72078	9.93041e-05	0.000962632
GNAQ	-0.119375	0.0319755	0.000583791	0.000722667	-3.73333	9.44834e-05	0.000920029
S1PR3	-0.121465	0.0328777	0.000600262	0.000804584	-3.69444	0.000110186	0.00104755
SMUG1	-0.121597	0.0329463	0.000601513	0.000783218	-3.69078	0.000111783	0.00105866
SLAMF6	-0.12132	0.0328222	0.000599249	0.000774524	-3.69626	0.000109398	0.00104235
ST6GALNAC5	-0.117432	0.0312076	0.00056977	0.000664828	-3.76292	8.39691e-05	0.000830868
PIDD1	-0.12103	0.0327037	0.000597085	0.000788203	-3.70081	0.000107458	0.00103011
COL4A5	-0.118557	0.0316998	0.000578757	0.000732869	-3.73998	9.20166e-05	0.000897525
TMEM69	-0.120941	0.0326865	0.000596771	0.000731261	-3.70004	0.000107785	0.00103186
GTDC1	-0.116894	0.0310651	0.000567168	0.000724931	-3.76289	8.3981e-05	0.000830868
CDH10	-0.119691	0.0322167	0.000588193	0.000758456	-3.71518	0.000101532	0.000981332
LIFR	-0.116789	0.0310255	0.000566446	0.000752325	-3.76429	8.35106e-05	0.00082812
SH3BP5	-0.119636	0.0322213	0.000588277	0.000744395	-3.71295	0.000102429	0.00098794
COLCA2	-0.117778	0.0314644	0.000574459	0.000720212	-3.74323	9.08367e-05	0.000886517
ARHGAP6	-0.121421	0.0329921	0.000602351	0.000720915	-3.68029	0.000116482	0.00109685
CCDC171	-0.120497	0.0326087	0.00059535	0.000716436	-3.69523	0.000109842	0.00104486
KCNRG	-0.120489	0.0326597	0.000596281	0.000800447	-3.68923	0.000112467	0.00106397
ABI2	-0.119827	0.0323668	0.000590935	0.000764252	-3.70215	0.000106891	0.00102525
ROCK1	-0.119021	0.0320454	0.000585066	0.000713967	-3.71413	0.00010195	0.000983866
DYNC1LI2	-0.119895	0.0324199	0.000591903	0.000702188	-3.69819	0.000108569	0.00103676
SPART	-0.116131	0.030858	0.000563387	0.000709383	-3.76339	8.38129e-05	0.000830156
TENT5B	-0.119797	0.0323963	0.000591473	0.000749253	-3.69785	0.000108717	0.00103758
GOLM1	-0.119674	0.0323493	0.000590615	0.000750517	-3.69941	0.000108049	0.00103292
LACC1	-0.1195	0.0322985	0.000589687	0.000760334	-3.69987	0.000107857	0.00103186
FBXL6	-0.12159	0.0332144	0.000606408	0.000777667	-3.66077	0.000125727	0.00116769
JADE2	-0.119577	0.0323539	0.0005907	0.000772456	-3.69592	0.000109548	0.00104321
ATP6V1B2	-0.120119	0.032599	0.000595173	0.000795424	-3.68475	0.000114466	0.00107993
CEP170	-0.119252	0.0322244	0.000588335	0.000726516	-3.70067	0.000107517	0.00103011
AIP	-0.119308	0.0322701	0.000589168	0.000686459	-3.69717	0.000109009	0.0010398
PDE2A	-0.117886	0.0316724	0.000578255	0.000713265	-3.72206	9.88013e-05	0.000958833
PEA15	-0.120118	0.0326335	0.000595804	0.000759106	-3.68081	0.000116248	0.00109555
NFATC3	-0.119294	0.0323011	0.000589734	0.000741808	-3.69318	0.000110732	0.00105159
LRIG2	-0.119976	0.0326416	0.000595951	0.00079301	-3.67556	0.000118666	0.0011159
ARPC4	-0.118348	0.0319551	0.000583418	0.000708797	-3.70357	0.000106292	0.00102007
SLC16A3	-0.1177	0.0317332	0.000579366	0.000693102	-3.70904	0.000104024	0.00100165
WDFY1	-0.119888	0.0326983	0.000596987	0.000731422	-3.66648	0.000122957	0.00114937
ZNF326	-0.117538	0.031697	0.000578706	0.000744126	-3.70816	0.000104385	0.00100401
RNF25	-0.11966	0.0326228	0.000595607	0.000762192	-3.66798	0.000122238	0.00114389
HOXA4	-0.118284	0.0320408	0.000584982	0.000735286	-3.69166	0.000111399	0.00105734
MAP9	-0.12005	0.0328064	0.00059896	0.000780399	-3.65934	0.000126434	0.00117236
SOS2	-0.119584	0.032624	0.000595629	0.000764536	-3.66553	0.000123412	0.0011518
VEZF1	-0.11802	0.0319808	0.000583886	0.000756307	-3.69033	0.000111981	0.00105996
ATP6V0A4	-0.119456	0.032615	0.000595465	0.000749757	-3.66262	0.000124826	0.00116057
SERPINI2	-0.116456	0.0313389	0.000572168	0.000725089	-3.71601	0.000101195	0.00097877
VPS37C	-0.117964	0.0320022	0.000584278	0.000741337	-3.68611	0.000113853	0.00107473
LRRC37B	-0.118284	0.0321405	0.000586802	0.000741776	-3.68023	0.000116513	0.00109685
PUM3	-0.118651	0.0323093	0.000589884	0.000716601	-3.67235	0.000120164	0.00112753
LAMP5	-0.11743	0.0318126	0.000580817	0.000727673	-3.69131	0.000111551	0.00105807
SREBF2	-0.119897	0.0328997	0.000600663	0.000805397	-3.64432	0.00013405	0.00123635
PGBD2	-0.118623	0.0324083	0.000591692	0.000700911	-3.66027	0.000125975	0.00116873
NAA16	-0.119602	0.0328482	0.000599722	0.000781233	-3.64106	0.000135757	0.00124942
CNR1	-0.118474	0.0323835	0.000591238	0.000768272	-3.65847	0.000126862	0.0011757
AUTS2	-0.117904	0.0321742	0.000587418	0.000719161	-3.66456	0.000123884	0.00115367
P2RX6	-0.119906	0.0330495	0.000603399	0.000751784	-3.62806	0.000142782	0.0013016
COA7	-0.118739	0.032553	0.000594334	0.000781329	-3.64756	0.00013237	0.00122216
IGSF9B	-0.118992	0.0326688	0.000596448	0.000724482	-3.64238	0.000135066	0.00124506
RHEB	-0.118648	0.0325374	0.000594049	0.000776963	-3.6465	0.000132916	0.00122655
CCNB1	-0.116335	0.0315813	0.000576594	0.000749248	-3.68365	0.000114959	0.00108398
DCC	-0.118772	0.0326285	0.000595712	0.000709321	-3.64012	0.000136255	0.00125334
RAPGEF5	-0.116761	0.0317732	0.000580097	0.000711939	-3.67481	0.000119013	0.00111855
KDM2B	-0.118678	0.0326279	0.000595701	0.000776462	-3.63732	0.000137746	0.0012637
CRTAP	-0.117029	0.0319458	0.000583247	0.00071413	-3.66337	0.000124459	0.00115778
PLPPR5	-0.116922	0.0318935	0.000582294	0.000723629	-3.666	0.000123187	0.0011509
BICC1	-0.116876	0.0318873	0.00058218	0.000764389	-3.66529	0.000123529	0.00115223
ZMYND8	-0.11787	0.0323652	0.000590905	0.000681481	-3.64188	0.000135326	0.00124612
MEOX2	-0.116622	0.0318595	0.000581671	0.000763887	-3.66053	0.000125848	0.00116818
F13A1	-0.118633	0.0327472	0.00059788	0.000772928	-3.62268	0.000145785	0.00132409
WNK3	-0.116141	0.0316846	0.00057848	0.000751162	-3.66552	0.000123416	0.0011518
GPR22	-0.115724	0.0315052	0.000575203	0.000714362	-3.67318	0.000119776	0.0011245
FRMD4A	-0.114396	0.0309533	0.000565128	0.000718984	-3.69576	0.000109617	0.00104329
ZACN	-0.115505	0.0314217	0.000573678	0.000715624	-3.67598	0.000118471	0.00111467
POU3F3	-0.117725	0.0323885	0.00059133	0.000810514	-3.63479	0.000139102	0.00127324
ANO4	-0.11652	0.0318918	0.000582262	0.000714437	-3.65359	0.000129299	0.00119572
ACSL3	-0.11838	0.0327049	0.000597106	0.00079655	-3.61964	0.000147506	0.00133552
GPR18	-0.117784	0.0324459	0.000592379	0.000760535	-3.63017	0.000141617	0.00129235
F11R	-0.120419	0.0336234	0.000613877	0.000799869	-3.5814	0.000170877	0.00150993
TEX2	-0.118934	0.0330046	0.000602579	0.000755629	-3.60357	0.000156937	0.00140936
OSTM1	-0.116901	0.0321313	0.000586635	0.000739538	-3.63822	0.000137262	0.00125992
LRFN4	-0.116791	0.0321317	0.000586642	0.000743044	-3.63477	0.000139115	0.00127324
CABYR	-0.117182	0.0323018	0.000589748	0.000717447	-3.62771	0.000142972	0.00130265
PTPN2	-0.118352	0.032849	0.000599737	0.000778956	-3.60292	0.000157331	0.00141043
TMEM39A	-0.114704	0.0312802	0.000571095	0.000722667	-3.66698	0.000122717	0.00114775
LRP2BP	-0.114795	0.0313562	0.000572483	0.000738438	-3.66098	0.000125624	0.00116736
MRM3	-0.118207	0.0328396	0.000599566	0.000756354	-3.59951	0.000159406	0.00142239
ZNF703	-0.116812	0.0322356	0.000588539	0.000718	-3.62371	0.000145203	0.00132159
FBXO27	-0.11703	0.0323608	0.000590825	0.000745884	-3.61642	0.000149352	0.0013501
RPL26	-0.116088	0.0319726	0.000583736	0.000702186	-3.63086	0.000141241	0.0012896
SKP2	-0.117308	0.0325498	0.000594276	0.000711612	-3.60394	0.000156717	0.00140857
AREG	-0.116984	0.0324287	0.000592064	0.000765752	-3.60741	0.000154633	0.00139275
ZNF763	-0.116035	0.0320249	0.000584692	0.000791866	-3.62327	0.000145449	0.00132313
USP33	-0.116975	0.0324612	0.000592658	0.000746711	-3.60352	0.000156968	0.00140936
AGA	-0.116358	0.0322227	0.000588303	0.000743305	-3.61107	0.00015247	0.00137469
SCYL1	-0.115141	0.0317059	0.000578868	0.000788093	-3.63152	0.000140878	0.00128696
PCDH11X	-0.114785	0.0315804	0.000576576	0.000717661	-3.6347	0.000139155	0.00127324
C1orf52	-0.116691	0.0324162	0.000591836	0.000736997	-3.59979	0.000159238	0.00142163
FAM133B	-0.114541	0.0314826	0.000574792	0.00076342	-3.63823	0.00013726	0.00125992
C17orf58	-0.115987	0.0321169	0.000586371	0.000695816	-3.61142	0.000152264	0.00137355
TRIOBP	-0.117464	0.0327787	0.000598455	0.00078271	-3.58355	0.000169477	0.00150064
IGFLR1	-0.117505	0.0329102	0.000600856	0.000760928	-3.57047	0.00017817	0.00156399
PTGR1	-0.115824	0.0322075	0.000588026	0.000796244	-3.59618	0.000161464	0.00143853
UQCRFS1	-0.116208	0.032372	0.000591029	0.000745155	-3.58976	0.000165492	0.00147138
EXTL2	-0.114191	0.0315202	0.000575477	0.000700795	-3.62278	0.000145727	0.00132409
CYTH3	-0.114173	0.0315149	0.000575382	0.00069451	-3.62282	0.000145707	0.00132409
GPSM2	-0.116243	0.0324634	0.000592697	0.000770623	-3.58074	0.000171309	0.00151221
DGKI	-0.115124	0.0319766	0.00058381	0.00075	-3.60024	0.000158961	0.00142163
E2F2	-0.116673	0.032675	0.000596562	0.000727824	-3.57071	0.00017801	0.00156399
CUBN	-0.116975	0.0328569	0.000599882	0.00078307	-3.56015	0.000185321	0.00161365
TMX3	-0.116226	0.0325333	0.000593974	0.000724461	-3.57253	0.000176777	0.00155492
GRK3	-0.114417	0.0317433	0.00057955	0.000721868	-3.60444	0.000156414	0.00140732
EGR2	-0.114979	0.0320032	0.000584296	0.000716492	-3.59273	0.000163614	0.00145618
EVI5	-0.114221	0.0316985	0.000578733	0.000702486	-3.60336	0.000157065	0.00140951
GON7	-0.11626	0.032601	0.00059521	0.000733365	-3.56615	0.000181134	0.0015845
NREP	-0.116726	0.0328463	0.000599689	0.000787575	-3.55369	0.000189931	0.00164963
ABCD3	-0.114578	0.0319101	0.000582596	0.000725994	-3.59066	0.000164923	0.00146708
GNB1	-0.115373	0.0322724	0.000589212	0.000760098	-3.57495	0.000175145	0.00154292
CD226	-0.114839	0.0320668	0.000585457	0.00077527	-3.58123	0.000170989	0.00151016
ATP1B1	-0.11369	0.0315649	0.000576294	0.000710435	-3.60178	0.000158022	0.00141443
QSOX2	-0.115794	0.0324894	0.000593173	0.000717969	-3.56406	0.000182578	0.00159408
STIM2	-0.114471	0.0319195	0.000582767	0.000775485	-3.58625	0.000167733	0.00148748
CDK5RAP2	-0.115373	0.0323282	0.000590229	0.000788757	-3.5688	0.000179309	0.00157239
MARK3	-0.116492	0.0328463	0.000599689	0.000796323	-3.54657	0.000195137	0.0016906
USP3	-0.114329	0.0319203	0.000582783	0.00075729	-3.5817	0.000170685	0.00150979
DUSP13	-0.11675	0.0330164	0.000602795	0.000751858	-3.53611	0.000203032	0.00175285
SGF29	-0.114343	0.0319954	0.000584153	0.000745723	-3.57373	0.000175966	0.00154857
LEMD2	-0.113801	0.0317657	0.000579961	0.000781209	-3.58249	0.000170165	0.00150596
AADAT	-0.113527	0.0316543	0.000577926	0.000743958	-3.58646	0.000167597	0.00148708
CTNND1	-0.116461	0.0329605	0.000601774	0.00074803	-3.53336	0.000205154	0.00176764
ZYG11B	-0.11322	0.0315687	0.000576363	0.000716702	-3.58646	0.000167602	0.00148708
FUS	-0.116513	0.0330223	0.000602901	0.000725954	-3.52832	0.0002091	0.00179626
ANO10	-0.11372	0.0318184	0.000580923	0.000770796	-3.57403	0.000175766	0.0015476
POGZ	-0.114028	0.0319752	0.000583785	0.000739959	-3.56613	0.000181148	0.0015845
LDLRAD4	-0.113639	0.0318131	0.000580826	0.000764414	-3.57208	0.000177076	0.00155676
GGNBP2	-0.115507	0.0326467	0.000596044	0.000788531	-3.53809	0.000201519	0.00174153
ZRANB2	-0.11402	0.0320583	0.000585301	0.00068234	-3.55664	0.000187811	0.00163286
CRB3	-0.113424	0.0318287	0.00058111	0.000698165	-3.56357	0.000182919	0.00159514
UBE2V2	-0.11285	0.0316651	0.000578123	0.000682222	-3.56385	0.00018273	0.0015943
RGMB	-0.1152	0.0327014	0.000597043	0.000748118	-3.52279	0.000213514	0.00182692
IFT22	-0.112552	0.031555	0.000576113	0.000742881	-3.56684	0.000180655	0.00158178
DLX6	-0.114532	0.0324284	0.000592059	0.000758809	-3.53186	0.000206326	0.00177508
H1.1	-0.113407	0.0319573	0.000583457	0.000771804	-3.5487	0.000193568	0.00167785
SLC33A1	-0.113774	0.0321194	0.000586417	0.000695104	-3.54221	0.000198392	0.00171536
C2orf73	-0.114902	0.0326201	0.00059556	0.000712482	-3.52244	0.0002138	0.0018277
LYPD1	-0.114527	0.0324611	0.000592655	0.000754082	-3.52815	0.00020924	0.00179657
PHF21A	-0.114375	0.032396	0.000591468	0.00070041	-3.53054	0.000207358	0.00178308
HCAR2	-0.113625	0.0320733	0.000585575	0.000754634	-3.54268	0.000198043	0.0017132
ATG101	-0.110517	0.0307287	0.000561028	0.000665745	-3.59655	0.000161232	0.0014372
ULBP3	-0.115264	0.0328679	0.000600083	0.000768673	-3.50689	0.000226687	0.00192155
HOXD8	-0.117304	0.0337985	0.000617073	0.000770068	-3.47068	0.00025957	0.00215801
IQGAP3	-0.114858	0.0327141	0.000597276	0.000730267	-3.51097	0.000223241	0.00189787
CHKB	-0.114399	0.0325654	0.00059456	0.000789701	-3.51289	0.00022163	0.00188702
MRPS26	-0.113012	0.0319652	0.000583602	0.000727397	-3.53546	0.00020353	0.00175585
TARS3	-0.112948	0.0319477	0.000583283	0.00075388	-3.53539	0.000203583	0.00175585
OCM2	-0.111844	0.0315064	0.000575226	0.000738996	-3.54987	0.000192709	0.00167124
METTL7A	-0.11402	0.0324875	0.000593139	0.000767682	-3.50965	0.000224352	0.00190477
PKD2	-0.113945	0.0324666	0.000592756	0.000738635	-3.50959	0.000224396	0.00190477
MAP2K2	-0.112444	0.0318866	0.000582168	0.000724133	-3.52637	0.000210653	0.00180601
KIF18A	-0.11298	0.032134	0.000586683	0.000715991	-3.51592	0.000219117	0.00186746
ABLIM2	-0.112283	0.0318518	0.000581531	0.000717904	-3.52517	0.000211604	0.00181147
WDTC1	-0.111673	0.0316053	0.000577031	0.0006855	-3.53337	0.000205146	0.00176764
JMJD1C	-0.115006	0.0330931	0.000604194	0.000848931	-3.47523	0.00025521	0.00212991
SEL1L	-0.114027	0.0326702	0.000596474	0.000739003	-3.49024	0.000241294	0.00202945
CDYL	-0.114839	0.0330553	0.000603504	0.000768513	-3.47414	0.000256243	0.00213647
CLVS1	-0.112909	0.0322473	0.000588753	0.000735	-3.50134	0.000231459	0.0019553
ZNF254	-0.113146	0.0323778	0.000591134	0.000786559	-3.49456	0.000237425	0.0020008
FBXO30	-0.113319	0.0324755	0.000592918	0.000771853	-3.48938	0.000242067	0.00203398
TCEA1	-0.114964	0.0332153	0.000606426	0.000773066	-3.46118	0.000268911	0.00222492
BIN3	-0.11362	0.0326196	0.000595549	0.000708036	-3.48318	0.000247751	0.00207466
DET1	-0.112366	0.0321119	0.000586281	0.00072203	-3.49921	0.00023332	0.00197005
MPV17L2	-0.113814	0.0327711	0.000598315	0.000755816	-3.47299	0.000257344	0.00214358
MACF1	-0.11282	0.0323488	0.000590606	0.000770697	-3.48761	0.000243678	0.00204552
PRKCG	-0.112748	0.0323185	0.000590052	0.000696866	-3.48864	0.00024274	0.00203864
SLC34A2	-0.112796	0.0323722	0.000591034	0.000758015	-3.48436	0.000246662	0.00206856
FKBP2	-0.112102	0.0320666	0.000585454	0.000723308	-3.49592	0.000236215	0.00199256
GRM8	-0.112812	0.0323921	0.000591395	0.000745633	-3.48271	0.000248187	0.00207531
TGDS	-0.11393	0.0329211	0.000601054	0.000732961	-3.4607	0.000269391	0.00222782
AFAP1L1	-0.113079	0.0325358	0.00059402	0.000758452	-3.47552	0.000254934	0.00212864
ZNF398	-0.114915	0.033411	0.000609999	0.000792433	-3.43943	0.000291466	0.00238189
YOD1	-0.11149	0.0318748	0.000581952	0.000716735	-3.49773	0.000234615	0.00198003
EGF	-0.113374	0.0327338	0.000597635	0.000748359	-3.46353	0.00026657	0.00220978
NFKBIZ	-0.113504	0.0328097	0.000599021	0.000739296	-3.45946	0.00027063	0.00223593
ONECUT2	-0.110494	0.0314721	0.000574599	0.000739935	-3.51084	0.000223343	0.00189787
OSTC	-0.110659	0.0315464	0.000575956	0.00075439	-3.50782	0.000225897	0.0019158
AGBL5	-0.11185	0.0321221	0.000586466	0.000704327	-3.48204	0.000248805	0.00207947
RAB10	-0.111599	0.0320407	0.000584981	0.000723942	-3.48305	0.00024787	0.00207466
ZFYVE26	-0.113764	0.0330326	0.00060309	0.000810805	-3.44398	0.000286612	0.00235
C11orf68	-0.113007	0.0326928	0.000596885	0.000728772	-3.45665	0.000273466	0.0022572
SLC25A37	-0.11255	0.0325008	0.000593381	0.000755461	-3.46299	0.000267108	0.00221212
ARHGAP18	-0.111339	0.0319584	0.000583478	0.000754586	-3.48387	0.00024711	0.00207131
GAB3	-0.110641	0.0316597	0.000578024	0.000742447	-3.4947	0.000237296	0.0020007
SELENOV	-0.111817	0.0321876	0.000587663	0.000724017	-3.47391	0.000256465	0.00213729
FAM102B	-0.114036	0.033202	0.000606182	0.000784551	-3.4346	0.00029671	0.00241561
SETMAR	-0.111746	0.0322151	0.000588165	0.000772679	-3.46874	0.000261456	0.0021726
ACP6	-0.11307	0.0328127	0.000599075	0.000707436	-3.44592	0.000284559	0.0023365
C16orf91	-0.112051	0.0323548	0.000590715	0.000785769	-3.46321	0.000266889	0.00221136
CDC34	-0.111066	0.0320013	0.000584261	0.000740012	-3.47068	0.000259575	0.00215801
LIN7A	-0.112015	0.0324452	0.000592365	0.000686126	-3.45245	0.000277758	0.00229044
HS3ST4	-0.111093	0.032039	0.00058495	0.00074923	-3.46744	0.000262725	0.00218105
SPRYD4	-0.114066	0.0334391	0.000610512	0.000756152	-3.41117	0.000323425	0.0025928
HNRNPR	-0.109808	0.0315285	0.00057563	0.000715357	-3.4828	0.000248095	0.00207531
PRRX1	-0.113067	0.0330125	0.000602722	0.00070528	-3.42499	0.00030741	0.00248633
GJC1	-0.110237	0.0317291	0.000579292	0.000747665	-3.47432	0.000256073	0.00213608
FUCA2	-0.109708	0.0315108	0.000575306	0.000734028	-3.48162	0.000249199	0.00208176
BBS1	-0.111971	0.0325496	0.000594272	0.000781861	-3.44002	0.000290837	0.002379
GALNT11	-0.113496	0.0332696	0.000607417	0.000778119	-3.41139	0.000323165	0.00259192
CCNG1	-0.113824	0.0334557	0.000610815	0.000760191	-3.40223	0.000334197	0.00265942
SUN2	-0.113374	0.0332471	0.000607006	0.000740404	-3.41003	0.000324773	0.0025988
KIFBP	-0.110119	0.0317749	0.000580128	0.000742146	-3.46561	0.000264519	0.00219488
FAM89B	-0.11121	0.0322718	0.0005892	0.000765809	-3.44603	0.000284443	0.0023365
PARP11	-0.113285	0.0332487	0.000607035	0.00075998	-3.4072	0.000328161	0.00261977
CSRNP2	-0.111279	0.0323452	0.000590539	0.0007544	-3.44038	0.000290454	0.00237811
IL9R	-0.113333	0.0333209	0.000608354	0.000803131	-3.40126	0.00033538	0.00266744
ZNF829	-0.109883	0.0317421	0.000579528	0.000728159	-3.46176	0.000268332	0.00222119
AKT2	-0.110861	0.032244	0.000588693	0.000756364	-3.43818	0.000292821	0.00239183
EIF1AX	-0.111327	0.032481	0.000593019	0.000784746	-3.42745	0.000304642	0.0024674
ADNP2	-0.109956	0.0318849	0.000582136	0.000760511	-3.44852	0.00028183	0.00231959
LMO3	-0.111298	0.0325184	0.000593703	0.000721482	-3.42262	0.000310107	0.00250462
FGF4	-0.110925	0.0323659	0.000590918	0.000777463	-3.42722	0.000304901	0.00246834
HMBS	-0.109553	0.0317842	0.000580297	0.000707933	-3.44677	0.000283667	0.00233218
NFE2L1	-0.110359	0.0321657	0.000587263	0.000688064	-3.43094	0.000300751	0.00244275
DDX28	-0.111402	0.0326489	0.000596085	0.000776845	-3.41211	0.000322307	0.00258623
BCKDHB	-0.110079	0.0320517	0.000585181	0.000762312	-3.43443	0.000296896	0.00241599
ZFAND5	-0.110255	0.0321304	0.000586618	0.000702875	-3.43147	0.000300161	0.00244025
LYSMD1	-0.110525	0.0322718	0.000589199	0.000758679	-3.42481	0.000307617	0.00248684
HOXD9	-0.10971	0.0318963	0.000582344	0.000733759	-3.43959	0.000291298	0.00238164
NKD2	-0.109903	0.0319887	0.000584031	0.000718756	-3.43569	0.000295521	0.0024082
PPT1	-0.111035	0.0325187	0.000593707	0.000722743	-3.41449	0.000319507	0.00256615
MRPS5	-0.108619	0.0314221	0.000573687	0.000668053	-3.45678	0.000273335	0.0022572
RBP7	-0.111345	0.0326897	0.000596829	0.000750368	-3.40612	0.000329466	0.0026254
TRIM32	-0.109329	0.0317546	0.000579757	0.000700471	-3.44292	0.00028773	0.00235694
GUCY1B1	-0.109532	0.0318594	0.000581671	0.000734294	-3.43797	0.000293049	0.00239257
ZNF425	-0.111064	0.0325905	0.000595018	0.000779363	-3.40788	0.000327345	0.00261574
CDC37L1	-0.110237	0.0322158	0.000588177	0.000735615	-3.42184	0.000310999	0.00251057
XBP1	-0.110893	0.0325717	0.000594675	0.000776972	-3.40458	0.000331327	0.00263901
ARF5	-0.109472	0.0319239	0.000582848	0.000709305	-3.42916	0.000302727	0.00245534
TMEM263	-0.112368	0.0332718	0.000607457	0.000761138	-3.37728	0.000366034	0.00286917
SLC50A1	-0.109048	0.0317467	0.000579612	0.000699071	-3.43495	0.000296336	0.0024137
NR2E1	-0.1111	0.0327066	0.000597138	0.000757286	-3.39688	0.000340793	0.00269825
MSX1	-0.111075	0.0327071	0.000597148	0.000809819	-3.39605	0.000341832	0.00270475
MIDN	-0.111868	0.0330781	0.000603921	0.000901478	-3.38194	0.000359884	0.00282867
YIPF6	-0.110926	0.0326472	0.000596054	0.000720522	-3.39773	0.000339737	0.00269359
CCDC74B	-0.110281	0.0323635	0.000590873	0.000753135	-3.40757	0.000327719	0.00261751
PCNX2	-0.111213	0.032806	0.000598953	0.000745765	-3.39003	0.000349421	0.00275772
COX5A	-0.111337	0.0329138	0.000600921	0.000740207	-3.38269	0.000358899	0.00282221
MMP13	-0.108287	0.0315051	0.000575202	0.000726375	-3.43712	0.000293971	0.00239828
DUSP11	-0.109505	0.0321055	0.000586163	0.000745398	-3.4108	0.000323864	0.00259512
SLC38A1	-0.11027	0.032558	0.000594425	0.000778389	-3.38689	0.000353451	0.00278316
OARD1	-0.108949	0.0319496	0.000583317	0.000695138	-3.41003	0.000324775	0.0025988
PGM1	-0.109041	0.0320075	0.000584375	0.000672406	-3.40673	0.000328729	0.00262073
TRIM24	-0.108914	0.0319563	0.00058344	0.00076531	-3.40821	0.000326958	0.00261385
TCF21	-0.109407	0.0322167	0.000588194	0.000729396	-3.39597	0.000341928	0.00270475
TRIM41	-0.107893	0.0315331	0.000575713	0.000737723	-3.42159	0.00031128	0.00251058
CRKL	-0.109017	0.0321245	0.000586511	0.000759915	-3.39358	0.000344923	0.00272595
HSPA4	-0.111636	0.0333599	0.000609066	0.0007751	-3.3464	0.000409338	0.00313747
WNT3	-0.108765	0.0320141	0.000584496	0.000739273	-3.39741	0.000340139	0.00269553
CXCL13	-0.111341	0.0332267	0.000606633	0.000741355	-3.35095	0.00040267	0.00309185
LYSMD3	-0.110664	0.0329105	0.000600861	0.000725999	-3.36257	0.000386101	0.00298548
ZNF135	-0.110035	0.0326092	0.00059536	0.000759167	-3.37435	0.00036995	0.00288808
RAB24	-0.106233	0.0308364	0.000562992	0.00067366	-3.44506	0.000285468	0.00234284
PTBP2	-0.110312	0.0327418	0.000597781	0.000762074	-3.36915	0.000377007	0.00293115
NEUROD6	-0.107741	0.0315496	0.000576014	0.000718749	-3.41498	0.000318935	0.00256275
MASP2	-0.108667	0.0319891	0.000584039	0.000717998	-3.39701	0.000340635	0.00269823
UGT2B15	-0.107637	0.0315151	0.000575385	0.000657077	-3.4154	0.000318439	0.00255995
SLC2A3	-0.108921	0.0321196	0.000586421	0.000760868	-3.39109	0.000348075	0.00274835
IMPDH2	-0.108984	0.03216	0.000587159	0.000756704	-3.38879	0.000351006	0.00276896
SPTLC2	-0.105874	0.0307176	0.000560824	0.000686944	-3.44668	0.000283764	0.00233218
PAK1	-0.111686	0.0334517	0.000610741	0.000721898	-3.33872	0.000420825	0.0032042
SAP25	-0.10726	0.0313835	0.000572981	0.000700903	-3.41773	0.000315732	0.00254173
ANKRD54	-0.110404	0.0328733	0.000600182	0.000822019	-3.35845	0.0003919	0.00302123
RFX6	-0.110309	0.0328298	0.000599388	0.000758748	-3.36002	0.000389685	0.00300933
NECAP2	-0.109858	0.032641	0.000595941	0.000748712	-3.36565	0.000381819	0.00296062
BEX3	-0.111325	0.0333509	0.000608901	0.000776931	-3.33798	0.000421948	0.00321134
RPL26L1	-0.109667	0.032586	0.000594936	0.000722061	-3.36545	0.000382089	0.00296062
ZNF614	-0.109041	0.03228	0.00058935	0.000756176	-3.37798	0.000365098	0.00286444
PLEKHM2	-0.110679	0.0330713	0.000603796	0.000755813	-3.34667	0.000408937	0.00313579
COL4A4	-0.109849	0.0327189	0.000597363	0.000770526	-3.35734	0.000393475	0.00303202
TOP2B	-0.107452	0.0315993	0.000576922	0.000647909	-3.40044	0.000336392	0.00267319
MORN1	-0.108705	0.0321869	0.000587649	0.00073816	-3.37731	0.000365995	0.00286917
RASSF8	-0.10867	0.032184	0.000587597	0.000775433	-3.37653	0.000367028	0.0028709
RNF138	-0.108019	0.0318919	0.000582265	0.000750745	-3.38703	0.000353274	0.00278304
TRAF4	-0.108612	0.0321763	0.000587457	0.000731508	-3.37552	0.000368377	0.00287841
NIN	-0.107813	0.0318495	0.000581489	0.000741332	-3.38507	0.000355803	0.00279913
ARAP1	-0.106547	0.0312734	0.000570972	0.000692205	-3.40696	0.000328456	0.00261977
EDEM1	-0.108644	0.0322574	0.000588936	0.000732634	-3.36804	0.000378517	0.00294036
WSCD1	-0.108046	0.0319698	0.000583686	0.000744137	-3.37962	0.00036293	0.00284872
OFD1	-0.108348	0.0321321	0.000586649	0.000698739	-3.37197	0.000373168	0.00290615
BCAP31	-0.109802	0.0329049	0.000600759	0.000772156	-3.33695	0.000423521	0.00321906
PAQR3	-0.10977	0.0329547	0.000601668	0.000706721	-3.33092	0.000432796	0.00326314
ITGA8	-0.110437	0.0333688	0.000609229	0.00076118	-3.3096	0.000467151	0.00346981
CARD11	-0.107303	0.0318841	0.000582121	0.000772571	-3.36541	0.000382154	0.00296062
AHCYL1	-0.108307	0.0323736	0.000591059	0.00075087	-3.34555	0.000410605	0.00314579
MTF2	-0.108414	0.0324411	0.000592291	0.000749615	-3.34188	0.000416061	0.00317669
KLF17	-0.108716	0.0325969	0.000595135	0.000860286	-3.33516	0.000426253	0.0032313
RPH3A	-0.106721	0.0316503	0.000577852	0.000742844	-3.37189	0.000373273	0.00290615
CDK8	-0.107431	0.0320043	0.000584315	0.00074414	-3.35676	0.00039431	0.0030371
CDON	-0.106397	0.0315111	0.000575311	0.000719216	-3.3765	0.000367077	0.0028709
ST18	-0.107972	0.0322582	0.000588951	0.000721377	-3.34713	0.000408264	0.00313202
JHY	-0.110834	0.0336659	0.000614652	0.0008225	-3.29218	0.000497064	0.00364654
SLITRK3	-0.109025	0.0328072	0.000598975	0.000702202	-3.32321	0.000444936	0.00332768
CD63	-0.107741	0.0321752	0.000587436	0.000719854	-3.34856	0.000406157	0.00311724
FAM104A	-0.106128	0.0314269	0.000573774	0.000651666	-3.37696	0.000366452	0.0028709
PTGFR	-0.10679	0.0317553	0.00057977	0.00074143	-3.36289	0.000385651	0.0029837
USP40	-0.110583	0.033609	0.000613613	0.000797799	-3.29029	0.000500424	0.00366652
BEST3	-0.107259	0.0320677	0.000585473	0.000752843	-3.34476	0.00041177	0.00315192
NYAP2	-0.107874	0.032376	0.000591102	0.00072416	-3.33192	0.000431245	0.00325771
ANXA7	-0.107539	0.0322078	0.000588032	0.000730747	-3.33891	0.000420534	0.0032042
ZNF212	-0.105867	0.0314234	0.000573711	0.00071381	-3.36903	0.000377163	0.00293115
KRT13	-0.107715	0.0323177	0.000590037	0.00074323	-3.33302	0.000429543	0.00325196
TMEM175	-0.108392	0.0326627	0.000596336	0.000770199	-3.31851	0.000452488	0.00337978
QSER1	-0.106447	0.0317243	0.000579204	0.000727395	-3.35539	0.000396266	0.00304809
MRPL39	-0.107899	0.0324379	0.000592231	0.000714764	-3.32632	0.000440002	0.00330221
EML5	-0.108354	0.032668	0.000596433	0.000780514	-3.31683	0.000455222	0.00339726
PALM3	-0.10622	0.0316518	0.00057788	0.000738818	-3.35588	0.000395565	0.00304541
MUC20	-0.107697	0.0323673	0.000590943	0.000743959	-3.32733	0.000438416	0.00329747
KLC2	-0.110141	0.0335749	0.000612991	0.000766995	-3.28046	0.000518189	0.00376477
INO80D	-0.109166	0.0330974	0.000604274	0.000828227	-3.29832	0.000486328	0.00358605
EEF1D	-0.108704	0.0328806	0.000600316	0.000824437	-3.30601	0.000473177	0.00350151
CYTH1	-0.107577	0.0323371	0.000590391	0.000784005	-3.32673	0.000439352	0.0033002
FGF7	-0.107628	0.0323779	0.000591136	0.00076031	-3.32412	0.000443488	0.00331973
ANKRD13C	-0.106881	0.0320124	0.000584463	0.000762538	-3.33874	0.000420796	0.0032042
BAZ1A	-0.108128	0.0326326	0.000595787	0.000791701	-3.3135	0.000460686	0.00342916
EFNB2	-0.107459	0.0323226	0.000590127	0.000759875	-3.32459	0.000442746	0.00331561
ARGFX	-0.106705	0.0319734	0.000583752	0.000737721	-3.33731	0.000422975	0.00321632
CEP131	-0.108466	0.0328652	0.000600034	0.000749981	-3.30032	0.000482875	0.00356362
COL6A3	-0.107059	0.0322141	0.000588146	0.000656425	-3.32336	0.000444703	0.00332738
PRXL2C	-0.107968	0.032648	0.000596068	0.00075432	-3.30704	0.000471432	0.0034926
PDPK1	-0.106803	0.0321146	0.000586329	0.000769167	-3.32568	0.000441014	0.0033055
CHMP1A	-0.106539	0.0319838	0.000583942	0.000677167	-3.33101	0.000432657	0.00326314
FZR1	-0.107706	0.0325573	0.000594412	0.000675799	-3.30819	0.000469508	0.00348417
VAX1	-0.106172	0.0318232	0.00058101	0.000774138	-3.33631	0.000424497	0.00322506
ZNF26	-0.10633	0.0319042	0.000582488	0.000718315	-3.33278	0.000429914	0.00325334
ACSM2A	-0.1065	0.0320263	0.000584718	0.000722085	-3.3254	0.000441463	0.00330743
HAND1	-0.106075	0.0318188	0.000580929	0.000704056	-3.33371	0.000428482	0.00324535
PIK3CG	-0.106393	0.0319847	0.000583957	0.000710859	-3.32638	0.000439906	0.00330221
MAP3K13	-0.10562	0.0316013	0.000576959	0.00073284	-3.34228	0.000415468	0.0031746
NBEAL2	-0.106795	0.0322034	0.00058795	0.000811056	-3.31627	0.000456136	0.00340261
ANKRD10	-0.106677	0.0321798	0.00058752	0.000769731	-3.31504	0.000458156	0.00341473
UBE2C	-0.10532	0.0315107	0.000575304	0.000732392	-3.34237	0.000415337	0.0031746
METTL25	-0.10597	0.0318434	0.000581379	0.000764676	-3.32785	0.000437595	0.00329416
ZDHHC21	-0.107089	0.0323968	0.000591482	0.000763134	-3.30555	0.000473946	0.00350371
HOXB9	-0.107617	0.0326502	0.000596108	0.000773678	-3.29605	0.000490264	0.00360738
TP53BP2	-0.107622	0.0326656	0.00059639	0.000694144	-3.29467	0.000492687	0.00362058
P4HA2	-0.107672	0.0326946	0.00059692	0.000751897	-3.29326	0.000495166	0.00363416
CASK	-0.10559	0.0317065	0.000578878	0.000744683	-3.33024	0.000433852	0.00326883
ARPC3	-0.106802	0.0322931	0.000589589	0.000741082	-3.30728	0.000471029	0.00349111
EDRF1	-0.107326	0.0325492	0.000594265	0.000778875	-3.29735	0.000488011	0.00359539
ATP6V0A2	-0.108092	0.0329317	0.000601247	0.00079447	-3.28231	0.000514805	0.00374806
CYB561D1	-0.106822	0.0323378	0.000590404	0.000771969	-3.30332	0.000477734	0.00353021
SNX27	-0.107852	0.0328473	0.000599708	0.000791247	-3.28343	0.000512758	0.0037363
SEC11C	-0.104846	0.0313882	0.000573067	0.0007102	-3.34029	0.000418448	0.00319032
VKORC1L1	-0.107022	0.032453	0.000592509	0.000843792	-3.29774	0.000487337	0.00359196
CCDC71	-0.106244	0.0321212	0.000586451	0.000759437	-3.30758	0.000470525	0.00348887
PPP2R3B	-0.106075	0.032042	0.000585005	0.000720514	-3.3105	0.00046565	0.00346014
ATP8A2	-0.105888	0.031972	0.000583727	0.000738906	-3.3119	0.000463323	0.00344581
FCHSD2	-0.106163	0.0321164	0.000586362	0.000794958	-3.30556	0.000473932	0.00350371
ATXN7L3B	-0.108398	0.0332081	0.000606294	0.000796349	-3.26419	0.000548887	0.00394093
LARP6	-0.105394	0.0317638	0.000579926	0.000726511	-3.31804	0.000453262	0.00338409
UBE2B	-0.104723	0.0314404	0.000574021	0.000732119	-3.33085	0.000432908	0.00326314
TXNL1	-0.104667	0.0314563	0.000574312	0.000745479	-3.32737	0.000438352	0.00329747
ZNF282	-0.104388	0.0313254	0.000571922	0.000737079	-3.33237	0.000430542	0.00325586
SHOC2	-0.106719	0.0324575	0.00059259	0.000718107	-3.28797	0.00050456	0.00369057
ZNF503	-0.104367	0.0313209	0.000571838	0.000704656	-3.3322	0.000430812	0.00325586
EIF1	-0.106253	0.0322456	0.000588722	0.000734502	-3.29511	0.000491919	0.00361647
THEM6	-0.106093	0.0321797	0.000587519	0.00072255	-3.29688	0.000488832	0.00359837
ZDHHC22	-0.106262	0.0322645	0.000589066	0.000715517	-3.29345	0.000494823	0.00363318
GPR12	-0.104188	0.0312668	0.00057085	0.000672728	-3.33224	0.000430754	0.00325586
NME8	-0.107163	0.0327336	0.000597631	0.00076643	-3.27381	0.000530542	0.00383838
ATG7	-0.106571	0.0324708	0.000592834	0.000700586	-3.28204	0.000515296	0.00375005
USP10	-0.106521	0.0324493	0.00059244	0.000720844	-3.28271	0.00051408	0.00374436
ANO7	-0.106305	0.032367	0.000590937	0.000739361	-3.28437	0.000511046	0.00373
LMAN2L	-0.108781	0.0336191	0.000613799	0.000763346	-3.23569	0.000606753	0.00428046
GID4	-0.104787	0.0316761	0.000578323	0.000730916	-3.30808	0.000469689	0.00348417
VWC2L	-0.107342	0.0329358	0.000601323	0.00074146	-3.25912	0.000558797	0.00399762
SH3BP5L	-0.106059	0.0323224	0.000590124	0.000696796	-3.2813	0.000516655	0.00375678
SPSB1	-0.106101	0.0323556	0.00059073	0.000713632	-3.27922	0.000520475	0.00377819
CXCL6	-0.10432	0.0315029	0.000575162	0.000689402	-3.31143	0.000464108	0.00345017
KDELR2	-0.104881	0.0317973	0.000580537	0.000742392	-3.29842	0.000486153	0.00358605
ESRRG	-0.104318	0.0315513	0.000576046	0.000709732	-3.30629	0.000472709	0.00350056
ZMYND11	-0.105456	0.0321055	0.000586163	0.000722758	-3.28468	0.000510489	0.0037292
ZFYVE1	-0.10572	0.0322627	0.000589034	0.000744815	-3.27686	0.000524844	0.00380092
IER2	-0.106187	0.0325119	0.000593583	0.000773135	-3.26611	0.000545179	0.00391641
JAKMIP1	-0.105163	0.0320061	0.000584349	0.000738241	-3.28571	0.00050862	0.0037187
HS3ST3A1	-0.104967	0.0319242	0.000582853	0.000741597	-3.288	0.000504513	0.00369057
ONECUT3	-0.104637	0.031771	0.000580056	0.000697377	-3.29346	0.000494804	0.00363318
SLC22A3	-0.105606	0.0322596	0.000588978	0.000731246	-3.27362	0.000530891	0.00383929
ZNF875	-0.106174	0.0325437	0.000594163	0.000744164	-3.26249	0.000552181	0.0039552
FIBP	-0.105547	0.0322723	0.000589209	0.000759198	-3.27052	0.000536745	0.0038703
POT1	-0.106864	0.0329571	0.000601712	0.000806941	-3.24252	0.00059238	0.00420308
PDE4B	-0.107204	0.0331392	0.000605037	0.00074143	-3.23495	0.000608319	0.00428555
LMNB2	-0.107699	0.0334005	0.000609806	0.000780284	-3.22446	0.000631042	0.00441833
ZNF835	-0.107027	0.0330702	0.000603777	0.000779456	-3.23636	0.000605319	0.00427557
TIMM22	-0.105496	0.0323296	0.000590255	0.000740756	-3.26313	0.000550945	0.00395021
UNCX	-0.106996	0.0330568	0.000603532	0.000761061	-3.23673	0.000604536	0.00427354
ADRA2C	-0.107811	0.0334944	0.000611522	0.000734592	-3.21877	0.000643699	0.0044916
STX3	-0.105692	0.0324582	0.000592603	0.000739403	-3.25626	0.000564458	0.00403311
C1orf105	-0.104728	0.0320076	0.000584376	0.000683974	-3.27196	0.000534019	0.00385708
CBLN1	-0.105	0.0321476	0.000586933	0.000762799	-3.26619	0.000545029	0.00391641
CTBS	-0.105455	0.0323734	0.000591054	0.000749532	-3.25747	0.000562053	0.00401925
SNX14	-0.104715	0.0320131	0.000584477	0.000733904	-3.27101	0.000535817	0.00386683
STX12	-0.104887	0.032147	0.000586922	0.000717337	-3.26274	0.000551707	0.00395344
MYH6	-0.105199	0.0322969	0.000589657	0.000737196	-3.25725	0.000562492	0.00402073
LYPD6	-0.105258	0.0323318	0.000590294	0.000699825	-3.25556	0.000565837	0.0040413
TBX15	-0.103761	0.0315975	0.000576889	0.000733614	-3.28384	0.000512017	0.00373248
EDEM3	-0.104546	0.032006	0.000584346	0.000744355	-3.26646	0.00054451	0.00391486
MPC2	-0.10382	0.0316723	0.000578255	0.000720832	-3.27794	0.000522833	0.00379054
NDUFV1	-0.106658	0.033062	0.000603627	0.000761355	-3.22601	0.000627648	0.00439976
TESMIN	-0.108097	0.0337995	0.000617091	0.000829329	-3.19819	0.000691464	0.00475767
COX15	-0.106316	0.0329193	0.000601021	0.000755094	-3.22959	0.000619846	0.00435328
GNG7	-0.103271	0.0314987	0.000575085	0.00068047	-3.27859	0.000521635	0.00378503
ACOX1	-0.105687	0.0326921	0.000596874	0.000708103	-3.23281	0.000612902	0.00431152
CCDC82	-0.102895	0.0313184	0.000571794	0.000699147	-3.28545	0.000509104	0.00372066
SIX2	-0.10545	0.0325792	0.000594813	0.000799453	-3.23674	0.000604518	0.00427354
DOK2	-0.105203	0.0325043	0.000593444	0.000703669	-3.23658	0.000604857	0.00427406
CHL1	-0.103383	0.0316211	0.000577319	0.000680454	-3.26944	0.000538799	0.0038832
FAM50B	-0.104407	0.0321251	0.000586522	0.000741257	-3.25002	0.000576994	0.00411418
ACVR2B	-0.105777	0.0328163	0.000599141	0.000768719	-3.22332	0.000633576	0.00442977
NET1	-0.105191	0.0325632	0.000594519	0.00071564	-3.23036	0.000618168	0.00434499
SLC35F3	-0.105486	0.0327148	0.000597287	0.000805049	-3.22441	0.000631153	0.00441833
H4C5	-0.104172	0.0321167	0.000586369	0.000756882	-3.24354	0.000590269	0.00418982
TRAM2	-0.10399	0.0320283	0.000584754	0.000725344	-3.24683	0.000583492	0.00415537
MAGEB10	-0.104317	0.0321993	0.000587876	0.000757072	-3.23972	0.000598243	0.00423771
SLC25A47	-0.105085	0.0325956	0.000595112	0.000777887	-3.2239	0.000632291	0.0044245
MCCC1	-0.103985	0.0320503	0.000585155	0.000682783	-3.24443	0.000588424	0.00417844
APLP1	-0.104105	0.0321241	0.000586504	0.000772754	-3.24072	0.000596143	0.0042263
STARD3	-0.103849	0.0320076	0.000584376	0.000737591	-3.24451	0.000588255	0.00417844
CEP104	-0.105132	0.0326463	0.000596037	0.000747262	-3.22033	0.000640219	0.00447092
SCG2	-0.103548	0.0319024	0.000582456	0.00070385	-3.24579	0.000585633	0.00416547
C1orf226	-0.104057	0.032167	0.000587287	0.000721106	-3.23488	0.000608467	0.00428555
TCF7	-0.102255	0.0312999	0.000571456	0.00075292	-3.26693	0.000543606	0.00390998
ATF4	-0.103813	0.0320965	0.000586	0.000790821	-3.23441	0.000609464	0.00429082
TAF5L	-0.102882	0.0316357	0.000577586	0.000711488	-3.25208	0.000572826	0.00408952
EIF4EBP1	-0.10357	0.0320116	0.000584449	0.000687834	-3.23538	0.000607405	0.00428291
ATP1A1	-0.105829	0.0331467	0.000605173	0.000772935	-3.19275	0.000704636	0.00483099
NOA1	-0.103955	0.0322245	0.000588336	0.000732679	-3.22597	0.000627737	0.00439976
ATG3	-0.104583	0.0325363	0.000594028	0.000750443	-3.21436	0.000653682	0.00455024
SCAF8	-0.105217	0.0328711	0.000600141	0.000787311	-3.20089	0.000685028	0.00472844
TIGD1	-0.106798	0.0336729	0.00061478	0.000766547	-3.17165	0.000757885	0.00512893
BRAF	-0.102886	0.0317415	0.000579518	0.000697485	-3.24139	0.000594747	0.00421814
FLACC1	-0.102621	0.0316121	0.000577156	0.000693926	-3.24624	0.000584698	0.00416053
SP7	-0.104319	0.0324704	0.000592826	0.000787571	-3.21273	0.000657407	0.00457065
MORF4L2	-0.105008	0.0328264	0.000599325	0.000756607	-3.1989	0.000689776	0.00474795
STUM	-0.1046	0.0326276	0.000595695	0.000776578	-3.20587	0.000673263	0.00466026
GRM7	-0.1029	0.0317825	0.000580267	0.000737781	-3.23764	0.000602618	0.00426521
H1.5	-0.105863	0.0333122	0.000608195	0.000734747	-3.17792	0.000741688	0.00503113
SEMA4F	-0.10451	0.0326412	0.000595944	0.000800896	-3.20177	0.000682926	0.00471959
KHDC4	-0.103099	0.0319613	0.000583531	0.000756295	-3.22576	0.000628201	0.00440123
ZNF691	-0.103406	0.0321623	0.000587201	0.000704723	-3.21514	0.000651912	0.00453974
DCLK2	-0.104564	0.0327522	0.00059797	0.00074043	-3.19258	0.000705045	0.00483188
MAJIN	-0.104806	0.0328941	0.000600562	0.00076115	-3.18617	0.000720854	0.00492071
FNDC10	-0.105951	0.0334732	0.000611135	0.000806228	-3.16525	0.000774742	0.00521849
LIME1	-0.104197	0.0326167	0.000595497	0.000819236	-3.1946	0.000700128	0.00480771
CCDC14	-0.102313	0.0316909	0.000578593	0.000719695	-3.22847	0.000622272	0.00436751
ZNF330	-0.104205	0.0326446	0.000596005	0.000840459	-3.1921	0.000706209	0.00483602
NFKBIA	-0.101856	0.0314827	0.000574792	0.000698739	-3.23529	0.000607596	0.00428291
KSR1	-0.0999024	0.0305758	0.000558235	0.000665291	-3.26737	0.000542766	0.00390556
MEX3B	-0.103055	0.0321286	0.000586586	0.000705016	-3.20758	0.00066928	0.00464074
PRELID3B	-0.103749	0.0324859	0.000593109	0.000710383	-3.19367	0.000702385	0.00481747
RPS25	-0.103323	0.0322835	0.000589413	0.000742944	-3.20048	0.000685987	0.00473128
UEVLD	-0.107574	0.0344306	0.000628614	0.000811093	-3.12437	0.000890925	0.00586396
STS	-0.103944	0.0326249	0.000595647	0.000739471	-3.18604	0.000721178	0.00492098
ARHGEF28	-0.103699	0.0325257	0.000593836	0.000726439	-3.18822	0.000715763	0.00488789
PTPRF	-0.103491	0.0324327	0.000592137	0.000746679	-3.19094	0.000709053	0.00485357
NAALADL2	-0.104193	0.0328068	0.000598967	0.000746013	-3.17597	0.000746694	0.0050631
APLNR	-0.102457	0.0319425	0.000583188	0.000759383	-3.20754	0.000669369	0.00464074
H2BC6	-0.101164	0.031339	0.000572169	0.000722323	-3.22804	0.000623212	0.00437159
IFT140	-0.104085	0.0328003	0.000598848	0.00080467	-3.17328	0.000753626	0.00510211
RARB	-0.103533	0.0325476	0.000594235	0.000722452	-3.18098	0.000733882	0.00498797
CYB5A	-0.100712	0.0311459	0.000568643	0.000712099	-3.23355	0.000611305	0.00430203
TSC22D4	-0.101755	0.0316626	0.000578078	0.0006763	-3.21372	0.000655147	0.00455801
GNPAT	-0.102949	0.0322791	0.000589333	0.000749482	-3.18935	0.000712961	0.00487646
PPP1R13B	-0.101858	0.0317594	0.000579845	0.000661793	-3.20719	0.000670203	0.00464467
ABCA2	-0.103471	0.0325876	0.000594965	0.000757441	-3.17518	0.000748726	0.00507291
SNORC	-0.101613	0.0316536	0.000577913	0.000734993	-3.21015	0.000663336	0.00460816
HIPK4	-0.10285	0.0323002	0.000589718	0.000739187	-3.18421	0.000725761	0.00494249
MLLT3	-0.101997	0.0318832	0.000582104	0.000731498	-3.19909	0.000689312	0.00474795
PLPP5	-0.104037	0.032914	0.000600925	0.000713647	-3.16089	0.000786449	0.00528088
OSCP1	-0.103658	0.0327308	0.00059758	0.000706513	-3.167	0.000770109	0.00519538
TMEM170A	-0.101985	0.031927	0.000582905	0.000744162	-3.19433	0.000700785	0.00481031
GLUD2	-0.101187	0.0315377	0.000575797	0.000695097	-3.20844	0.000667286	0.00463001
MRPS2	-0.102479	0.0322213	0.000588277	0.000726833	-3.18047	0.000735178	0.00499344
ARID3B	-0.102371	0.0321881	0.000587672	0.000697846	-3.18041	0.000735331	0.00499344
FLVCR1	-0.102224	0.0321246	0.000586513	0.000733634	-3.18212	0.000731015	0.00497092
NR2C1	-0.101148	0.0316079	0.000577079	0.000673369	-3.20009	0.000686919	0.00473582
LHX8	-0.104284	0.0331861	0.000605893	0.000792285	-3.14239	0.000837887	0.00557645
CALCOCO2	-0.102692	0.0323945	0.00059144	0.000795569	-3.17004	0.000762086	0.00515131
LIF	-0.101998	0.0320522	0.000585191	0.000744565	-3.18224	0.000730698	0.00497092
MAGEA10	-0.10185	0.0319758	0.000583796	0.000690082	-3.18522	0.000723208	0.00493288
EML4	-0.101966	0.0320397	0.000584962	0.000724243	-3.18248	0.000730097	0.00497007
IGFBP5	-0.104202	0.0331786	0.000605755	0.000841601	-3.14063	0.000842911	0.00560557
SGCB	-0.104294	0.0332875	0.000607743	0.000793334	-3.13313	0.000864764	0.00572008
JPH1	-0.100476	0.0314097	0.00057346	0.000714558	-3.1989	0.000689777	0.00474795
PUM2	-0.102523	0.0324451	0.000592364	0.000784363	-3.15988	0.000789179	0.00529715
PRRC1	-0.100707	0.031585	0.000576661	0.000695961	-3.18845	0.000715193	0.00488593
IMPG1	-0.102084	0.0322916	0.000589561	0.000739536	-3.16134	0.000785239	0.0052748
SPRR1A	-0.101016	0.0317627	0.000579906	0.000724001	-3.18032	0.000735552	0.00499344
HSPA2	-0.101526	0.032021	0.000584622	0.000786643	-3.17059	0.000760646	0.00514358
ATG4B	-0.1036	0.0330875	0.000604092	0.000753086	-3.13109	0.000870788	0.00575333
RORA	-0.10239	0.0325432	0.000594154	0.000796206	-3.14629	0.000826776	0.00552164
HDGFL1	-0.0991086	0.030907	0.000564283	0.00069645	-3.20667	0.000671414	0.00464979
TNRC18	-0.103645	0.0332024	0.000606191	0.000712144	-3.12162	0.000899303	0.00590337
GPR35	-0.102815	0.0327772	0.000598426	0.000723437	-3.13678	0.000854058	0.00566444
ATP1A4	-0.104076	0.0334269	0.000610288	0.000749744	-3.11354	0.000924282	0.00603297
GAS6	-0.101073	0.0319314	0.000582985	0.000756326	-3.16532	0.000774568	0.00521849
KCTD15	-0.102404	0.0326155	0.000595475	0.000712163	-3.13972	0.000845544	0.0056166
CCSAP	-0.101926	0.0323774	0.000591127	0.000748745	-3.14806	0.00082179	0.00549258
TMEM120B	-0.100884	0.0318865	0.000582165	0.000697396	-3.16384	0.000778523	0.00523987
RNF150	-0.101767	0.0323666	0.00059093	0.000676521	-3.1442	0.000832703	0.00554408
TFPT	-0.102494	0.0327445	0.00059783	0.000742611	-3.13012	0.000873666	0.00576793
KIF26B	-0.102666	0.0328535	0.000599821	0.000748105	-3.12497	0.000889104	0.0058542
COL10A1	-0.100222	0.0316361	0.000577593	0.000698721	-3.16798	0.000767521	0.00517994
SRSF6	-0.101681	0.0324283	0.000592057	0.00070599	-3.13556	0.000857628	0.00568376
FGF9	-0.100516	0.0318521	0.000581537	0.000702459	-3.15571	0.000800553	0.00536724
KDM6A	-0.102512	0.032878	0.000600267	0.000769471	-3.11795	0.000910578	0.00595476
TOR1AIP2	-0.103295	0.0332987	0.000607949	0.000796744	-3.10208	0.000960814	0.00621044
ZIC2	-0.102125	0.0326989	0.000596997	0.000765459	-3.12319	0.000894513	0.00588085
CBLN2	-0.102288	0.0328024	0.000598888	0.000770959	-3.11832	0.000909441	0.00595183
HMGB1	-0.102453	0.0329161	0.000600962	0.000751616	-3.11257	0.000927345	0.00604201
TBC1D12	-0.100979	0.0321563	0.000587092	0.000820005	-3.14024	0.00084405	0.00560883
HOXA3	-0.100682	0.0320201	0.000584605	0.000813471	-3.14432	0.000832375	0.00554403
HAVCR2	-0.103518	0.0334917	0.000611472	0.000788555	-3.09086	0.000997897	0.00640224
RPS6KA4	-0.100561	0.0319681	0.000583654	0.000723284	-3.14568	0.000828507	0.00552705
GMFB	-0.100369	0.0318753	0.00058196	0.000752847	-3.1488	0.000819724	0.0054809
BMPR1A	-0.100495	0.0320022	0.000584278	0.000747879	-3.14026	0.000843987	0.00560883
AKAP6	-0.100129	0.0318308	0.000581149	0.000692895	-3.14567	0.000828545	0.00552705
CACNG4	-0.10208	0.0328407	0.000599587	0.000750803	-3.10834	0.000940711	0.0061125
C1orf35	-0.101476	0.032531	0.000593933	0.000747672	-3.11935	0.000906248	0.00593767
FAM166A	-0.101516	0.0325609	0.000594477	0.000738939	-3.11773	0.000911248	0.00595689
SETBP1	-0.102204	0.0329308	0.000601232	0.000671765	-3.1036	0.000955917	0.00618573
NABP2	-0.103452	0.0335688	0.000612879	0.000752062	-3.0818	0.00102877	0.00657747
LUM	-0.101936	0.0328012	0.000598865	0.000769555	-3.1077	0.000942748	0.00611884
RBKS	-0.101306	0.0324779	0.000592963	0.000728045	-3.11923	0.000906626	0.0059379
TMEM200B	-0.102497	0.0331684	0.000605569	0.00077657	-3.09021	0.00100009	0.00641391
USP24	-0.100803	0.0322843	0.000589427	0.000737168	-3.12237	0.00089701	0.00589502
COMMD6	-0.0998922	0.0318235	0.000581015	0.000731081	-3.13895	0.000847783	0.00562714
PKD1	-0.101521	0.0326666	0.000596408	0.000754113	-3.1078	0.000942433	0.00611884
CLUL1	-0.101818	0.0328351	0.000599484	0.00073358	-3.1009	0.00096468	0.00622611
TMEM262	-0.101998	0.0329325	0.000601263	0.000764501	-3.09717	0.000976877	0.00628605
ABCD1	-0.1007	0.0322554	0.000588901	0.00071934	-3.12197	0.000898231	0.00589856
SFXN5	-0.101	0.0324489	0.000592433	0.000756479	-3.1126	0.000927252	0.00604201
PPP2R3A	-0.100285	0.0320804	0.000585706	0.000686798	-3.12604	0.000885893	0.00583751
SRSF5	-0.0998458	0.0318607	0.000581693	0.000744355	-3.13383	0.000862715	0.00570872
NRAP	-0.10059	0.0323055	0.000589815	0.000736219	-3.11372	0.000923737	0.00603169
PRKAR1A	-0.0985153	0.0312559	0.000570651	0.000689784	-3.1519	0.000811064	0.0054335
NHSL1	-0.103857	0.034026	0.000621227	0.000797796	-3.05229	0.00113551	0.00713681
PRR11	-0.100829	0.0324982	0.000593334	0.000749992	-3.10259	0.00095916	0.00620439
GRB14	-0.10179	0.0330384	0.000603195	0.000776714	-3.08095	0.00103169	0.00659215
ZFHX3	-0.0982765	0.0312307	0.000570191	0.000703855	-3.1468	0.000825351	0.00551425
MMADHC	-0.0999667	0.0320997	0.000586059	0.000722313	-3.11425	0.000922062	0.00602302
SPOPL	-0.0979963	0.0311138	0.000568058	0.000684698	-3.14961	0.000817452	0.00546993
DYNC2I1	-0.0998319	0.0321096	0.000586239	0.000724877	-3.1091	0.0009383	0.00610372
CETN3	-0.100162	0.0322957	0.000589636	0.000741326	-3.10139	0.000963077	0.00621809
SUZ12	-0.0996245	0.0320228	0.000584653	0.000778596	-3.11105	0.000932111	0.00606574
CHEK2	-0.101549	0.0330172	0.000602809	0.000695347	-3.07564	0.00105027	0.00668863
PBX1	-0.100169	0.0323193	0.000590067	0.000761608	-3.09936	0.000969708	0.00625327
CC2D1B	-0.100749	0.0326243	0.000595636	0.000771851	-3.08816	0.001007	0.00644629
ST7L	-0.101198	0.0328528	0.000599808	0.000788432	-3.08034	0.00103381	0.00659838
THRB	-0.0996809	0.0320714	0.000585541	0.000717664	-3.10809	0.000941492	0.00611528
ZFYVE16	-0.0994919	0.0319754	0.000583788	0.000752075	-3.11152	0.000930649	0.00605959
CHKA	-0.0993318	0.0319084	0.000582564	0.00072743	-3.11303	0.000925873	0.00603879
GRAMD1C	-0.101401	0.0329937	0.00060238	0.000758527	-3.07335	0.00105835	0.00673014
AP2B1	-0.101032	0.0328162	0.000599139	0.000772291	-3.07873	0.00103942	0.00662926
C1QTNF5	-0.0997694	0.0322075	0.000588026	0.000638299	-3.09771	0.000975126	0.00627946
ARHGAP26	-0.0986742	0.0316396	0.000577657	0.000724729	-3.11869	0.000908271	0.00594643
MRPL9	-0.10189	0.0332998	0.000607968	0.000804788	-3.05977	0.00110755	0.00700081
MYCL	-0.100109	0.0323987	0.000591516	0.0007679	-3.0899	0.00100113	0.00641825
NLK	-0.099668	0.0321964	0.000587823	0.000756405	-3.09563	0.000981987	0.00631189
IFRD1	-0.100763	0.0327662	0.000598227	0.000777143	-3.07521	0.00105176	0.00669564
IQCH	-0.0992346	0.0319887	0.000584032	0.000676723	-3.10217	0.000960525	0.00621044
TMEM131L	-0.0990981	0.0319207	0.000582789	0.000721442	-3.10451	0.00095296	0.00617584
HNRNPDL	-0.100092	0.0325167	0.000593671	0.000750001	-3.07818	0.00104134	0.00663909
LANCL1	-0.0993952	0.0321708	0.000587356	0.000766983	-3.08961	0.0010021	0.00642208
HINT1	-0.0993743	0.0321716	0.00058737	0.00072802	-3.08889	0.00100454	0.00643292
MPZL2	-0.100218	0.0326004	0.000595199	0.000744612	-3.07414	0.00105556	0.00671632
NRN1	-0.0990967	0.0320586	0.000585307	0.000713341	-3.09111	0.000997044	0.00639915
ZNF521	-0.100708	0.03293	0.000601216	0.0007944	-3.05826	0.00111314	0.00702425
ORC6	-0.099399	0.0322638	0.000589054	0.000736425	-3.08082	0.00103215	0.00659267
GINM1	-0.100215	0.0327038	0.000597087	0.000777453	-3.06433	0.0010908	0.00691193
FBXO28	-0.0977046	0.0315027	0.000575158	0.000662594	-3.10147	0.000962818	0.00621809
SPATA6	-0.0982792	0.0318156	0.00058087	0.000728591	-3.08903	0.00100407	0.00643227
PCGF2	-0.0977444	0.0315697	0.000576381	0.000721623	-3.09615	0.00098027	0.00630319
BRPF3	-0.0996578	0.0325475	0.000594234	0.000735817	-3.06192	0.00109963	0.00695935
GJA1	-0.0976096	0.0315045	0.000575191	0.000729963	-3.09827	0.000973254	0.00627208
FGFR1OP2	-0.0996533	0.032586	0.000594936	0.000758692	-3.05817	0.00111348	0.00702425
SAMD9	-0.0998768	0.0327128	0.000597251	0.000755295	-3.05314	0.00113229	0.00712456
KCNC1	-0.0968778	0.0311963	0.000569564	0.000710795	-3.10542	0.000950037	0.0061592
GPM6A	-0.0983118	0.0319567	0.000583447	0.000703646	-3.07641	0.00104756	0.00667626
DGCR6	-0.0982751	0.0319504	0.000583333	0.000725691	-3.07586	0.00104948	0.00668604
CIBAR2	-0.0993613	0.0325602	0.000594465	0.00070604	-3.05162	0.00113805	0.00714237
EFCAB2	-0.100105	0.0329816	0.00060216	0.00076831	-3.03518	0.00120194	0.0074834
ZNF606	-0.0987194	0.0322604	0.000588991	0.00073414	-3.06008	0.00110638	0.00699696
CHGA	-0.0979859	0.0318906	0.000582239	0.000725848	-3.07257	0.00106113	0.00674532
C8orf34	-0.0998109	0.0328973	0.00060062	0.000806462	-3.03401	0.00120662	0.007504
CER1	-0.0980131	0.0319722	0.00058373	0.000704621	-3.06557	0.00108627	0.00688992
SPRED2	-0.1001	0.0330688	0.000603751	0.000762839	-3.02701	0.00123491	0.00765027
MAD2L2	-0.100248	0.0331844	0.000605861	0.00083116	-3.02093	0.00125999	0.00777219
TPT1	-0.0999535	0.0330288	0.000603021	0.000737861	-3.02625	0.00123804	0.00766691
CHN2	-0.0969343	0.0314654	0.000574477	0.000695363	-3.08066	0.00103271	0.00659375
DLG2	-0.0986271	0.0323453	0.000590542	0.000741187	-3.04919	0.00114729	0.00718993
PRR12	-0.100062	0.0330978	0.000604281	0.000730651	-3.02323	0.00125046	0.00773099
LGALS3BP	-0.0984136	0.0322467	0.000588742	0.000744693	-3.0519	0.00113701	0.0071384
TBC1D16	-0.0980037	0.0320328	0.000584836	0.000705841	-3.05948	0.00110861	0.00700337
KLF14	-0.0990584	0.0325799	0.000594825	0.00075516	-3.04048	0.00118102	0.00738523
MRFAP1L1	-0.0974529	0.0317726	0.000580085	0.000770759	-3.0672	0.00108036	0.00685751
QRSL1	-0.0991259	0.0326516	0.000596134	0.000771464	-3.03587	0.00119923	0.00747206
MAD2L1BP	-0.0964376	0.0312871	0.000571222	0.000684982	-3.08234	0.00102689	0.00656873
TLNRD1	-0.0974225	0.0318584	0.000581652	0.000731693	-3.05798	0.00111416	0.00702559
CHTOP	-0.0988006	0.0325983	0.000595161	0.000781848	-3.03085	0.00121933	0.00756812
SKA2	-0.0984531	0.0324091	0.000591706	0.000761936	-3.03782	0.00119146	0.00744067
NEK11	-0.0984914	0.0324371	0.000592218	0.000723054	-3.03638	0.0011972	0.0074621
SYNGAP1	-0.0973738	0.0318688	0.000581842	0.000769101	-3.05546	0.00112359	0.00708164
PTPN7	-0.0993857	0.032933	0.000601271	0.000757128	-3.01782	0.00127301	0.00783575
ERMARD	-0.0991696	0.0328407	0.000599586	0.000805427	-3.01972	0.00126505	0.00779505
SPHKAP	-0.0991344	0.0328311	0.000599412	0.000737533	-3.01952	0.00126586	0.00779727
DHX33	-0.0972124	0.0318371	0.000581263	0.000728453	-3.05343	0.00113119	0.00712258
LONRF2	-0.0995908	0.0331124	0.000604548	0.000750633	-3.00766	0.00131636	0.00804522
PBX3	-0.0975893	0.0320768	0.00058564	0.000725945	-3.04236	0.00117364	0.0073444
CTBP1	-0.0967661	0.0316952	0.000578672	0.000754079	-3.05302	0.00113274	0.00712456
FGFR4	-0.097779	0.0322285	0.00058841	0.000720451	-3.03393	0.00120696	0.007504
LTBP3	-0.0963328	0.031469	0.000574543	0.000778317	-3.0612	0.00110227	0.00697354
MAP10	-0.0965464	0.0316255	0.0005774	0.000731467	-3.0528	0.00113358	0.00712722
WIPF1	-0.0976609	0.0322126	0.000588119	0.000785614	-3.03176	0.00121565	0.00755258
GBP3	-0.0978098	0.0322954	0.000589631	0.000746775	-3.0286	0.00122846	0.00761576
AVIL	-0.0974306	0.0320957	0.000585985	0.000795379	-3.03563	0.00120018	0.00747529
CDC42SE1	-0.0971542	0.0319477	0.000583282	0.00073845	-3.04104	0.00117881	0.00737405
AANAT	-0.0973126	0.0320414	0.000584994	0.000715674	-3.03709	0.00119438	0.00744991
ANP32B	-0.0980353	0.0324307	0.000592101	0.000704836	-3.02291	0.00125177	0.00773252
LZTS2	-0.0981871	0.0325525	0.000594324	0.000762023	-3.01627	0.00127953	0.00786183
SDK1	-0.0983518	0.0326433	0.000595983	0.00074916	-3.01292	0.00129372	0.00793493
ZNF367	-0.0980285	0.032476	0.000592929	0.000745627	-3.01849	0.0012702	0.0078212
TCEANC	-0.100778	0.0339757	0.000620309	0.000777107	-2.96616	0.0015077	0.00898902
APEH	-0.0976379	0.0323234	0.000590141	0.000770784	-3.02066	0.00126113	0.00777397
DIO3	-0.0971615	0.0320749	0.000585605	0.000783386	-3.02921	0.00122598	0.00760313
JMJD7	-0.0984356	0.0327785	0.00059845	0.000812108	-3.00305	0.00133642	0.00814119
CHCHD10	-0.0987668	0.0329559	0.000601689	0.000777134	-2.99694	0.00136352	0.00828368
SCAF4	-0.0990032	0.033088	0.000604102	0.000755579	-2.99212	0.00138525	0.00840091
NPY	-0.0982301	0.032691	0.000596853	0.00073185	-3.00481	0.00132874	0.00810087
KHDRBS2	-0.0963083	0.0316881	0.000578544	0.000766012	-3.03925	0.00118583	0.00740995
CALHM5	-0.0976409	0.0324463	0.000592385	0.00072706	-3.00931	0.00130921	0.00801286
CCR2	-0.09748	0.0323665	0.000590929	0.000790686	-3.01176	0.00129871	0.00796272
NIF3L1	-0.0962058	0.0317042	0.000578836	0.00070388	-3.03448	0.00120474	0.00749556
H4C9	-0.0970189	0.0321567	0.000587098	0.0007441	-3.01707	0.00127615	0.00784507
ARHGAP20	-0.0995743	0.0335222	0.00061203	0.00077234	-2.97039	0.00148709	0.00889678
ZNF8	-0.0992358	0.0333528	0.000608936	0.000800018	-2.97534	0.00146333	0.00878509
FOXRED1	-0.0964741	0.0319014	0.000582438	0.000747071	-3.02413	0.00124674	0.00771526
RNF170	-0.0973117	0.0323618	0.000590844	0.000789278	-3.00699	0.00131925	0.00805723
SALL4	-0.0974797	0.0324693	0.000592805	0.000710223	-3.00222	0.00134011	0.00815608
NT5C	-0.097364	0.0324157	0.000591827	0.000763327	-3.0036	0.00133401	0.00813013
RARA	-0.0973835	0.0324386	0.000592244	0.000736709	-3.00209	0.00134066	0.00815629
PYM1	-0.0978634	0.0326988	0.000596996	0.000787813	-2.99287	0.00138182	0.0083831
GLT8D2	-0.0970737	0.0322902	0.000589535	0.000743551	-3.00629	0.00132227	0.00806749
SPATA48	-0.0988333	0.0332296	0.000606686	0.000737737	-2.97426	0.0014685	0.008808
KMT5C	-0.0968935	0.0321977	0.000587846	0.000735566	-3.00933	0.00130911	0.00801286
EPC1	-0.0986335	0.0331201	0.000604688	0.000746708	-2.97805	0.00145043	0.00872883
PCP4	-0.0980489	0.0328234	0.000599271	0.000764988	-2.98716	0.0014079	0.00852034
URAD	-0.0960753	0.0317795	0.000580211	0.000724679	-3.02319	0.00125063	0.00773099
ERG28	-0.0960381	0.031779	0.000580203	0.000721743	-3.02206	0.0012553	0.0077488
SLC16A7	-0.0959159	0.0317158	0.000579049	0.000701952	-3.02423	0.00124634	0.00771526
RUFY2	-0.09804	0.0328627	0.000599988	0.000820855	-2.98332	0.00142569	0.00861398
YY1AP1	-0.0975765	0.0326474	0.000596057	0.000744274	-2.9888	0.00140037	0.00847779
DCAF16	-0.0981488	0.0329542	0.000601659	0.000744183	-2.97834	0.00144907	0.00872371
SLC35E3	-0.0948653	0.0312115	0.000569841	0.000700039	-3.03944	0.00118511	0.00740812
VPREB3	-0.0956866	0.0316576	0.000577986	0.000784221	-3.02255	0.00125328	0.00773911
ADTRP	-0.0956874	0.0316778	0.000578355	0.000750342	-3.02065	0.00126118	0.00777397
EPM2AIP1	-0.095952	0.0318272	0.000581083	0.00072628	-3.01478	0.00128584	0.00789503
B4GALT2	-0.0978538	0.0329142	0.000600929	0.000759033	-2.97299	0.00147456	0.00883103
ZMYM6	-0.097675	0.0328378	0.000599534	0.00074086	-2.97447	0.0014675	0.00880703
ILDR1	-0.0952349	0.0315589	0.000576185	0.000776386	-3.01768	0.00127357	0.0078364
LRRC14B	-0.0972287	0.0326234	0.000595619	0.000740533	-2.98033	0.00143967	0.00868221
SPACA3	-0.0959416	0.031957	0.000583453	0.000797513	-3.00221	0.00134016	0.00815608
TSNARE1	-0.0964644	0.0322286	0.000588411	0.000705639	-2.99313	0.00138066	0.00837897
GABPB1	-0.0975263	0.0328458	0.00059968	0.000743649	-2.96921	0.00149281	0.00892793
SLC27A2	-0.0970347	0.0325965	0.000595128	0.000755662	-2.97685	0.00145615	0.00875413
JAG1	-0.0951754	0.0316118	0.000577151	0.000697716	-3.01075	0.00130301	0.00798341
PDIK1L	-0.0973892	0.0328152	0.00059912	0.000775948	-2.96781	0.00149965	0.00895408
NAP1L1	-0.0974432	0.0328723	0.000600163	0.000841653	-2.9643	0.00151688	0.00902195
PLCL1	-0.0958497	0.0320221	0.000584641	0.000749395	-2.99324	0.00138017	0.00837893
MRPS31	-0.0979001	0.033152	0.00060527	0.000762869	-2.95307	0.00157318	0.00928965
UNC50	-0.0962916	0.0322771	0.000589296	0.000728617	-2.98328	0.00142586	0.00861398
STPG4	-0.0961957	0.0322503	0.000588807	0.000687594	-2.98278	0.00142819	0.00862506
MID2	-0.0950152	0.0316403	0.000577671	0.00072061	-3.00298	0.00133677	0.00814119
FAM76B	-0.0960157	0.0321763	0.000587456	0.000772426	-2.98405	0.0014223	0.00859845
FMN2	-0.0968624	0.0326483	0.000596074	0.000772007	-2.96684	0.00150438	0.00897541
ZGRF1	-0.096989	0.0327257	0.000597487	0.000692338	-2.9637	0.00151984	0.00903645
PI15	-0.0960915	0.0322527	0.000588852	0.000760542	-2.97933	0.00144441	0.00870103
SAMD8	-0.0969081	0.0327397	0.000597742	0.000744149	-2.95996	0.00153841	0.00912174
SFTA2	-0.0944079	0.0314022	0.000573324	0.000679413	-3.00641	0.00132178	0.00806749
ALKBH5	-0.0959827	0.032288	0.000589496	0.000753791	-2.9727	0.00147595	0.00883629
MOV10	-0.0970847	0.0328939	0.000600558	0.000786599	-2.95145	0.00158144	0.00932572
TSN	-0.095691	0.0321416	0.000586822	0.00072878	-2.97717	0.0014546	0.00874786
MAP3K4	-0.0958403	0.0322362	0.000588549	0.000743164	-2.97307	0.0014742	0.00883103
TRAPPC3	-0.0949352	0.0317489	0.000579654	0.000693516	-2.99019	0.00139404	0.00844534
HIF1A	-0.0961539	0.0324266	0.000592026	0.000786153	-2.96528	0.00151203	0.0090055
ZSCAN5A	-0.0974446	0.0331478	0.000605193	0.000764199	-2.9397	0.00164265	0.00960149
FEZF1	-0.0957023	0.0321872	0.000587655	0.000704099	-2.97331	0.00147306	0.00882971
NCK2	-0.0943042	0.0314447	0.000574099	0.000763848	-2.99905	0.00135411	0.00823232
NLRP4	-0.0970233	0.0329163	0.000600967	0.000769735	-2.94758	0.00160138	0.00943041
RASA2	-0.0962703	0.032526	0.000593841	0.000767177	-2.9598	0.00153922	0.00912341
CXCR5	-0.0955906	0.0321502	0.00058698	0.000703012	-2.97325	0.00147332	0.00882971
MARCKSL1	-0.0956191	0.0321694	0.00058733	0.000732097	-2.97236	0.00147758	0.00884299
BTRC	-0.0969144	0.0329377	0.000601357	0.000710875	-2.94236	0.00162863	0.00954534
C1orf50	-0.0932009	0.0309331	0.000564759	0.000705605	-3.01298	0.00129347	0.00793493
LYPD4	-0.0970795	0.0330555	0.000603508	0.000768452	-2.93686	0.00165774	0.00967661
FAM135A	-0.095791	0.0323551	0.00059072	0.000744519	-2.96062	0.00153511	0.00910531
FBXW8	-0.0957868	0.0323644	0.00059089	0.000824016	-2.95964	0.00154002	0.00912501
MAFB	-0.0969868	0.0330254	0.000602959	0.000723235	-2.93673	0.00165846	0.00967755
MTO1	-0.0966562	0.0328498	0.000599753	0.000731045	-2.94237	0.00162857	0.00954534
ANTXR2	-0.0966442	0.0328574	0.000599891	0.000654775	-2.94132	0.00163407	0.00956426
UBE2A	-0.0963417	0.0327367	0.000597688	0.000740324	-2.94292	0.00162564	0.00953751
PTPRK	-0.0951491	0.0320906	0.000585891	0.00075506	-2.96502	0.00151333	0.00900702
PGAM1	-0.0950264	0.0320313	0.000584808	0.000744541	-2.96668	0.00150519	0.00897711
RHEBL1	-0.0958991	0.0325368	0.000594038	0.000762245	-2.9474	0.00160227	0.00943244
GRK2	-0.0970083	0.0331603	0.000605422	0.000754576	-2.92543	0.00171989	0.00996865
MORN2	-0.0956506	0.0324193	0.000591892	0.000659006	-2.95043	0.00158668	0.00935023
MRPL50	-0.0958529	0.0325933	0.00059507	0.00081274	-2.94088	0.00163643	0.00957161
EPB42	-0.0950141	0.0321305	0.000586621	0.00076857	-2.95713	0.00155261	0.00918701
SIK2	-0.0946477	0.0319445	0.000583224	0.000734264	-2.96288	0.00152389	0.00905741
UGT1A9	-0.0958409	0.0326103	0.00059538	0.000793324	-2.93897	0.00164651	0.00962078
FJX1	-0.0956623	0.0325161	0.00059366	0.000735522	-2.942	0.0016305	0.00954983
BMP6	-0.0941522	0.0317125	0.000578988	0.00072418	-2.96893	0.00149419	0.00893309
CD276	-0.0954755	0.0324506	0.000592464	0.000746988	-2.94218	0.00162954	0.00954746
PDX1	-0.0935435	0.0314161	0.000573577	0.000716636	-2.97756	0.00145275	0.00873975
METTL18	-0.0957156	0.0326457	0.000596026	0.000702085	-2.93195	0.00168419	0.00980118
PIGO	-0.0959258	0.0327639	0.000598184	0.000894529	-2.92779	0.0017069	0.00990333
RILPL1	-0.0958648	0.0327272	0.000597514	0.000739803	-2.92921	0.00169912	0.00987812
CADPS2	-0.0941489	0.0317943	0.000580482	0.000728178	-2.96118	0.00153229	0.00909171
DNAJC16	-0.0942711	0.0318632	0.000581739	0.000687434	-2.95862	0.00154509	0.00914857
CLN8	-0.0960555	0.0328778	0.000600264	0.000809915	-2.92159	0.00174124	0.0100722
PRKG2	-0.0946342	0.0321243	0.000586507	0.000727625	-2.94588	0.00161021	0.00946627
POMGNT1	-0.0957751	0.0327558	0.000598037	0.0007537	-2.92391	0.00172831	0.0100141
PUSL1	-0.0952326	0.0324746	0.000592902	0.000775033	-2.93253	0.00168106	0.00978629
RAD23B	-0.0952674	0.0325042	0.000593443	0.00069643	-2.93093	0.00168976	0.0098303
CCNJ	-0.0944817	0.0320866	0.000585819	0.000750746	-2.94458	0.00161695	0.00949622
STXBP2	-0.0947732	0.0322596	0.000588976	0.000783618	-2.93783	0.00165257	0.00965296
LRRTM4	-0.0951635	0.0324839	0.000593071	0.000735987	-2.92956	0.00169719	0.00987022
RETNLB	-0.0951991	0.0325111	0.000593568	0.000695678	-2.92821	0.00170461	0.00990002
TSPAN8	-0.0964375	0.0331929	0.000606018	0.000717883	-2.90536	0.00183415	0.0105222
CSGALNACT2	-0.094986	0.0324367	0.00059221	0.00074355	-2.92835	0.00170381	0.00989871
DOCK4	-0.0941093	0.0319931	0.000584112	0.000694673	-2.94155	0.00163287	0.00956048
SCN3B	-0.0940101	0.0319471	0.000583271	0.000747871	-2.94269	0.00162689	0.00954164
NMI	-0.095415	0.03273	0.000597566	0.000742175	-2.91521	0.00177722	0.0102392
DNAH7	-0.0927941	0.0312917	0.000571305	0.000695107	-2.96546	0.00151116	0.00900344
ERLEC1	-0.0953373	0.0326933	0.000596896	0.000769578	-2.91611	0.00177213	0.0102235
TGFBR3	-0.09495	0.0324984	0.000593336	0.000716378	-2.92169	0.00174072	0.0100722
KPNA2	-0.0946006	0.0323347	0.000590349	0.000714355	-2.92567	0.0017186	0.00996452
GASK1B	-0.0930462	0.0314942	0.000575002	0.000712078	-2.9544	0.0015664	0.00925279
RPL13A	-0.0949461	0.0325443	0.000594175	0.000738458	-2.91744	0.00176457	0.01019
BLOC1S4	-0.0964525	0.033384	0.000609505	0.000766996	-2.88919	0.0019312	0.0109619
SGMS1	-0.0964062	0.0333974	0.00060975	0.000797959	-2.88664	0.00194689	0.0110401
IL13RA1	-0.0958015	0.0330911	0.000604159	0.000759296	-2.89508	0.00189531	0.0107877
BAIAP2L1	-0.0958843	0.0331559	0.000605341	0.000720353	-2.89192	0.00191446	0.0108811
PIP5K1A	-0.0936723	0.0319417	0.000583173	0.000725151	-2.9326	0.00168066	0.00978629
PAX2	-0.0944976	0.0324071	0.00059167	0.000760059	-2.91596	0.00177301	0.0102251
COPS9	-0.0955506	0.0330158	0.000602783	0.000719923	-2.89409	0.00190132	0.0108135
MRPS25	-0.0943883	0.032398	0.000591504	0.000756933	-2.9134	0.00178758	0.0102886
LUC7L	-0.0963732	0.033512	0.000611843	0.000765769	-2.87578	0.00201516	0.011349
KRT76	-0.0951299	0.0328235	0.000599273	0.000797607	-2.89822	0.00187641	0.0107142
PDXDC1	-0.0951529	0.0328675	0.000600076	0.000792346	-2.89504	0.00189552	0.0107877
OTUD7B	-0.0954759	0.0331026	0.000604369	0.00074701	-2.88424	0.0019618	0.0111051
THAP10	-0.0930113	0.0317699	0.000580036	0.000725743	-2.92766	0.00170764	0.00990432
SAMD12	-0.09299	0.0317597	0.000579851	0.000741263	-2.92792	0.00170619	0.00990253
PNRC1	-0.0946249	0.0326828	0.000596704	0.000778821	-2.89525	0.0018943	0.0107877
ARNT	-0.0941542	0.0324593	0.000592624	0.000755697	-2.90068	0.00186176	0.0106464
SYAP1	-0.0939238	0.0323666	0.00059093	0.000747839	-2.90188	0.00185467	0.0106111
IMPACT	-0.0941361	0.032509	0.000593531	0.000754703	-2.89569	0.00189164	0.0107798
SIGLEC12	-0.0923823	0.0315468	0.000575963	0.000714446	-2.92842	0.00170345	0.00989871
IL2RG	-0.0934274	0.0321577	0.000587117	0.000719909	-2.90529	0.00183458	0.0105222
ANKRD39	-0.0946933	0.032877	0.000600248	0.000749698	-2.88023	0.00198692	0.0112191
GSTZ1	-0.0936781	0.0323207	0.000590092	0.000690323	-2.8984	0.00187538	0.0107118
AK9	-0.092854	0.0319046	0.000582496	0.000747708	-2.91036	0.00180505	0.0103719
COA6	-0.0935976	0.0323176	0.000590036	0.000709905	-2.89618	0.00188868	0.0107665
MTPN	-0.0930219	0.0320255	0.000584702	0.000705255	-2.90462	0.00183849	0.010538
GNAI1	-0.0927829	0.0319364	0.000583076	0.000739475	-2.90524	0.00183487	0.0105222
CD36	-0.0940556	0.0326534	0.000596168	0.000745973	-2.88042	0.00198574	0.0112162
HOXA13	-0.0951855	0.0332912	0.000607812	0.000818958	-2.85918	0.00212372	0.0118521
ZNF800	-0.0939785	0.03263	0.000595739	0.000789909	-2.88013	0.00198755	0.0112191
LAMP1	-0.0919571	0.0315413	0.000575862	0.000742217	-2.91545	0.00177587	0.0102382
ESRRA	-0.0925194	0.0318532	0.000581556	0.000683823	-2.90456	0.00183884	0.010538
HDAC1	-0.0945044	0.0330611	0.00060361	0.000672775	-2.85848	0.00212838	0.0118667
HDDC3	-0.0922095	0.0318054	0.000580685	0.000739884	-2.89917	0.00187073	0.0106924
DNAJC27	-0.0942077	0.0329504	0.000601589	0.000714332	-2.85908	0.00212438	0.0118521
MTA1	-0.09347	0.032561	0.00059448	0.000845078	-2.87061	0.00204837	0.0114992
SAP30	-0.0929205	0.0322751	0.00058926	0.000733448	-2.87902	0.00199458	0.0112514
SGMS2	-0.0925422	0.0320894	0.000585869	0.00069615	-2.88389	0.00196399	0.0111115
PTGER3	-0.0903474	0.0309065	0.000564272	0.000694462	-2.92325	0.00173198	0.010032
GLA	-0.0928752	0.032354	0.0005907	0.00074562	-2.8706	0.00204849	0.0114992
ZNF69	-0.0930514	0.0324694	0.000592807	0.00087447	-2.86582	0.00207965	0.011648
TATDN3	-0.0933293	0.0326317	0.00059577	0.000808405	-2.86008	0.00211765	0.011826
DBX2	-0.0945648	0.0333415	0.00060873	0.000758652	-2.83625	0.00228237	0.0125432
SBNO2	-0.090845	0.0312629	0.000570779	0.000609183	-2.90584	0.00183133	0.0105124
RPUSD1	-0.0936628	0.0329326	0.000601265	0.00076712	-2.84407	0.00222704	0.0122978
TSC22D2	-0.0941417	0.0332363	0.00060681	0.000810654	-2.83249	0.00230933	0.0126471
HK1	-0.0904367	0.0311648	0.000568988	0.000691825	-2.90189	0.0018546	0.0106111
SLC22A15	-0.0906766	0.0312989	0.000571437	0.000734584	-2.89712	0.00188306	0.0107415
PIM3	-0.0925072	0.032336	0.000590371	0.000731087	-2.86081	0.00211277	0.0118064
TRIM59	-0.093659	0.0329962	0.000602426	0.000812247	-2.83848	0.00226647	0.0124796
DSG2	-0.0917306	0.0319144	0.000582675	0.000717674	-2.87427	0.00202483	0.0113923
ANKRD17	-0.0921786	0.0321655	0.000587258	0.000740818	-2.86576	0.00208002	0.011648
TAPBPL	-0.0904836	0.0312288	0.000570157	0.000736536	-2.89744	0.00188109	0.0107342
ZNF816	-0.0915841	0.0318404	0.000581323	0.000712124	-2.87635	0.00201151	0.0113358
ZNF473	-0.0935467	0.0329701	0.000601949	0.000839479	-2.83732	0.00227472	0.0125131
SLC37A1	-0.0937731	0.0331062	0.000604433	0.000770848	-2.8325	0.00230931	0.0126471
JAML	-0.092755	0.0325416	0.000594126	0.000702793	-2.85035	0.00218356	0.0121119
CERS2	-0.0930822	0.032752	0.000597968	0.000753934	-2.84203	0.00224139	0.0123691
PDGFA	-0.0935473	0.0330668	0.000603715	0.000766063	-2.82904	0.0023344	0.0127569
GRN	-0.0911106	0.0316906	0.000578588	0.000724796	-2.875	0.00202011	0.0113695
EHD1	-0.0929392	0.0327553	0.000598028	0.000795256	-2.83738	0.00227429	0.0125131
P2RY1	-0.0921673	0.0323234	0.000590141	0.000762631	-2.85141	0.00217626	0.0120876
UBE2R2	-0.0922536	0.0323826	0.000591222	0.000742904	-2.84886	0.00219378	0.0121608
NARF	-0.0921149	0.0323027	0.000589763	0.000745073	-2.85162	0.00217485	0.0120869
ACER3	-0.0928204	0.0327194	0.000597373	0.000763968	-2.83686	0.00227799	0.0125232
ZNF331	-0.0916032	0.0320273	0.000584735	0.000729758	-2.86016	0.00211711	0.011826
LRCH4	-0.0918305	0.0321596	0.000587152	0.000706309	-2.85546	0.00214874	0.0119687
VAV1	-0.0944786	0.0337044	0.000615355	0.000766501	-2.80315	0.00253027	0.0136588
FUT8	-0.092176	0.0324081	0.000591689	0.000721186	-2.84422	0.00222599	0.0122959
MYOZ3	-0.0911202	0.0318199	0.000580949	0.000725282	-2.86363	0.00209411	0.011721
WASHC2C	-0.0927878	0.0327859	0.000598585	0.000750335	-2.83011	0.00232657	0.012731
CACFD1	-0.0908829	0.0317082	0.000578909	0.000668556	-2.86623	0.00207696	0.0116401
KCTD13	-0.0945103	0.033804	0.000617174	0.0007655	-2.79583	0.00258833	0.0138934
TMUB2	-0.0927881	0.0328473	0.000599706	0.000766236	-2.82483	0.00236526	0.0128922
DKK2	-0.0915401	0.0321382	0.000586761	0.000729559	-2.84832	0.0021975	0.0121775
TFB1M	-0.0928119	0.0329	0.000600669	0.000756723	-2.82103	0.00239349	0.0130338
BCLAF1	-0.0906582	0.0316809	0.000578411	0.000723121	-2.86161	0.0021075	0.0117884
ACTA2	-0.0931895	0.0331275	0.000604823	0.000757426	-2.81305	0.00245366	0.0133236
CELF1	-0.0911828	0.0320055	0.000584338	0.00076353	-2.84897	0.00219302	0.0121605
MYO1D	-0.0920908	0.03254	0.000594097	0.00075058	-2.83008	0.00232684	0.012731
KCNE4	-0.0924382	0.0327659	0.000598221	0.000744815	-2.82117	0.00239244	0.0130321
EFCAB14	-0.0918742	0.0324769	0.000592944	0.000775547	-2.82891	0.00233532	0.0127572
FREM1	-0.0897638	0.0312865	0.00057121	0.000721845	-2.86909	0.00205825	0.0115465
ATXN7L1	-0.0915167	0.0322899	0.00058953	0.000760894	-2.83422	0.00229689	0.0126061
FAM135B	-0.0930655	0.0332431	0.000606933	0.000763306	-2.79954	0.00255875	0.0137645
MAB21L2	-0.0911335	0.0321527	0.000587025	0.000666665	-2.8344	0.00229562	0.012604
CORO2A	-0.0921909	0.0327762	0.000598409	0.000800758	-2.81274	0.00245609	0.0133284
SIRT1	-0.0914582	0.0323694	0.000590982	0.000669218	-2.82545	0.0023607	0.0128755
SPRY4	-0.0908563	0.0320448	0.000585055	0.000722056	-2.83529	0.00228917	0.0125766
JARID2	-0.0927622	0.0331444	0.000605131	0.000795247	-2.79873	0.0025652	0.0137864
CEACAM16	-0.0901257	0.0316512	0.00057787	0.000693077	-2.84746	0.00220347	0.0121988
LIG1	-0.0919481	0.0326874	0.000596787	0.0007788	-2.81295	0.00245444	0.0133237
FOXP2	-0.0930201	0.0333266	0.000608458	0.000768179	-2.79116	0.00262596	0.0140257
CD47	-0.0926552	0.0331604	0.000605424	0.000743343	-2.79415	0.00260181	0.013946
FUBP1	-0.0941725	0.0340648	0.000621936	0.000786754	-2.76451	0.00285043	0.0149803
MNS1	-0.0901706	0.0317556	0.000579776	0.000719154	-2.83951	0.00225911	0.012455
KIAA0895L	-0.0920902	0.0328619	0.000599973	0.000795847	-2.80234	0.00253666	0.0136766
TK2	-0.0895953	0.0314613	0.000574403	0.000686589	-2.84779	0.00220121	0.0121912
CDADC1	-0.0904908	0.0319836	0.000583939	0.000735318	-2.82928	0.00233263	0.0127545
CTSF	-0.0908975	0.0322624	0.000589028	0.000822491	-2.81744	0.00242039	0.0131637
ZNF585B	-0.0912373	0.0324731	0.000592876	0.000763331	-2.80962	0.00247997	0.0134412
BTF3	-0.0920962	0.0329807	0.000602143	0.000745948	-2.79242	0.00261574	0.0139927
SCAF11	-0.0891786	0.0313329	0.000572057	0.00075132	-2.84617	0.00221243	0.0122445
MLF1	-0.0905132	0.0320961	0.000585992	0.00072375	-2.82007	0.00240066	0.0130686
[truncated: 15,286 more rows]

## Sheet: TableS2b
Table S2. BEACON results of tissue-specific GEDs.
Gene	Lineage	rho	SD	Naive.SE	Time-series.SE	z	P.Value	FDR
KLB	STOMACH	-0.958787	0.0160031	0.000292175	0.00088465	-59.9127	0	0
LRRC4B	UVEA	-0.987523	0.0174111	0.000317882	0.00104686	-56.718	0	0
MYOD1	SOFT.TISSUE	-0.913514	0.0249134	0.000454854	0.00116347	-36.6676	1.19753e-294	2.05257e-290
VGLL2	OVARY	-0.897146	0.026706	0.000487582	0.00118149	-33.5934	1.04588e-247	1.79892e-243
OTX2	AUTONOMIC.GANGLIA	-0.929352	0.0281686	0.000514286	0.00136032	-32.9924	5.21464e-239	8.87584e-235
FOXA2	AUTONOMIC.GANGLIA	-0.932305	0.0286125	0.00052239	0.00154805	-32.5839	3.47151e-233	2.95443e-229
HNF1B	PLEURA	-0.949247	0.0301671	0.000550773	0.00165448	-31.4663	1.25431e-217	2.10887e-213
IRF4	HAEMATOPOIETIC.AND.LYMPHOID.TISSUE	-0.841845	0.0285451	0.000521159	0.00117871	-29.4918	1.83334e-191	3.16031e-187
ESR1	BREAST	-0.892139	0.034979	0.000638626	0.0019927	-25.505	8.66939e-144	1.49139e-139
POU2F3	LUNG	-0.820292	0.0316402	0.000577668	0.00118472	-25.9257	1.71129e-148	2.95592e-144
EBF1	HAEMATOPOIETIC.AND.LYMPHOID.TISSUE	-0.814799	0.0320924	0.000585925	0.00118689	-25.3891	1.66172e-142	1.43223e-138
MAF	HAEMATOPOIETIC.AND.LYMPHOID.TISSUE	-0.810549	0.0325556	0.000594381	0.00125089	-24.8974	3.96829e-137	2.28018e-133
PAX5	HAEMATOPOIETIC.AND.LYMPHOID.TISSUE	-0.811897	0.0335947	0.000613353	0.0013123	-24.1674	2.44996e-129	1.05581e-125
LHX3	AUTONOMIC.GANGLIA	-0.893224	0.0404219	0.000737999	0.00172648	-22.0975	1.66937e-108	9.47147e-105
PAX5	STOMACH	-0.889829	0.0407214	0.000743467	0.0018654	-21.8517	3.74842e-106	3.2124e-102
GRHL2	THYROID	-0.929648	0.0450514	0.000822523	0.00261299	-20.6353	6.6199e-95	1.12048e-90
C11orf53	LUNG	-0.787069	0.0354718	0.000647624	0.00128912	-22.1886	2.21468e-109	1.9127e-105
TP63	ENDOMETRIUM	-0.879821	0.0423969	0.000774057	0.00179083	-20.752	5.87478e-96	1.00888e-91
OTX2	CENTRAL.NERVOUS.SYSTEM	-0.824513	0.0386217	0.000705132	0.00156903	-21.3485	2.0153e-101	3.46853e-97
SOX10	SKIN	-0.840885	0.0414091	0.000756024	0.00188833	-20.3068	5.60337e-92	9.61483e-88
TP63	SKIN	-0.831342	0.0410193	0.000748907	0.00171489	-20.2671	1.25554e-91	1.07719e-87
RPL35	UVEA	-0.968607	0.0517921	0.00094559	0.0121785	-18.7018	2.39194e-78	1.27785e-74
IRS4	SOFT.TISSUE	-0.844357	0.0422835	0.000771987	0.00190717	-19.969	5.12916e-89	4.39569e-85
SOX1	PROSTATE	-0.947607	0.050119	0.000915044	0.00293787	-18.9071	4.98069e-80	8.37553e-76
ERG	PROSTATE	-0.947465	0.0528304	0.000964546	0.00317229	-17.9341	3.19442e-72	2.68587e-68
MYB	HAEMATOPOIETIC.AND.LYMPHOID.TISSUE	-0.758061	0.0406853	0.000742809	0.00155438	-18.6323	8.78756e-78	2.52466e-74
CCND2	HAEMATOPOIETIC.AND.LYMPHOID.TISSUE	-0.756355	0.0405582	0.000740487	0.00140317	-18.6486	6.47543e-78	2.23247e-74
GATA1	HAEMATOPOIETIC.AND.LYMPHOID.TISSUE	-0.753311	0.0407446	0.000743892	0.00141897	-18.4886	1.27569e-76	3.14147e-73
MEF2B	HAEMATOPOIETIC.AND.LYMPHOID.TISSUE	-0.758664	0.0413619	0.000755162	0.00140316	-18.3421	1.90937e-75	4.11422e-72
CERS3	SOFT.TISSUE	-0.819662	0.047328	0.000864087	0.00174453	-17.3188	1.69794e-67	9.70089e-64
NUTM1	UPPER.AERODIGESTIVE.TRACT	-0.820854	0.0472653	0.000862943	0.0018321	-17.3669	7.34244e-68	1.26642e-63
PROX1	BREAST	-0.82679	0.0483032	0.000881891	0.00182698	-17.1167	5.57305e-66	4.79366e-62
S100Z	PROSTATE	-0.944085	0.0599433	0.00109441	0.00395474	-15.7496	3.45388e-56	1.93602e-52
HNF1B	URINARY.TRACT	-0.863929	0.0525991	0.000960324	0.00254571	-16.4248	6.35726e-61	1.08493e-56
TBR1	CENTRAL.NERVOUS.SYSTEM	-0.789846	0.0472811	0.000863231	0.00183621	-16.7053	5.99345e-63	5.15766e-59
MPL	HAEMATOPOIETIC.AND.LYMPHOID.TISSUE	-0.741346	0.0433755	0.000791925	0.00157235	-17.0913	8.60988e-66	1.64908e-62
NEUROD1	CENTRAL.NERVOUS.SYSTEM	-0.778435	0.047287	0.000863339	0.0017318	-16.4619	3.44502e-61	1.97641e-57
TP63	BILIARY.TRACT	-0.834898	0.0532892	0.000972923	0.00226703	-15.6673	1.26525e-55	2.16636e-51
FOXR1	BONE	-0.847513	0.0559012	0.00102061	0.00224411	-15.1609	3.20905e-52	5.49838e-48
ASCL1	LUNG	-0.726698	0.0447517	0.000817051	0.00148734	-16.2384	1.34837e-59	7.76344e-56
GATA3	BREAST	-0.81068	0.0535618	0.0009779	0.00205777	-15.1354	4.72855e-52	2.71151e-48
FOXA1	PROSTATE	-0.939716	0.0673118	0.00122894	0.00507625	-13.9606	1.35503e-44	5.69656e-41
HNF1B	LUNG	-0.71923	0.0458922	0.000837874	0.00160121	-15.6722	1.17235e-55	5.0625e-52
TP63	THYROID	-0.899151	0.0640146	0.00116874	0.00374306	-14.046	4.07363e-45	3.44751e-41
SOX1	LUNG	-0.7136	0.0459027	0.000838064	0.00165956	-15.5459	8.47675e-55	2.92838e-51
TYMP	UVEA	-0.956577	0.0716592	0.00130831	0.00763144	-13.349	6.00409e-41	1.92455e-37
RPL31	UVEA	-0.966847	0.0730869	0.00133438	0.0156682	-13.2287	2.99417e-40	7.99794e-37
KRTAP5.9	PROSTATE	-0.930894	0.0694954	0.00126881	0.0053745	-13.395	3.23215e-41	1.08704e-37
ISL1	AUTONOMIC.GANGLIA	-0.846003	0.0621774	0.0011352	0.00314954	-13.6063	1.83736e-42	7.81842e-39
HNF1A	THYROID	-0.898296	0.068246	0.00124599	0.00671219	-13.1626	7.19976e-40	4.0621e-36
MITF	SKIN	-0.770804	0.0553391	0.00101035	0.00214076	-13.9287	2.11891e-44	1.21195e-40
MYCN	UPPER.AERODIGESTIVE.TRACT	-0.784517	0.0567922	0.00103688	0.00216675	-13.8138	1.05165e-43	9.0694e-40
HNF1B	PANCREAS	-0.798918	0.0583288	0.00106493	0.00237982	-13.6968	5.30492e-43	9.0868e-39
WT1	OVARY	-0.780359	0.0566359	0.00103403	0.00229617	-13.7785	1.71592e-43	1.47569e-39
ISM2	UVEA	-0.946899	0.0759046	0.00138582	0.00626478	-12.4749	5.11917e-36	1.17207e-32
POU2AF1	HAEMATOPOIETIC.AND.LYMPHOID.TISSUE	-0.702065	0.049073	0.000895945	0.00158119	-14.3066	9.95708e-47	1.7164e-43
LGALS14	PANCREAS	-0.787081	0.0579046	0.00105719	0.00203118	-13.5927	2.21165e-42	1.89416e-38
FOXR1	URINARY.TRACT	-0.824174	0.0645571	0.00117865	0.00255157	-12.7666	1.25971e-37	1.07491e-33
IKZF3	HAEMATOPOIETIC.AND.LYMPHOID.TISSUE	-0.685201	0.0496916	0.000907241	0.00164194	-13.7891	1.48284e-43	2.32374e-40
HNF4A	PANCREAS	-0.778513	0.0596851	0.0010897	0.0021813	-13.0437	3.4518e-39	1.97086e-35
HNF1B	BILIARY.TRACT	-0.79602	0.0615446	0.00112365	0.00224897	-12.934	1.44647e-38	1.23832e-34
SPDEF	BREAST	-0.792025	0.0620882	0.00113357	0.0027332	-12.7565	1.43491e-37	6.1712e-34
MYCN	LIVER	-0.837463	0.0674411	0.0012313	0.00283879	-12.4177	1.04741e-35	8.97267e-32
MYF5	SOFT.TISSUE	-0.763332	0.0599138	0.00109387	0.00229657	-12.7405	1.76061e-37	7.54419e-34
RPS2	PROSTATE	-0.943959	0.0821148	0.0014992	0.0133086	-11.4956	6.94009e-31	1.94508e-27
SOX10	CENTRAL.NERVOUS.SYSTEM	-0.737673	0.0572848	0.00104587	0.00213195	-12.8773	3.02156e-38	1.3001e-34
SOX17	OVARY	-0.761274	0.0604788	0.00110419	0.00248513	-12.5875	1.23765e-36	7.09588e-33
BCL6	HAEMATOPOIETIC.AND.LYMPHOID.TISSUE	-0.673841	0.0509877	0.000930904	0.0016068	-13.2158	3.55834e-40	5.11155e-37
HNF1B	OVARY	-0.753585	0.0603675	0.00110215	0.0020988	-12.4833	4.60479e-36	1.98006e-32
MYC	AUTONOMIC.GANGLIA	-0.821275	0.0687113	0.00125449	0.00312949	-11.9525	3.14858e-33	1.07184e-29
MYCN	CENTRAL.NERVOUS.SYSTEM	-0.729233	0.0582212	0.00106297	0.00217495	-12.5252	2.71743e-36	9.35394e-33
OLIG1	BONE	-0.804034	0.0670764	0.00122464	0.002601	-11.9868	2.08234e-33	1.78394e-29
SOX10	BONE	-0.807165	0.0686234	0.00125289	0.00291506	-11.7622	3.05432e-32	1.74443e-28
ERAS	HAEMATOPOIETIC.AND.LYMPHOID.TISSUE	-0.669676	0.0528855	0.000965553	0.00165986	-12.6628	4.75502e-37	6.30515e-34
NPY5R	PROSTATE	-0.919324	0.0852735	0.00155687	0.00551117	-10.7809	2.11887e-27	4.45387e-24
CD19	HAEMATOPOIETIC.AND.LYMPHOID.TISSUE	-0.66725	0.0536075	0.000978735	0.00168711	-12.4469	7.26492e-36	8.34885e-33
CTBP1	PROSTATE	-0.94724	0.0896776	0.00163728	0.00991621	-10.5627	2.21782e-26	3.39044e-23
BCL2L1	HAEMATOPOIETIC.AND.LYMPHOID.TISSUE	-0.660584	0.0530668	0.000968864	0.00157158	-12.4481	7.15707e-36	8.34885e-33
BPTF	PROSTATE	-0.914928	0.0860679	0.00157138	0.00604173	-10.6303	1.07695e-26	1.811e-23
PAX8	OVARY	-0.741067	0.0630133	0.00115046	0.00244472	-11.7605	3.11889e-32	1.0729e-28
TP63	URINARY.TRACT	-0.800889	0.0703087	0.00128365	0.00318946	-11.3911	2.31683e-30	1.31797e-26
IRS4	BREAST	-0.757398	0.0650649	0.00118792	0.00234322	-11.6407	1.28009e-31	4.40426e-28
CCND1	CENTRAL.NERVOUS.SYSTEM	-0.716132	0.060727	0.00110872	0.00218394	-11.7926	2.12986e-32	6.1095e-29
ERG	HAEMATOPOIETIC.AND.LYMPHOID.TISSUE	-0.654385	0.0538936	0.000983958	0.00172339	-12.1422	3.15689e-34	3.40116e-31
GFI1	HAEMATOPOIETIC.AND.LYMPHOID.TISSUE	-0.657456	0.0544635	0.000994363	0.00172832	-12.0715	7.47044e-34	7.57503e-31
FOXA1	BREAST	-0.754272	0.0663052	0.00121056	0.00255034	-11.3758	2.76085e-30	7.91582e-27
CCND1	HAEMATOPOIETIC.AND.LYMPHOID.TISSUE	-0.650924	0.0542511	0.000990485	0.00180927	-11.9984	1.8121e-33	1.73539e-30
AMELX	UPPER.AERODIGESTIVE.TRACT	-0.742799	0.0651168	0.00118887	0.00223563	-11.4072	1.92533e-30	1.10694e-26
HNF4G	THYROID	-0.859552	0.0808388	0.00147591	0.00388493	-10.6329	1.04731e-26	4.43167e-23
CCND2	THYROID	-0.86015	0.0820457	0.00149794	0.00417174	-10.4838	5.12749e-26	1.73576e-22
PDGFRA	OESOPHAGUS	-0.802146	0.0732142	0.0013367	0.00298052	-10.9561	3.10458e-28	5.31225e-24
FOXA2	LUNG	-0.645422	0.0544258	0.000993675	0.00185582	-11.8588	9.69202e-33	2.79017e-29
SUCNR1	SOFT.TISSUE	-0.739248	0.0663116	0.00121068	0.00263386	-11.1481	3.65729e-29	1.25372e-25
NUTM1	LUNG	-0.646849	0.0551673	0.00100721	0.00170363	-11.7252	4.73305e-32	1.16791e-28
NEUROD1	LUNG	-0.649606	0.0556611	0.00101623	0.00177201	-11.6707	8.99447e-32	1.94202e-28
OTX2	ENDOMETRIUM	-0.784065	0.0724474	0.0013227	0.00278957	-10.8225	1.34615e-27	1.15587e-23
C9orf135	BONE	-0.797137	0.0748072	0.00136579	0.00317828	-10.6559	8.18409e-27	2.80452e-23
IRS4	LUNG	-0.650849	0.0559552	0.0010216	0.00188864	-11.6316	1.42346e-31	2.73194e-28
RUNX2	BONE	-0.791482	0.074214	0.00135496	0.00313057	-10.6649	7.4312e-27	2.80452e-23
TAS2R5	THYROID	-0.847476	0.0840445	0.00153444	0.00354214	-10.0837	3.26229e-24	9.20293e-21
PCYT1B	PLEURA	-0.843602	0.0834946	0.0015244	0.00354766	-10.1037	2.66061e-24	1.49109e-20
MYOG	SOFT.TISSUE	-0.733747	0.068667	0.00125368	0.00244299	-10.6856	5.94511e-27	1.69832e-23
CCND1	LUNG	-0.637205	0.05638	0.00102935	0.00180516	-11.302	6.41483e-30	1.10803e-26
CCND3	HAEMATOPOIETIC.AND.LYMPHOID.TISSUE	-0.632342	0.0561323	0.00102483	0.00172449	-11.2652	9.74512e-30	8.84139e-27
SMARCB1	SOFT.TISSUE	-0.737612	0.0698784	0.0012758	0.00273128	-10.5556	2.39173e-26	5.12428e-23
SOX2	SOFT.TISSUE	-0.730879	0.0689045	0.00125802	0.00249631	-10.6071	1.38045e-26	3.38013e-23
INSM1	LUNG	-0.642165	0.0573828	0.00104766	0.00185067	-11.1909	2.25951e-29	3.54805e-26
MKRN2	URINARY.TRACT	-0.787075	0.0766446	0.00139933	0.00316919	-10.2692	4.85247e-25	2.07031e-21
RPS18	PLEURA	-0.940685	0.100036	0.00182641	0.0416795	-9.40343	2.64071e-21	1.10996e-17
FOSL1	LUNG	-0.631993	0.0572998	0.00104615	0.00175316	-11.0296	1.37568e-28	1.98017e-25
TRIM9	PROSTATE	-0.900468	0.0966086	0.00176382	0.0060596	-9.32079	5.7736e-21	6.93492e-18
ZEB2	SOFT.TISSUE	-0.718012	0.0704786	0.00128676	0.00251656	-10.1877	1.12549e-24	2.14344e-21
SYCN	PANCREAS	-0.72585	0.0711371	0.00129878	0.00234214	-10.2035	9.55839e-25	4.09314e-21
COP1	UVEA	-0.91493	0.101315	0.00184974	0.00794884	-9.03058	8.53822e-20	1.71052e-16
FOXF1	CENTRAL.NERVOUS.SYSTEM	-0.675156	0.0659477	0.00120404	0.00215596	-10.2377	6.71707e-25	1.44509e-21
EOMES	OVARY	-0.706137	0.0702285	0.00128219	0.00254626	-10.0548	4.37303e-24	1.2536e-20
TBR1	LUNG	-0.622108	0.0589935	0.00107707	0.00190517	-10.5454	2.66807e-26	3.29183e-23
PCNA	UVEA	-0.925478	0.104799	0.00191336	0.0152429	-8.831	5.18722e-19	9.23729e-16
MYCN	LUNG	-0.612079	0.0578851	0.00105683	0.00172149	-10.574	1.96587e-26	2.61204e-23
DOCK2	STOMACH	-0.770798	0.0800891	0.00146222	0.00311366	-9.62426	3.15802e-22	1.80428e-18
OTX2	LUNG	-0.616422	0.058903	0.00107542	0.00191669	-10.465	6.25148e-26	7.19879e-23
LDB1	HAEMATOPOIETIC.AND.LYMPHOID.TISSUE	-0.62072	0.0596907	0.0010898	0.0018655	-10.3989	1.25356e-25	1.08044e-22
MYC	LUNG	-0.613061	0.0586503	0.0010708	0.00184227	-10.4528	7.11173e-26	7.67756e-23
MRGPRD	SKIN	-0.685878	0.0688068	0.00125623	0.00236226	-9.96817	1.05027e-23	4.50539e-20
PIM2	HAEMATOPOIETIC.AND.LYMPHOID.TISSUE	-0.621748	0.0607359	0.00110888	0.00184499	-10.2369	6.7741e-25	5.56057e-22
FLT3	HAEMATOPOIETIC.AND.LYMPHOID.TISSUE	-0.611104	0.0598588	0.00109287	0.00188908	-10.2091	9.02661e-25	7.07276e-22
MDM2	LARGE.INTESTINE	-0.70786	0.0719289	0.00131324	0.00267065	-9.84111	3.74389e-23	6.44062e-19
PRDM1	HAEMATOPOIETIC.AND.LYMPHOID.TISSUE	-0.612971	0.0603755	0.0011023	0.00189354	-10.1527	1.61242e-24	1.20847e-21
BATF3	HAEMATOPOIETIC.AND.LYMPHOID.TISSUE	-0.60188	0.059345	0.00108349	0.00187534	-10.1421	1.79719e-24	1.29083e-21
NEUROG1	CENTRAL.NERVOUS.SYSTEM	-0.670198	0.0687823	0.00125579	0.00215637	-9.74376	9.80815e-23	1.87565e-19
LIPK	AUTONOMIC.GANGLIA	-0.769982	0.0840172	0.00153394	0.00333542	-9.16458	2.48703e-20	6.0474e-17
TWIST2	BILIARY.TRACT	-0.741054	0.0790757	0.00144372	0.00270421	-9.37145	3.57709e-21	2.04156e-17
MDM2	LIVER	-0.783757	0.0859831	0.00156983	0.00337728	-9.11524	3.92487e-20	2.24149e-16
VKORC1L1	URINARY.TRACT	-0.755299	0.082179	0.00150038	0.0033349	-9.1909	1.94776e-20	6.6481e-17
FGFR3	HAEMATOPOIETIC.AND.LYMPHOID.TISSUE	-0.601125	0.060339	0.00110163	0.00181561	-9.96246	1.11241e-23	7.67026e-21
MDM2	HAEMATOPOIETIC.AND.LYMPHOID.TISSUE	-0.606898	0.0612154	0.00111764	0.00207995	-9.91413	1.80695e-23	1.19801e-20
TFAP2B	LUNG	-0.600918	0.0604108	0.00110295	0.00194445	-9.9472	1.29688e-23	1.31771e-20
PRELID1	PROSTATE	-0.930604	0.11373	0.00207642	0.0242482	-8.18254	1.38961e-16	1.46048e-13
HNF1A	LUNG	-0.605767	0.0616763	0.00112605	0.00202745	-9.82172	4.53892e-23	4.3556e-20
BEST3	BREAST	-0.71581	0.0778865	0.00142201	0.00309526	-9.19042	1.95664e-20	4.80859e-17
ASCL1	LARGE.INTESTINE	-0.693794	0.0734355	0.00134074	0.00248574	-9.44767	1.73227e-21	1.49001e-17
ASCL5	BREAST	-0.71639	0.0785402	0.00143394	0.0028585	-9.12132	3.71087e-20	7.97977e-17
HNF1B	SOFT.TISSUE	-0.699727	0.076265	0.0013924	0.00261186	-9.17495	2.25885e-20	3.87167e-17
TRPS1	BREAST	-0.713552	0.0786386	0.00143574	0.00296418	-9.07382	5.74594e-20	1.0983e-16
TFAP2B	AUTONOMIC.GANGLIA	-0.760791	0.0863399	0.00157634	0.00325306	-8.81157	6.17016e-19	1.31278e-15
ZNF324B	PROSTATE	-0.886253	0.108997	0.00199001	0.00711554	-8.13098	2.12921e-16	2.10617e-13
MAFB	HAEMATOPOIETIC.AND.LYMPHOID.TISSUE	-0.59434	0.0618253	0.00112877	0.0017629	-9.61321	3.51605e-22	2.2448e-19
BCL2	LUNG	-0.595188	0.061724	0.00112692	0.00206237	-9.64273	2.63827e-22	2.39846e-19
CDH2	STOMACH	-0.748176	0.0853967	0.00155912	0.00339909	-8.76118	9.66088e-19	4.13969e-15
GFI1B	HAEMATOPOIETIC.AND.LYMPHOID.TISSUE	-0.588001	0.0617227	0.0011269	0.00190212	-9.52649	8.13477e-22	5.00811e-19
SATB2	LARGE.INTESTINE	-0.694203	0.0765306	0.00139725	0.00251086	-9.07093	5.90017e-20	3.38335e-16
UBD	AUTONOMIC.GANGLIA	-0.75173	0.0870303	0.00158895	0.00310253	-8.63757	2.8711e-18	5.42988e-15
NR5A1	LIVER	-0.769954	0.0893455	0.00163122	0.00343491	-8.61772	3.41508e-18	1.46277e-14
GPX8	AUTONOMIC.GANGLIA	-0.746912	0.0867356	0.00158357	0.0030003	-8.61136	3.60992e-18	6.14445e-15
IRX2	HAEMATOPOIETIC.AND.LYMPHOID.TISSUE	-0.591083	0.0627562	0.00114577	0.00186075	-9.41872	2.28321e-21	1.35717e-18
LNX1	THYROID	-0.815954	0.0981954	0.0017928	0.00413903	-8.30949	4.80585e-17	1.16205e-13
CER1	HAEMATOPOIETIC.AND.LYMPHOID.TISSUE	-0.593646	0.0632402	0.0011546	0.00198524	-9.38717	3.08183e-21	1.77082e-18
MDM2	LUNG	-0.57756	0.0607194	0.00110858	0.00185671	-9.51196	9.35554e-22	8.07991e-19
TFAP2B	SOFT.TISSUE	-0.683298	0.0772269	0.00140996	0.00251712	-8.84793	4.45802e-19	6.94641e-16
DONSON	UVEA	-0.930885	0.120394	0.00219809	0.0102475	-7.73197	5.29463e-15	7.71427e-12
GATA3	HAEMATOPOIETIC.AND.LYMPHOID.TISSUE	-0.587352	0.062916	0.00114868	0.00190267	-9.33548	5.02674e-21	2.70784e-18
NFE2L2	PROSTATE	-0.935426	0.122828	0.00224252	0.013554	-7.61573	1.31098e-14	1.04978e-11
ETV1	PROSTATE	-0.89021	0.114413	0.00208888	0.00768614	-7.7807	3.6063e-15	3.36909e-12
ZEB2	HAEMATOPOIETIC.AND.LYMPHOID.TISSUE	-0.577452	0.0616755	0.00112604	0.00175223	-9.36274	3.8846e-21	2.16009e-18
KRT84	SOFT.TISSUE	-0.680404	0.0775537	0.00141593	0.00274	-8.77333	8.67297e-19	1.23879e-15
ATP5MC2	CERVIX	-0.933208	0.120455	0.0021992	0.022204	-7.74735	4.69136e-15	2.6195e-11
MEF2C	HAEMATOPOIETIC.AND.LYMPHOID.TISSUE	-0.584401	0.0638985	0.00116662	0.00203081	-9.14576	2.96059e-20	1.5465e-17
MET	OESOPHAGUS	-0.749504	0.0883383	0.00161283	0.00342118	-8.48448	1.08341e-17	9.26914e-14
MYC	SOFT.TISSUE	-0.685767	0.0798349	0.00145758	0.0028024	-8.58981	4.35555e-18	5.74263e-15
CCND2	URINARY.TRACT	-0.741276	0.0886401	0.00161834	0.0033698	-8.36276	3.06328e-17	8.713e-14
EFCAB9	ENDOMETRIUM	-0.741017	0.0882086	0.00161046	0.00323316	-8.40073	2.21859e-17	9.52498e-14
IRS2	BONE	-0.742154	0.0895373	0.00163472	0.00336192	-8.28877	5.72137e-17	1.63383e-13
SPINK1	PROSTATE	-0.873678	0.115667	0.00211179	0.00796213	-7.55337	2.12074e-14	1.62102e-11
PDGFRA	STOMACH	-0.736863	0.0887944	0.00162116	0.00318567	-8.29853	5.27043e-17	1.8067e-13
TPST1	URINARY.TRACT	-0.738653	0.089835	0.00164016	0.0033564	-8.22233	9.97956e-17	2.43302e-13
CDH3	THYROID	-0.808411	0.102629	0.00187373	0.00414311	-7.87706	1.67589e-15	3.15179e-12
ITGA9	PROSTATE	-0.873406	0.116988	0.00213589	0.00664923	-7.46581	4.13954e-14	3.02654e-11
LIN28B	BONE	-0.733654	0.089551	0.00163497	0.00318744	-8.19258	1.27841e-16	3.12918e-13
SLC39A8	UVEA	-0.89828	0.120628	0.00220235	0.0107529	-7.44672	4.78464e-14	6.39028e-11
FOXE1	LARGE.INTESTINE	-0.671754	0.0785186	0.00143355	0.00274513	-8.55536	5.8752e-18	2.52678e-14
CRISP2	UVEA	-0.904333	0.122094	0.00222912	0.00759482	-7.40688	6.46544e-14	7.9709e-11
ARHGAP29	PLEURA	-0.825382	0.105881	0.00193312	0.00592262	-7.79535	3.21138e-15	1.07986e-11
LMO2	HAEMATOPOIETIC.AND.LYMPHOID.TISSUE	-0.576932	0.065138	0.00118925	0.00197124	-8.85707	4.10712e-19	2.08231e-16
KPNA7	THYROID	-0.807079	0.103927	0.00189743	0.00449812	-7.76585	4.05486e-15	6.86325e-12
NSG2	PROSTATE	-0.861975	0.115871	0.00211551	0.00596997	-7.43907	5.07002e-14	3.55239e-11
SOX2	LUNG	-0.566862	0.0632561	0.00115489	0.00193103	-8.96138	1.60322e-19	1.31869e-16
KLF1	HAEMATOPOIETIC.AND.LYMPHOID.TISSUE	-0.570166	0.0646189	0.00117977	0.00192299	-8.82352	5.54591e-19	2.73144e-16
POU2F2	HAEMATOPOIETIC.AND.LYMPHOID.TISSUE	-0.581109	0.0664743	0.00121365	0.00211199	-8.74186	1.14656e-18	5.4901e-16
BEST3	SOFT.TISSUE	-0.669115	0.0807352	0.00147402	0.00267696	-8.28777	5.7697e-17	7.06376e-14
TP63	LUNG	-0.56658	0.0640421	0.00116924	0.00194797	-8.84698	4.49588e-19	3.52988e-16
ZFPM1	HAEMATOPOIETIC.AND.LYMPHOID.TISSUE	-0.575397	0.0663389	0.00121118	0.00197019	-8.67359	2.09358e-18	9.49712e-16
RPS13	UVEA	-0.949042	0.133912	0.00244489	0.0184147	-7.08705	6.84994e-13	7.84171e-10
GINM1	PLEURA	-0.825643	0.108544	0.00198174	0.00770315	-7.6065	1.40808e-14	3.94568e-11
LPAR1	OVARY	-0.658323	0.07895	0.00144142	0.00259468	-8.33848	3.76244e-17	9.24485e-14
NR5A2	OVARY	-0.658003	0.0792626	0.00144713	0.00249883	-8.30155	5.13796e-17	1.10466e-13
MDM2	SKIN	-0.640344	0.0760349	0.0013882	0.00251754	-8.42171	1.85508e-17	6.36627e-14
SMAD7	HAEMATOPOIETIC.AND.LYMPHOID.TISSUE	-0.560907	0.064579	0.00117905	0.00165791	-8.68559	1.88395e-18	8.77716e-16
BCL11B	HAEMATOPOIETIC.AND.LYMPHOID.TISSUE	-0.569107	0.0660087	0.00120515	0.00193463	-8.6217	3.29843e-18	1.45791e-15
FOSL1	BONE	-0.733662	0.0930784	0.00169937	0.0036561	-7.88219	1.6084e-15	3.44479e-12
CLIC6	BILIARY.TRACT	-0.698606	0.086307	0.00157574	0.00285481	-8.09443	2.87666e-16	9.85082e-13
BCL2A1	BREAST	-0.67886	0.0838561	0.001531	0.00295012	-8.09553	2.85082e-16	4.90426e-13
IQCE	CERVIX	-0.800767	0.104442	0.00190684	0.00434963	-7.6671	8.79624e-15	3.68365e-11
NKX2.1	LUNG	-0.559016	0.064614	0.00117969	0.00180489	-8.65161	2.5388e-18	1.90664e-15
PGK2	BREAST	-0.670075	0.0830612	0.00151648	0.00268091	-8.06724	3.5953e-16	5.62272e-13
NKX2.1	STOMACH	-0.723354	0.0917878	0.00167581	0.00320109	-7.88072	1.62753e-15	4.64931e-12
COLCA2	HAEMATOPOIETIC.AND.LYMPHOID.TISSUE	-0.555668	0.0657955	0.00120126	0.00198291	-8.44538	1.51533e-17	6.53029e-15
NUDT22	PROSTATE	-0.921829	0.135293	0.0024701	0.0215514	-6.81356	4.76051e-12	3.07895e-09
RAI2	SOFT.TISSUE	-0.647791	0.0811526	0.00148164	0.00260626	-7.98239	7.17657e-16	8.20043e-13
NEIL3	UVEA	-0.881728	0.125885	0.00229833	0.0100733	-7.00424	1.24168e-12	1.3267e-09
PSMD7	PROSTATE	-0.91883	0.135629	0.00247623	0.0219149	-6.77459	6.2378e-12	3.74624e-09
PROX1	SOFT.TISSUE	-0.6608	0.0840534	0.0015346	0.00301753	-7.86167	1.89525e-15	2.03029e-12
SELENOV	PANCREAS	-0.670403	0.0843262	0.00153958	0.00300511	-7.95012	9.31661e-16	3.19168e-12
ERBB2	BREAST	-0.68146	0.0877652	0.00160237	0.00314439	-7.76458	4.09591e-15	5.87183e-12
CCND1	BONE	-0.757426	0.101648	0.00185582	0.00631791	-7.45148	4.61501e-14	7.90736e-11
HIPK4	PANCREAS	-0.67748	0.08634	0.00157634	0.00307617	-7.84665	2.13648e-15	5.22795e-12
ONECUT1	PANCREAS	-0.672662	0.0855037	0.00156108	0.0029336	-7.86705	1.81544e-15	5.18277e-12
CCNE2	LUNG	-0.548391	0.0653918	0.00119388	0.00194706	-8.38624	2.50967e-17	1.80623e-14
SLC7A7	PROSTATE	-0.877929	0.129458	0.00236357	0.00950217	-6.78158	5.94361e-12	3.70177e-09
RUNX1T1	HAEMATOPOIETIC.AND.LYMPHOID.TISSUE	-0.54436	0.0659214	0.00120355	0.00185368	-8.25771	7.42468e-17	3.12162e-14
CRB3	PLEURA	-0.790284	0.109075	0.00199143	0.00431177	-7.24532	2.15702e-13	5.18086e-10
PARD6B	OVARY	-0.635937	0.081023	0.00147927	0.00260574	-7.84884	2.09946e-15	3.61106e-12
MECOM	ENDOMETRIUM	-0.70326	0.0924622	0.00168812	0.00317071	-7.60592	1.41447e-14	4.85815e-11
MRGPRX4	PLEURA	-0.781325	0.108246	0.0019763	0.00425763	-7.21804	2.63716e-13	5.54233e-10
FERMT1	SKIN	-0.626795	0.0790197	0.0014427	0.00252125	-7.93213	1.07708e-15	3.08026e-12
LINGO3	PROSTATE	-0.852819	0.126598	0.00231136	0.00666003	-6.73643	8.11654e-12	4.70647e-09
IRF8	HAEMATOPOIETIC.AND.LYMPHOID.TISSUE	-0.546394	0.0674367	0.00123122	0.00207161	-8.10233	2.69581e-16	1.10644e-13
CCND2	LARGE.INTESTINE	-0.645463	0.0828329	0.00151232	0.0026553	-7.79235	3.2887e-15	1.13151e-11
HDC	SOFT.TISSUE	-0.648189	0.0850846	0.00155343	0.003138	-7.61817	1.28653e-14	1.29712e-11
TSPEAR	THYROID	-0.802101	0.114795	0.00209587	0.00523931	-6.98723	1.40182e-12	1.82516e-09
RORC	HAEMATOPOIETIC.AND.LYMPHOID.TISSUE	-0.546377	0.0679556	0.00124069	0.00202362	-8.04021	4.48428e-16	1.79768e-13
CDKAL1	URINARY.TRACT	-0.713517	0.0969605	0.00177025	0.00375036	-7.35885	9.27534e-14	1.75881e-10
E2F3	URINARY.TRACT	-0.716809	0.0979864	0.00178898	0.00408963	-7.31539	1.28316e-13	2.18985e-10
AUNIP	AUTONOMIC.GANGLIA	-0.718639	0.0989334	0.00180627	0.00355849	-7.26387	1.88083e-13	2.91032e-10
CDK6	SOFT.TISSUE	-0.640785	0.0851958	0.00155545	0.0031819	-7.52132	2.7112e-14	2.58167e-11
FOXR2	AUTONOMIC.GANGLIA	-0.725976	0.101416	0.00185159	0.00400535	-7.15842	4.08063e-13	5.3428e-10
MEF2D	HAEMATOPOIETIC.AND.LYMPHOID.TISSUE	-0.542636	0.0683781	0.00124841	0.00195135	-7.93581	1.04564e-15	4.00551e-13
SOX2	LARGE.INTESTINE	-0.64155	0.0840731	0.00153496	0.00258157	-7.63086	1.16597e-14	3.34304e-11
KCNJ2	CERVIX	-0.793315	0.112847	0.0020603	0.00464341	-7.02999	1.03273e-12	3.45987e-09
SELE	AUTONOMIC.GANGLIA	-0.712518	0.0990089	0.00180765	0.00366876	-7.19651	3.08876e-13	4.38114e-10
RUNX2	HAEMATOPOIETIC.AND.LYMPHOID.TISSUE	-0.535618	0.0674032	0.00123061	0.00203245	-7.94649	9.59363e-16	3.75852e-13
RS1	PLEURA	-0.784145	0.112777	0.00205902	0.00521452	-6.95306	1.78728e-12	3.33883e-09
CADM2	BONE	-0.706695	0.0978283	0.00178609	0.00355746	-7.22383	2.52722e-13	3.93648e-10
TP63	PANCREAS	-0.660062	0.0883842	0.00161367	0.00303517	-7.4681	4.06797e-14	8.71003e-11
FGL2	BREAST	-0.652083	0.0877054	0.00160128	0.00278658	-7.43492	5.23145e-14	6.92281e-11
SOX17	ENDOMETRIUM	-0.701567	0.096128	0.00175505	0.00365877	-7.29826	1.45751e-13	4.01821e-10
CCNE2	ENDOMETRIUM	-0.699235	0.0960151	0.00175299	0.00334115	-7.28255	1.63789e-13	4.01821e-10
CD79A	HAEMATOPOIETIC.AND.LYMPHOID.TISSUE	-0.536487	0.0682746	0.00124652	0.00201391	-7.85779	1.95486e-15	7.32563e-13
IRF4	STOMACH	-0.69781	0.0962671	0.00175759	0.00375167	-7.24869	2.1041e-13	5.15204e-10
CHRM2	PLEURA	-0.781477	0.113623	0.00207447	0.00497816	-6.87779	3.03939e-12	5.11012e-09
MIEN1	BREAST	-0.660506	0.0904701	0.00165175	0.00323753	-7.30082	1.43012e-13	1.64016e-10
SLC13A4	THYROID	-0.796134	0.118261	0.00215915	0.00561757	-6.73199	8.36764e-12	1.01165e-08
MITF	BONE	-0.696545	0.0980983	0.00179102	0.00361031	-7.10048	6.21637e-13	8.87594e-10
DQX1	UVEA	-0.892127	0.140753	0.00256979	0.0121433	-6.33824	1.16199e-10	1.03462e-07
CPM	SOFT.TISSUE	-0.629499	0.0863244	0.00157606	0.00267802	-7.29225	1.52415e-13	1.37494e-10
HNF4A	LIVER	-0.730867	0.104161	0.00190171	0.0039712	-7.0167	1.13586e-12	3.24346e-09
LIFR	PROSTATE	-0.830836	0.129629	0.00236669	0.00608389	-6.40934	7.30738e-11	3.9639e-08
SOX9	LUNG	-0.527792	0.067979	0.00124112	0.00194329	-7.76405	4.11295e-15	2.73242e-12
USP44	PROSTATE	-0.885944	0.142683	0.00260503	0.0134952	-6.20916	2.66344e-10	1.3173e-07
CD3E	STOMACH	-0.698064	0.0990432	0.00180827	0.00359207	-7.04807	9.07061e-13	1.94338e-09
FOSL1	URINARY.TRACT	-0.714297	0.102942	0.00187946	0.00423073	-6.93883	1.97687e-12	3.06703e-09
IRS4	BONE	-0.700036	0.100418	0.00183338	0.00360768	-6.9712	1.57129e-12	2.07096e-09
MAGEB17	AUTONOMIC.GANGLIA	-0.713018	0.103387	0.00188757	0.00374654	-6.89661	2.66292e-12	3.23755e-09
HNF1B	OESOPHAGUS	-0.697801	0.0974576	0.00177933	0.00330479	-7.16005	4.03245e-13	2.29997e-09
CCND1	AUTONOMIC.GANGLIA	-0.751501	0.112217	0.00204879	0.00647677	-6.69686	1.06473e-11	1.0212e-08
PHC1	OESOPHAGUS	-0.710672	0.100767	0.00183974	0.00416664	-7.05265	8.77712e-13	3.75463e-09
ANP32D	PROSTATE	-0.847048	0.134862	0.00246224	0.00736524	-6.28084	1.68375e-10	8.57997e-08
E2F3	LUNG	-0.525128	0.0683688	0.00124824	0.00215259	-7.68082	7.9039e-15	5.05644e-12
MAFF	SKIN	-0.609637	0.0826316	0.00150864	0.00272965	-7.37778	8.04758e-14	1.97269e-10
EIF4G2	PLEURA	-0.901322	0.144038	0.00262976	0.0200807	-6.25754	1.95544e-10	2.73973e-07
GJA1	CERVIX	-0.776716	0.115828	0.00211473	0.00466905	-6.70576	1.00182e-11	2.79692e-08
ASZ1	STOMACH	-0.689742	0.0993934	0.00181467	0.00323136	-6.93952	1.96721e-12	3.37181e-09
TRIM71	LIVER	-0.729328	0.106814	0.00195014	0.00450456	-6.82803	4.30428e-12	1.0535e-08
TBX21	HAEMATOPOIETIC.AND.LYMPHOID.TISSUE	-0.526568	0.0699524	0.00127715	0.00207836	-7.52751	2.58576e-14	9.48367e-12
SOX1	SOFT.TISSUE	-0.628442	0.0887906	0.00162109	0.00278134	-7.0778	7.32319e-13	6.27598e-10
PRKCE	BILIARY.TRACT	-0.66392	0.0937378	0.00171141	0.00318639	-7.08273	7.06694e-13	2.01667e-09
NEDD9	CENTRAL.NERVOUS.SYSTEM	-0.583045	0.0792082	0.00144614	0.00254407	-7.36091	9.13274e-14	1.42894e-10
MIF	SOFT.TISSUE	-0.63794	0.0914164	0.00166903	0.00368822	-6.9784	1.49285e-12	1.06615e-09
PITX2	SOFT.TISSUE	-0.631517	0.0901616	0.00164612	0.0031066	-7.00428	1.24132e-12	9.25053e-10
ERGIC2	CERVIX	-0.801836	0.122939	0.00224455	0.00721482	-6.52222	3.46365e-11	7.72487e-08
PLLP	PROSTATE	-0.860391	0.14092	0.00257284	0.00915429	-6.10551	5.12367e-10	2.39332e-07
GLIPR1L2	SOFT.TISSUE	-0.625205	0.0888738	0.00162261	0.00298825	-7.03475	9.98104e-13	8.14643e-10
CCND2	SOFT.TISSUE	-0.627957	0.0895456	0.00163487	0.0031767	-7.0127	1.16879e-12	9.1059e-10
IMMP2L	AUTONOMIC.GANGLIA	-0.70452	0.105491	0.00192599	0.00408968	-6.67849	1.20709e-11	1.08137e-08
ZNF608	HAEMATOPOIETIC.AND.LYMPHOID.TISSUE	-0.519193	0.0698965	0.00127613	0.00203774	-7.42803	5.51138e-14	1.97927e-11
TNP1	AUTONOMIC.GANGLIA	-0.693948	0.103432	0.0018884	0.00360647	-6.70924	9.78207e-12	1.0212e-08
HTR4	SOFT.TISSUE	-0.625533	0.0901848	0.00164654	0.00293841	-6.93613	2.01496e-12	1.38146e-09
THADA	AUTONOMIC.GANGLIA	-0.692036	0.103369	0.00188726	0.00361055	-6.69479	1.07993e-11	1.0212e-08
CCND2	OVARY	-0.621633	0.0880088	0.00160681	0.00300236	-7.06331	8.12923e-13	1.27112e-09
SETD9	OESOPHAGUS	-0.692134	0.100613	0.00183693	0.00320493	-6.87918	3.0099e-12	1.03005e-08
TFDP1	LUNG	-0.517448	0.0690811	0.00126124	0.0020154	-7.49044	3.43219e-14	2.11729e-11
PTGER1	PLEURA	-0.768315	0.118433	0.00216228	0.00514084	-6.48733	4.36855e-11	6.67713e-08
ERBB4	CERVIX	-0.771605	0.118476	0.00216306	0.00488101	-6.51275	3.68927e-11	7.72487e-08
FOXA2	UPPER.AERODIGESTIVE.TRACT	-0.63773	0.0897333	0.0016383	0.00308514	-7.10695	5.93189e-13	2.55783e-09
HMMR	CERVIX	-0.796798	0.124845	0.00227935	0.00627138	-6.38229	8.72279e-11	1.32832e-07
EBF2	CENTRAL.NERVOUS.SYSTEM	-0.590881	0.0824131	0.00150465	0.00273746	-7.16975	3.75686e-13	5.38827e-10
CBY1	CERVIX	-0.777055	0.120077	0.0021923	0.0056164	-6.4713	4.85826e-11	9.0423e-08
ICAM5	UVEA	-0.876121	0.144679	0.00264147	0.00954008	-6.05562	6.99395e-10	5.89958e-07
ASB17	URINARY.TRACT	-0.684416	0.101629	0.00185548	0.00362361	-6.73446	8.22699e-12	1.17001e-08
NEK2	UVEA	-0.929773	0.157717	0.00287951	0.0182432	-5.8952	1.87117e-09	1.49946e-06
RUNX1	HAEMATOPOIETIC.AND.LYMPHOID.TISSUE	-0.514977	0.0699634	0.00127735	0.00187819	-7.36066	9.14997e-14	3.21892e-11
SOX10	BREAST	-0.637489	0.0930511	0.00169887	0.00307036	-6.85096	3.66781e-12	3.94358e-09
SLC30A8	BREAST	-0.638652	0.093552	0.00170802	0.00317465	-6.8267	4.34438e-12	4.39626e-09
KLF5	LUNG	-0.514934	0.0697448	0.00127336	0.00195285	-7.38311	7.7317e-14	4.60516e-11
IL9R	AUTONOMIC.GANGLIA	-0.702494	0.107714	0.00196657	0.00404706	-6.52188	3.47168e-11	2.81388e-08
SPI1	HAEMATOPOIETIC.AND.LYMPHOID.TISSUE	-0.518608	0.0713512	0.00130269	0.00221353	-7.26839	1.81905e-13	6.27136e-11
ATG2B	ENDOMETRIUM	-0.681972	0.101323	0.0018499	0.00353232	-6.73066	8.44467e-12	1.81275e-08
C12orf40	PANCREAS	-0.643957	0.0941283	0.00171854	0.00314026	-6.84128	3.92455e-12	6.72237e-09
LILRA1	STOMACH	-0.683058	0.102719	0.00187539	0.00410513	-6.64976	1.46783e-11	2.28715e-08
H3C10	UVEA	-0.897988	0.152738	0.00278859	0.0185466	-5.87929	2.06016e-09	1.57229e-06
ESR1	OVARY	-0.610408	0.0882424	0.00161108	0.00266151	-6.91741	2.29994e-12	3.29658e-09
GPA33	BREAST	-0.622067	0.0914231	0.00166915	0.00297417	-6.80427	5.07818e-12	4.85333e-09
KIFBP	PROSTATE	-0.853303	0.14517	0.00265043	0.00911206	-5.87795	2.07689e-09	9.19077e-07
KRT73	SOFT.TISSUE	-0.618126	0.0915042	0.00167063	0.00306292	-6.75516	7.13381e-12	4.70283e-09
TFAP2A	SKIN	-0.601346	0.0861404	0.0015727	0.00284316	-6.98099	1.46549e-12	2.79404e-09
CD47	BILIARY.TRACT	-0.667249	0.0990813	0.00180897	0.00351456	-6.73436	8.23273e-12	2.01373e-08
PLPPR3	CERVIX	-0.764899	0.121418	0.00221678	0.0051774	-6.29971	1.49104e-10	2.08136e-07
JUNB	HAEMATOPOIETIC.AND.LYMPHOID.TISSUE	-0.499587	0.068825	0.00125657	0.00187431	-7.2588	1.9527e-13	6.60013e-11
CLC	PANCREAS	-0.634284	0.0939529	0.00171534	0.00296679	-6.75108	7.33721e-12	1.14254e-08
EGR3	UPPER.AERODIGESTIVE.TRACT	-0.623057	0.0903525	0.0016496	0.00292238	-6.89585	2.67727e-12	9.23552e-09
FOSL1	SOFT.TISSUE	-0.619442	0.0929366	0.00169678	0.00317207	-6.66521	1.32142e-11	8.38857e-09
ASCL2	LUNG	-0.506262	0.0700481	0.0012789	0.00206678	-7.22735	2.46252e-13	1.41784e-10
PAX8	ENDOMETRIUM	-0.69148	0.105865	0.00193283	0.00461845	-6.53171	3.25122e-11	6.20368e-08
TRPM6	OESOPHAGUS	-0.682644	0.103725	0.00189374	0.00373685	-6.58132	2.33151e-11	5.69921e-08
NFIB	OVARY	-0.607094	0.0893607	0.0016315	0.00269875	-6.79375	5.46282e-12	7.22773e-09
SCUBE3	UVEA	-0.865604	0.148935	0.00271917	0.010308	-5.81195	3.08751e-09	2.24925e-06
DOK2	UVEA	-0.86002	0.1482	0.00270575	0.00808851	-5.8031	3.25501e-09	2.26817e-06
FOXJ3	AUTONOMIC.GANGLIA	-0.682869	0.107445	0.00196167	0.00391796	-6.35552	1.03863e-10	8.03566e-08
CD79B	HAEMATOPOIETIC.AND.LYMPHOID.TISSUE	-0.502795	0.0710995	0.00129809	0.00204349	-7.07171	7.65177e-13	2.53656e-10
HNF1B	HAEMATOPOIETIC.AND.LYMPHOID.TISSUE	-0.501146	0.071009	0.00129644	0.00207917	-7.05749	8.47656e-13	2.75696e-10
SLFN12L	PROSTATE	-0.842107	0.146953	0.00268298	0.00814505	-5.73045	5.00817e-09	2.05408e-06
KRTAP1.1	PLEURA	-0.752429	0.122105	0.00222932	0.00504486	-6.16216	3.58787e-10	4.64022e-07
GPR82	OVARY	-0.597154	0.0890195	0.00162527	0.0025977	-6.70813	9.85702e-12	1.21101e-08
TFAP2C	BREAST	-0.624964	0.0956467	0.00174626	0.00339973	-6.53409	3.19981e-11	2.75232e-08
CCND3	LUNG	-0.50026	0.0705086	0.00128731	0.00202354	-7.09502	6.46662e-13	3.60316e-10
SIKE1	OESOPHAGUS	-0.67987	0.10527	0.00192197	0.00381309	-6.45832	5.29347e-11	1.13221e-07
GABRR1	SOFT.TISSUE	-0.612661	0.0937639	0.00171189	0.00299138	-6.53408	3.20003e-11	1.95888e-08
POU3F2	CENTRAL.NERVOUS.SYSTEM	-0.56283	0.0819578	0.00149634	0.00249005	-6.86731	3.27111e-12	4.33069e-09
GON7	PROSTATE	-0.870146	0.155384	0.00283691	0.0133775	-5.59997	1.07195e-08	3.91869e-06
BMP1	PROSTATE	-0.862661	0.153346	0.00279971	0.0116257	-5.62557	9.24475e-09	3.61534e-06
BAZ1A	PROSTATE	-0.866925	0.154787	0.00282601	0.0131574	-5.60077	1.067e-08	3.91869e-06
AGTRAP	STOMACH	-0.669165	0.104666	0.00191092	0.00366296	-6.39336	8.11386e-11	1.06978e-07
PPP1R3A	AUTONOMIC.GANGLIA	-0.67784	0.108136	0.00197428	0.00376697	-6.26842	1.82365e-10	1.34958e-07
RNF139	THYROID	-0.777556	0.129849	0.00237072	0.00596966	-5.98814	1.0613e-09	1.05668e-06
DUSP13	HAEMATOPOIETIC.AND.LYMPHOID.TISSUE	-0.50302	0.07246	0.00132293	0.00195844	-6.94205	1.93231e-12	5.8437e-10
SATB1	HAEMATOPOIETIC.AND.LYMPHOID.TISSUE	-0.498347	0.0714905	0.00130523	0.00207045	-6.97082	1.57549e-12	5.0293e-10
SOX17	BREAST	-0.614236	0.094316	0.00172197	0.00285019	-6.51253	3.69476e-11	3.02671e-08
C6orf201	BILIARY.TRACT	-0.653155	0.10051	0.00183505	0.0034497	-6.49842	4.0585e-11	8.6862e-08
NFIB	PROSTATE	-0.87032	0.156974	0.00286593	0.0123797	-5.54437	1.47505e-08	5.27754e-06
TCF4	HAEMATOPOIETIC.AND.LYMPHOID.TISSUE	-0.496094	0.0713398	0.00130248	0.00212422	-6.95396	1.77584e-12	5.5658e-10
MTFR2	PROSTATE	-0.839187	0.148835	0.00271734	0.00798637	-5.63838	8.58286e-09	3.43642e-06
SALL1	URINARY.TRACT	-0.676417	0.106972	0.00195303	0.00364302	-6.32332	1.27999e-10	1.68033e-07
CHI3L1	AUTONOMIC.GANGLIA	-0.683084	0.110153	0.00201111	0.00401296	-6.20124	2.80105e-10	1.98653e-07
PTPN1	SOFT.TISSUE	-0.601039	0.0927576	0.00169352	0.00276757	-6.47967	4.59626e-11	2.71655e-08
CMIP	HAEMATOPOIETIC.AND.LYMPHOID.TISSUE	-0.492177	0.0708708	0.00129392	0.0020644	-6.94471	1.89622e-12	5.83697e-10
AMMECR1	BONE	-0.659624	0.103963	0.0018981	0.00323551	-6.34477	1.1138e-10	1.36313e-07
HMX2	LUNG	-0.502313	0.0723973	0.00132179	0.00234897	-6.93829	1.98441e-12	1.07115e-09
ITGB5	SOFT.TISSUE	-0.607586	0.0948265	0.00173129	0.0031738	-6.40735	7.40363e-11	4.22994e-08
HMX1	CERVIX	-0.757087	0.126035	0.00230108	0.00529425	-6.00694	9.45311e-10	1.21807e-06
DACH1	LIVER	-0.700558	0.111962	0.00204413	0.00442352	-6.25713	1.96061e-10	4.19889e-07
KLK2	PROSTATE	-0.825791	0.147423	0.00269157	0.00795215	-5.6015	1.06254e-08	3.91869e-06
SOX2	OESOPHAGUS	-0.675	0.10725	0.0019581	0.00361567	-6.29372	1.54969e-10	2.94631e-07
RELA	PROSTATE	-0.884168	0.163508	0.00298523	0.0126899	-5.40749	3.19565e-08	1.05369e-05
MYCN	SOFT.TISSUE	-0.607245	0.0956138	0.00174566	0.00343589	-6.35101	1.06952e-10	5.80437e-08
PHIP	LIVER	-0.710738	0.11523	0.0021038	0.00504516	-6.16801	3.4578e-10	6.5825e-07
RPL39L	CERVIX	-0.784009	0.133914	0.00244493	0.0076232	-5.85455	2.39146e-09	2.50371e-06
TP63	CERVIX	-0.752447	0.126592	0.00231124	0.00493876	-5.94388	1.39175e-09	1.55421e-06
CEP104	AUTONOMIC.GANGLIA	-0.670969	0.109644	0.00200181	0.00405635	-6.11954	4.69216e-10	3.19461e-07
RETNLB	URINARY.TRACT	-0.664816	0.106703	0.00194813	0.00355642	-6.23051	2.32457e-10	2.83365e-07
CDKN2B	KIDNEY	-0.696305	0.108471	0.00198039	0.00417028	-6.41929	6.84555e-11	5.8259e-07
PPP1R14C	ENDOMETRIUM	-0.659953	0.104872	0.00191469	0.00349126	-6.29293	1.55767e-10	2.67499e-07
CXCL6	PROSTATE	-0.839889	0.153077	0.00279479	0.0090334	-5.48672	2.04735e-08	7.10444e-06
KLF5	SKIN	-0.584497	0.0888791	0.0016227	0.00268017	-6.57632	2.4112e-11	4.13738e-08
CFLAR	HAEMATOPOIETIC.AND.LYMPHOID.TISSUE	-0.493576	0.0730313	0.00133336	0.0021298	-6.75842	6.9752e-12	2.03794e-09
RTL1	SOFT.TISSUE	-0.592046	0.0932505	0.00170251	0.00281498	-6.34899	1.08366e-10	5.80437e-08
IRS2	HAEMATOPOIETIC.AND.LYMPHOID.TISSUE	-0.488607	0.0720404	0.00131527	0.00207719	-6.7824	5.90995e-12	1.75648e-09
CCND2	LUNG	-0.4918	0.0718545	0.00131188	0.00196667	-6.84439	3.84004e-12	2.00997e-09
CITED2	HAEMATOPOIETIC.AND.LYMPHOID.TISSUE	-0.49564	0.0736872	0.00134534	0.00206919	-6.72627	8.70308e-12	2.4594e-09
CT55	SKIN	-0.578416	0.0885558	0.0016168	0.00279675	-6.53166	3.25225e-11	5.07321e-08
ZBTB16	HAEMATOPOIETIC.AND.LYMPHOID.TISSUE	-0.491543	0.0732239	0.00133688	0.00213302	-6.71287	9.5414e-12	2.65282e-09
BCL2	HAEMATOPOIETIC.AND.LYMPHOID.TISSUE	-0.488645	0.0726127	0.00132572	0.00214728	-6.72947	8.51427e-12	2.44615e-09
FBXO11	PROSTATE	-0.853859	0.159031	0.0029035	0.0163763	-5.36912	3.9561e-08	1.23196e-05
TIMM13	PROSTATE	-0.908662	0.174044	0.0031776	0.0301174	-5.22086	8.90457e-08	2.67392e-05
TYW1	URINARY.TRACT	-0.67006	0.11009	0.00200995	0.00424673	-6.0865	5.77036e-10	6.30539e-07
FOXC2	LIVER	-0.704991	0.116655	0.00212982	0.00458919	-6.04339	7.54564e-10	1.2928e-06
PDGFRB	CENTRAL.NERVOUS.SYSTEM	-0.557728	0.0854081	0.00155933	0.00285797	-6.53015	3.28511e-11	3.76933e-08
ACSL4	SOFT.TISSUE	-0.588277	0.0938077	0.00171269	0.00307497	-6.2711	1.79255e-10	9.31038e-08
PARK7	AUTONOMIC.GANGLIA	-0.683011	0.114964	0.00209894	0.00461519	-5.94109	1.41563e-09	8.92424e-07
MECOM	OVARY	-0.588153	0.0922058	0.00168344	0.0029722	-6.37869	8.93037e-11	9.68381e-08
PPM1D	SKIN	-0.570533	0.0879175	0.00160515	0.00272429	-6.48942	4.30837e-11	6.16061e-08
MKRN2OS	URINARY.TRACT	-0.661068	0.108812	0.00198663	0.0034157	-6.07531	6.18757e-10	6.30539e-07
MROH2B	PLEURA	-0.743824	0.127333	0.00232476	0.00518014	-5.84158	2.58534e-09	3.1048e-06
WWTR1	CENTRAL.NERVOUS.SYSTEM	-0.549222	0.0838212	0.00153036	0.0023624	-6.55231	2.83273e-11	3.48244e-08
MDM2	OVARY	-0.582782	0.0915162	0.00167085	0.0025621	-6.36807	9.57121e-11	9.68381e-08
PIGL	PROSTATE	-0.83918	0.156885	0.00286431	0.00910297	-5.34903	4.42143e-08	1.35183e-05
SLC41A1	PLEURA	-0.773366	0.134924	0.00246336	0.00695069	-5.73187	4.96661e-09	5.21898e-06
CCNE1	OVARY	-0.584207	0.0920916	0.00168136	0.00313789	-6.34375	1.12117e-10	1.07134e-07
SSR4	STOMACH	-0.679074	0.112652	0.00205673	0.00542684	-6.02808	8.29615e-10	1.01569e-06
LEF1	HAEMATOPOIETIC.AND.LYMPHOID.TISSUE	-0.47969	0.0719399	0.00131344	0.00193391	-6.66793	1.29719e-11	3.54935e-09
MYRF	OVARY	-0.57736	0.090615	0.0016544	0.00275803	-6.37158	9.35483e-11	9.68381e-08
ZBTB38	HAEMATOPOIETIC.AND.LYMPHOID.TISSUE	-0.484579	0.0730781	0.00133422	0.00209866	-6.63098	1.66736e-11	4.49093e-09
TFAP2B	BREAST	-0.609701	0.0984774	0.00179794	0.0031901	-6.19128	2.98383e-10	2.33322e-07
PPP1R12A	KIDNEY	-0.68075	0.10889	0.00198804	0.0039443	-6.25174	2.0295e-10	1.15147e-06
RASSF9	SOFT.TISSUE	-0.588964	0.0949341	0.00173325	0.00303606	-6.20392	2.75361e-10	1.38814e-07
IGF2BP1	BONE	-0.667925	0.110702	0.00202113	0.00417061	-6.03354	8.02044e-10	9.16149e-07
SOX7	OVARY	-0.589685	0.0937835	0.00171224	0.00294345	-6.28773	1.61073e-10	1.45813e-07
CRTC3	SKIN	-0.575395	0.0899902	0.00164299	0.00256474	-6.39397	8.0817e-11	9.90527e-08
FBXO40	URINARY.TRACT	-0.647135	0.106561	0.00194553	0.00327145	-6.0729	6.281e-10	6.30539e-07
RBM22	UVEA	-0.943007	0.181885	0.00332075	0.0149314	-5.18464	1.08214e-07	5.59466e-05
SPON2	PLEURA	-0.741955	0.128198	0.00234057	0.00475276	-5.78756	3.57074e-09	4.00232e-06
CDKN2B	OESOPHAGUS	-0.664491	0.109321	0.00199591	0.00368356	-6.07836	6.07086e-10	9.44349e-07
SEMA4B	UVEA	-0.878343	0.164831	0.00300939	0.0115244	-5.32875	4.94452e-08	2.83021e-05
BATF	HAEMATOPOIETIC.AND.LYMPHOID.TISSUE	-0.483802	0.0733621	0.0013394	0.00211351	-6.59471	2.13048e-11	5.65003e-09
CCDC97	CERVIX	-0.746163	0.130525	0.00238305	0.00554199	-5.71662	5.43303e-09	4.78993e-06
CCDC90B	CERVIX	-0.760412	0.134313	0.00245221	0.00659714	-5.66148	7.50357e-09	6.28461e-06
IRS2	LUNG	-0.482952	0.0724725	0.00132316	0.00202653	-6.66394	1.33294e-11	6.77173e-09
UGT2B17	OESOPHAGUS	-0.663892	0.110045	0.00200915	0.00386793	-6.03288	8.05296e-10	1.14828e-06
NEK7	STOMACH	-0.655689	0.109014	0.00199032	0.0037677	-6.01471	9.01055e-10	1.02961e-06
SOX1	BONE	-0.656496	0.109402	0.0019974	0.00367575	-6.00075	9.82029e-10	1.05163e-06
UBE2Q1	PROSTATE	-0.8655	0.166662	0.00304282	0.0131117	-5.19314	1.03387e-07	3.0501e-05
PDGFRA	CENTRAL.NERVOUS.SYSTEM	-0.550863	0.0863726	0.00157694	0.00274741	-6.37775	8.98527e-11	8.65223e-08
ZFP36L1	CENTRAL.NERVOUS.SYSTEM	-0.547883	0.0859199	0.00156868	0.00245732	-6.37667	9.04888e-11	8.65223e-08
FAM180A	BILIARY.TRACT	-0.638856	0.104462	0.00190721	0.00326083	-6.11566	4.80806e-10	9.14706e-07
UGGT1	OESOPHAGUS	-0.653926	0.108954	0.00198922	0.00375161	-6.00185	9.75411e-10	1.28387e-06
ESPN	UVEA	-0.89132	0.170736	0.00311719	0.0167194	-5.22047	8.92368e-08	4.76733e-05
PREX1	BREAST	-0.602597	0.0988711	0.00180513	0.00306098	-6.09478	5.47943e-10	4.09838e-07
CRELD1	STOMACH	-0.655125	0.10988	0.00200612	0.00394171	-5.96219	1.24439e-09	1.33305e-06
HMX3	HAEMATOPOIETIC.AND.LYMPHOID.TISSUE	-0.478695	0.0735915	0.00134359	0.00210874	-6.50476	3.89096e-11	1.01625e-08
LPAR1	SOFT.TISSUE	-0.584379	0.0961029	0.00175459	0.00316582	-6.08076	5.98071e-10	2.92884e-07
VPS33A	THYROID	-0.748142	0.132661	0.00242206	0.00548124	-5.63949	8.52792e-09	8.01909e-06
CCND2	CENTRAL.NERVOUS.SYSTEM	-0.53428	0.0832233	0.00151944	0.00234877	-6.41984	6.82092e-11	7.33718e-08
PLEKHG1	CERVIX	-0.733862	0.130311	0.00237914	0.0049808	-5.63163	8.92566e-09	6.5006e-06
CCND1	THYROID	-0.859415	0.161927	0.00295637	0.0176794	-5.30743	5.55917e-08	3.76378e-05
TLN1	SOFT.TISSUE	-0.589726	0.0976445	0.00178274	0.00359549	-6.03952	7.72869e-10	3.67972e-07
CYP3A7	THYROID	-0.750996	0.134	0.0024465	0.00510119	-5.60443	1.04469e-08	9.30656e-06
SOX3	CENTRAL.NERVOUS.SYSTEM	-0.539326	0.0849584	0.00155112	0.0024762	-6.34812	1.08983e-10	9.87215e-08
GSTA3	CERVIX	-0.729835	0.130013	0.0023737	0.00534537	-5.61357	9.90977e-09	6.91659e-06
ETV6	ENDOMETRIUM	-0.657652	0.110929	0.00202527	0.00383373	-5.9286	1.52764e-09	2.18618e-06
HNF1B	ENDOMETRIUM	-0.652828	0.109613	0.00200125	0.00390448	-5.95574	1.29448e-09	2.02092e-06
TOX	CERVIX	-0.729823	0.131169	0.0023948	0.00533088	-5.564	1.31827e-08	8.17864e-06
EDNRA	SKIN	-0.557265	0.0890028	0.00162496	0.00261002	-6.2612	1.91008e-10	2.185e-07
ATOH1	STOMACH	-0.647375	0.110128	0.00201065	0.00384888	-5.87839	2.07135e-09	2.08841e-06
NEDD9	ENDOMETRIUM	-0.653498	0.11088	0.00202438	0.00422194	-5.89374	1.88778e-09	2.49376e-06
ITGB3	SOFT.TISSUE	-0.581634	0.0973049	0.00177654	0.00305731	-5.97744	1.13338e-09	5.25031e-07
SPON2	THYROID	-0.743278	0.133991	0.00244634	0.00521731	-5.5472	1.45136e-08	1.22829e-05
RXFP1	AUTONOMIC.GANGLIA	-0.654694	0.113802	0.00207773	0.00404419	-5.75292	4.38584e-09	2.66612e-06
GPR151	THYROID	-0.747477	0.135346	0.00247108	0.00571719	-5.52269	1.66921e-08	1.34538e-05
B3GNT9	THYROID	-0.751769	0.136757	0.00249684	0.00616776	-5.4971	1.9304e-08	1.48518e-05
IRF4	SKIN	-0.561008	0.0908725	0.0016591	0.00273037	-6.17357	3.33825e-10	3.58006e-07
CDKN2B	CENTRAL.NERVOUS.SYSTEM	-0.540605	0.0868502	0.00158566	0.00261007	-6.22457	2.41442e-10	2.07773e-07
FOXR1	LUNG	-0.477366	0.073992	0.0013509	0.00210938	-6.45159	5.53417e-11	2.73119e-08
WT1	ENDOMETRIUM	-0.653254	0.111809	0.00204135	0.00395516	-5.84257	2.57009e-09	3.04552e-06
SERPIND1	OVARY	-0.571485	0.0940262	0.00171668	0.00298448	-6.07794	6.0869e-10	5.23473e-07
NFAM1	CERVIX	-0.727603	0.13261	0.00242111	0.00510813	-5.4868	2.04638e-08	1.18203e-05
MTAP	CENTRAL.NERVOUS.SYSTEM	-0.535087	0.0862049	0.00157388	0.00252898	-6.20716	2.69759e-10	2.21087e-07
IRS1	HAEMATOPOIETIC.AND.LYMPHOID.TISSUE	-0.473299	0.0747094	0.001364	0.00212041	-6.3352	1.18513e-10	3.04915e-08
SNAI2	BONE	-0.663119	0.115571	0.00211003	0.0043301	-5.73775	4.79715e-09	4.40531e-06
CCNE1	CENTRAL.NERVOUS.SYSTEM	-0.540271	0.0876106	0.00159954	0.00289298	-6.16673	3.48579e-10	2.727e-07
CLRN2	LIVER	-0.686827	0.119617	0.0021839	0.00441205	-5.74186	4.68199e-09	7.29241e-06
OTP	AUTONOMIC.GANGLIA	-0.660356	0.117012	0.00213634	0.00424404	-5.64347	8.33292e-09	4.72782e-06
MYH9	BONE	-0.669755	0.118805	0.00216908	0.00554449	-5.63742	8.63061e-09	6.42943e-06
DUSP4	SKIN	-0.553995	0.0908909	0.00165943	0.00278221	-6.09517	5.46598e-10	5.5171e-07
SMARCA4	LUNG	-0.473733	0.0745353	0.00136082	0.00217436	-6.35581	1.03664e-10	4.97386e-08
HIC2	OVARY	-0.566106	0.0943196	0.00172203	0.00291374	-6.002	9.74493e-10	7.98156e-07
CCND3	BONE	-0.643522	0.112216	0.00204877	0.00405533	-5.73467	4.88507e-09	4.40531e-06
TLN1	BONE	-0.647605	0.113399	0.00207037	0.00412015	-5.71086	5.62049e-09	4.81507e-06
SPATA19	BREAST	-0.591045	0.100714	0.00183877	0.00302662	-5.86857	2.1979e-09	1.57544e-06
WWTR1	BONE	-0.645137	0.113263	0.0020679	0.00375338	-5.6959	6.13608e-09	5.00645e-06
WNT3A	PANCREAS	-0.603059	0.101702	0.00185681	0.00347198	-5.92968	1.51765e-09	2.16632e-06
TNS3	LUNG	-0.473904	0.0750429	0.00137009	0.00221316	-6.31511	1.34983e-10	6.30151e-08
GPT2	CERVIX	-0.720912	0.133637	0.00243986	0.00514046	-5.39457	3.43436e-08	1.91763e-05
CHD7	THYROID	-0.733404	0.135786	0.0024791	0.00515461	-5.40118	3.31026e-08	2.33456e-05
ZNF217	HAEMATOPOIETIC.AND.LYMPHOID.TISSUE	-0.467169	0.0750368	0.00136998	0.00203597	-6.22586	2.39457e-10	5.98225e-08
CCP110	UVEA	-0.88577	0.178159	0.00325272	0.019117	-4.9718	3.31664e-07	0.000161078
TTC34	PANCREAS	-0.597462	0.101482	0.00185279	0.00328995	-5.8874	1.96165e-09	2.5847e-06
ITGAV	BONE	-0.635782	0.112174	0.00204802	0.00383523	-5.66779	7.23235e-09	5.63269e-06
RASGRP3	HAEMATOPOIETIC.AND.LYMPHOID.TISSUE	-0.463991	0.0748869	0.00136724	0.00207864	-6.1959	2.89772e-10	7.13583e-08
IRS2	LARGE.INTESTINE	-0.574569	0.0948991	0.00173261	0.00297165	-6.05452	7.04164e-10	1.73053e-06
HNRNPA0	PROSTATE	-0.86511	0.177714	0.00324459	0.0191056	-4.868	5.63669e-07	0.000152557
PIP4K2C	BONE	-0.645339	0.115315	0.00210536	0.00405518	-5.59629	1.09493e-08	7.70462e-06
TEAD3	UPPER.AERODIGESTIVE.TRACT	-0.576467	0.095063	0.00173561	0.00290292	-6.06405	6.63671e-10	1.90783e-06
ADAM33	UVEA	-0.869452	0.175134	0.0031975	0.012872	-4.96449	3.44414e-07	0.000162351
POU3F2	UPPER.AERODIGESTIVE.TRACT	-0.584425	0.0979866	0.00178898	0.002957	-5.96434	1.22815e-09	2.35368e-06
ACRBP	PROSTATE	-0.796309	0.158725	0.0028979	0.00745553	-5.01691	2.62541e-07	7.61189e-05
WWTR1	LUNG	-0.466935	0.0747979	0.00136562	0.00205954	-6.24263	2.1514e-10	9.77924e-08
THAP7	OVARY	-0.553762	0.0935056	0.00170717	0.00273661	-5.92224	1.58796e-09	1.2415e-06
ADGRB1	UPPER.AERODIGESTIVE.TRACT	-0.580531	0.097232	0.00177521	0.00306412	-5.97058	1.18208e-09	2.35368e-06
PPID	OVARY	-0.561933	0.0955862	0.00174516	0.00288668	-5.87881	2.06614e-09	1.54511e-06
ZYX	PLEURA	-0.750659	0.141249	0.00257884	0.00667753	-5.31445	5.34907e-08	4.4967e-05
SBNO2	HAEMATOPOIETIC.AND.LYMPHOID.TISSUE	-0.468081	0.0764928	0.00139656	0.00212354	-6.11929	4.69977e-10	1.09479e-07
TLN1	PLEURA	-0.745553	0.139999	0.00255602	0.00687333	-5.32541	5.03634e-08	4.45663e-05
ACTL8	HAEMATOPOIETIC.AND.LYMPHOID.TISSUE	-0.460198	0.074897	0.00136743	0.00211767	-6.14441	4.01313e-10	9.74344e-08
DLX2	ENDOMETRIUM	-0.628778	0.111074	0.00202793	0.00362365	-5.66088	7.52984e-09	7.60647e-06
AGBL3	THYROID	-0.731569	0.138551	0.00252959	0.00522846	-5.28014	6.45434e-08	4.04615e-05
GATA2	HAEMATOPOIETIC.AND.LYMPHOID.TISSUE	-0.459508	0.075011	0.00136951	0.00210235	-6.12587	4.50949e-10	1.07965e-07
VSIG1	STOMACH	-0.633916	0.1131	0.00206492	0.00381098	-5.60489	1.04191e-08	9.39911e-06
APPL1	PROSTATE	-0.834431	0.171618	0.0031333	0.0140483	-4.86214	5.80618e-07	0.000152557
RAI1	STOMACH	-0.633397	0.113395	0.0020703	0.0038872	-5.58577	1.16336e-08	9.96999e-06
GRHL2	URINARY.TRACT	-0.638044	0.114248	0.00208587	0.00404668	-5.58473	1.1703e-08	1.10958e-05
LRIT1	LIVER	-0.669182	0.120905	0.00220742	0.00450411	-5.53477	1.55818e-08	1.90688e-05
DLX5	HAEMATOPOIETIC.AND.LYMPHOID.TISSUE	-0.453588	0.0741165	0.00135318	0.00211784	-6.11993	4.68083e-10	1.09479e-07
METTL7A	PROSTATE	-0.809638	0.164802	0.00300886	0.0086643	-4.91278	4.48965e-07	0.000126033
HMX3	LUNG	-0.469881	0.0767475	0.00140121	0.00226568	-6.12243	4.60791e-10	1.94128e-07
FERMT2	LUNG	-0.455681	0.0734519	0.00134104	0.00202158	-6.2038	2.75576e-10	1.22052e-07
KCTD8	AUTONOMIC.GANGLIA	-0.64672	0.118731	0.00216773	0.00437112	-5.44693	2.5624e-08	1.40692e-05
LYL1	OVARY	-0.567868	0.0988334	0.00180444	0.00331903	-5.74571	4.57684e-09	3.14886e-06
CCR6	STOMACH	-0.62578	0.112412	0.00205235	0.00355576	-5.56686	1.29684e-08	1.05847e-05
RELA	CENTRAL.NERVOUS.SYSTEM	-0.526438	0.0890041	0.00162498	0.00257323	-5.91476	1.66182e-09	1.24355e-06
SULF2	PLEURA	-0.730327	0.13875	0.00253322	0.00642791	-5.26361	7.06253e-08	5.65439e-05
P3H1	UPPER.AERODIGESTIVE.TRACT	-0.567627	0.0964923	0.0017617	0.00282773	-5.88261	2.01919e-09	3.4827e-06
FOSL2	HAEMATOPOIETIC.AND.LYMPHOID.TISSUE	-0.459516	0.0761494	0.00139029	0.00208046	-6.0344	7.97764e-10	1.83358e-07
TPD52L3	BONE	-0.636931	0.116324	0.00212377	0.00385974	-5.4755	2.18136e-08	1.38427e-05
SOX21	URINARY.TRACT	-0.635902	0.114968	0.00209902	0.0038033	-5.53112	1.59094e-08	1.429e-05
SEC22A	BONE	-0.634188	0.115998	0.00211783	0.00382491	-5.46722	2.28581e-08	1.39875e-05
CXorf58	PROSTATE	-0.810998	0.167502	0.00305816	0.00872936	-4.84171	6.43626e-07	0.000162068
LRRTM4	CENTRAL.NERVOUS.SYSTEM	-0.528479	0.0901102	0.00164518	0.00254616	-5.86481	2.24823e-09	1.54777e-06
PRKAB1	UVEA	-0.84927	0.174077	0.0031782	0.0131517	-4.8787	5.3393e-07	0.000244494
SLC44A1	BONE	-0.642205	0.118427	0.00216218	0.00421249	-5.42277	2.93409e-08	1.67575e-05
MMRN1	CERVIX	-0.711068	0.136713	0.00249602	0.00552116	-5.20119	9.90097e-08	5.02579e-05
RPL11	UVEA	-0.903453	0.190235	0.0034732	0.0325793	-4.74915	1.02139e-06	0.000419739
ASCL1	AUTONOMIC.GANGLIA	-0.651917	0.121802	0.00222379	0.00448243	-5.35227	4.34282e-08	2.23998e-05
SRRM4	STOMACH	-0.627255	0.11426	0.00208609	0.00359127	-5.48971	2.01296e-08	1.50009e-05
ADAMTS2	PROSTATE	-0.804418	0.166839	0.00304604	0.00984364	-4.82153	7.12292e-07	0.000175214
QARS1	UVEA	-0.873566	0.182154	0.00332566	0.0457413	-4.79577	8.10275e-07	0.00035098
ENPP1	URINARY.TRACT	-0.6267	0.113834	0.00207831	0.00375419	-5.50539	1.84173e-08	1.57155e-05
MECOM	PLEURA	-0.730555	0.140707	0.00256894	0.00660531	-5.19204	1.04001e-07	7.60246e-05
TPD52L3	KIDNEY	-0.664644	0.11967	0.00218487	0.00451127	-5.55395	1.39641e-08	2.97105e-05
SALL1	BILIARY.TRACT	-0.598516	0.104748	0.00191242	0.00328744	-5.71388	5.52139e-09	9.45373e-06
IGF2BP1	AUTONOMIC.GANGLIA	-0.645695	0.120467	0.00219942	0.00421422	-5.35991	4.16314e-08	2.2144e-05
MARK2	PLEURA	-0.722319	0.138466	0.00252804	0.00570158	-5.21657	9.11358e-08	6.96484e-05
SLC25A46	THYROID	-0.732586	0.142492	0.00260154	0.00619826	-5.14124	1.36466e-07	7.96491e-05
GCLC	PROSTATE	-0.860446	0.183822	0.00335612	0.0214098	-4.68086	1.42836e-06	0.000324584
MIB2	KIDNEY	-0.647428	0.115191	0.00210308	0.00429554	-5.62049	9.52071e-09	2.31503e-05
ZNF648	OVARY	-0.561879	0.0991414	0.00181007	0.0033089	-5.66745	7.24678e-09	4.66886e-06
ZNF217	AUTONOMIC.GANGLIA	-0.651794	0.122619	0.0022387	0.00452181	-5.31563	5.31458e-08	2.58727e-05
STAT3	CERVIX	-0.729094	0.142852	0.00260811	0.00727113	-5.10383	1.66423e-07	7.96502e-05
BMX	THYROID	-0.725752	0.140829	0.00257117	0.0052068	-5.15344	1.27874e-07	7.72998e-05
PRDM16	CENTRAL.NERVOUS.SYSTEM	-0.513238	0.0874449	0.00159652	0.00258998	-5.86927	2.18853e-09	1.54777e-06
ANKRD27	ENDOMETRIUM	-0.630853	0.115222	0.00210366	0.0039214	-5.47509	2.1864e-08	1.87735e-05
DACH1	HAEMATOPOIETIC.AND.LYMPHOID.TISSUE	-0.452253	0.0756543	0.00138125	0.00213679	-5.97789	1.13024e-09	2.56356e-07
ZNF586	PLEURA	-0.718852	0.139121	0.00254	0.00561032	-5.16708	1.18888e-07	8.32863e-05
FDFT1	ENDOMETRIUM	-0.620423	0.113174	0.00206627	0.00362368	-5.48201	2.1026e-08	1.87735e-05
KRTAP4.11	BILIARY.TRACT	-0.605431	0.107738	0.00196701	0.00358202	-5.61949	9.57584e-09	1.49052e-05
NKX3.2	AUTONOMIC.GANGLIA	-0.634949	0.119454	0.00218092	0.00394607	-5.31543	5.32017e-08	2.58727e-05
TNIP1	ENDOMETRIUM	-0.625247	0.115005	0.0020997	0.00381856	-5.43667	2.7142e-08	2.21957e-05
ATOH1	LARGE.INTESTINE	-0.562765	0.0968877	0.00176892	0.00296821	-5.80843	3.15315e-09	6.78046e-06
RAMP3	SOFT.TISSUE	-0.55737	0.100574	0.00183623	0.00317062	-5.54186	1.49638e-08	6.25561e-06
SNTG1	BILIARY.TRACT	-0.608979	0.109189	0.00199352	0.00358391	-5.57727	1.22162e-08	1.74305e-05
CYP4F3	UVEA	-0.838404	0.175299	0.0032005	0.0118195	-4.78271	8.64728e-07	0.00036471
ZBTB7B	BREAST	-0.570873	0.102642	0.00187397	0.00353526	-5.5618	1.335e-08	9.18639e-06
LAMP2	CERVIX	-0.734269	0.146651	0.00267747	0.00745378	-5.00691	2.76549e-07	0.000125202
FOXF1	BONE	-0.621169	0.116197	0.00212145	0.00367462	-5.34584	4.49982e-08	2.48709e-05
SLC16A7	AUTONOMIC.GANGLIA	-0.631537	0.119546	0.0021826	0.00395055	-5.28279	6.36143e-08	3.00772e-05
KCNIP3	THYROID	-0.72436	0.143744	0.0026244	0.00577036	-5.03923	2.33704e-07	0.000115542
CCNB1IP1	PROSTATE	-0.882556	0.194445	0.00355007	0.0241098	-4.53884	2.82818e-06	0.000587145
FGFR3	URINARY.TRACT	-0.631121	0.117367	0.00214281	0.00420539	-5.37735	3.77959e-08	3.07155e-05
DEXI	LIVER	-0.669882	0.12575	0.00229586	0.00450776	-5.32711	4.98934e-08	5.69882e-05
CCND1	UPPER.AERODIGESTIVE.TRACT	-0.563237	0.0987555	0.00180302	0.00320171	-5.70335	5.87393e-09	9.21032e-06
EVA1A	OVARY	-0.542559	0.0965796	0.00176329	0.00297686	-5.61774	9.67353e-09	5.94231e-06
ZFPM2	OESOPHAGUS	-0.631564	0.116595	0.00212873	0.00405338	-5.41672	3.03505e-08	3.2458e-05
PIK3R5	HAEMATOPOIETIC.AND.LYMPHOID.TISSUE	-0.448097	0.0763696	0.00139431	0.00210259	-5.86748	2.21237e-09	4.88935e-07
PARD6B	PLEURA	-0.726527	0.143125	0.00261309	0.00612626	-5.07617	1.92556e-07	0.000129498
CD44	SOFT.TISSUE	-0.560044	0.10243	0.0018701	0.00325967	-5.4676	2.2809e-08	9.30825e-06
TCF3	HAEMATOPOIETIC.AND.LYMPHOID.TISSUE	-0.442758	0.0752168	0.00137327	0.00205392	-5.88642	1.97322e-09	4.41744e-07
SDR9C7	UVEA	-0.836999	0.176757	0.00322712	0.00957758	-4.73532	1.09356e-06	0.000438161
GDF5	THYROID	-0.723567	0.144778	0.00264328	0.00606431	-4.99775	2.9001e-07	0.000132668
LUC7L	STOMACH	-0.62374	0.11693	0.00213484	0.00374825	-5.3343	4.79572e-08	3.28794e-05
CALM3	CERVIX	-0.809908	0.170903	0.00312025	0.0170315	-4.73899	1.07395e-06	0.000360637
CEACAM4	PROSTATE	-0.788713	0.167632	0.00306054	0.00833902	-4.70501	1.26924e-06	0.000292377
COPS5	THYROID	-0.715717	0.142939	0.0026097	0.00616266	-5.00715	2.76205e-07	0.000129862
DRG1	PLEURA	-0.730686	0.145217	0.00265129	0.00623789	-5.03168	2.43094e-07	0.000157198
ZEB2	SKIN	-0.540467	0.0956778	0.00174683	0.00296251	-5.64883	8.07725e-09	7.29461e-06
PASD1	AUTONOMIC.GANGLIA	-0.626702	0.119666	0.00218478	0.00394012	-5.23711	8.15549e-08	3.75174e-05
TMEM26	STOMACH	-0.612428	0.114258	0.00208605	0.00342273	-5.36006	4.1597e-08	2.97072e-05
ABCB4	CERVIX	-0.711012	0.142436	0.00260051	0.0057229	-4.99182	2.99071e-07	0.000128455
DPM3	BREAST	-0.577321	0.105974	0.00193481	0.00348107	-5.44776	2.55041e-08	1.62499e-05
EGR2	BREAST	-0.567356	0.103372	0.0018873	0.00274521	-5.48851	2.0267e-08	1.34098e-05
MAB21L3	THYROID	-0.730503	0.147734	0.00269725	0.0062092	-4.94471	3.81286e-07	0.000169833
SNAI2	SOFT.TISSUE	-0.55002	0.100864	0.00184152	0.00325107	-5.45308	2.47521e-08	9.86632e-06
GGT7	CERVIX	-0.704324	0.140848	0.00257152	0.00588619	-5.0006	2.85754e-07	0.000125965
TMEM233	PROSTATE	-0.815872	0.177037	0.00323224	0.0101568	-4.60848	2.02814e-06	0.000437247
ZBTB10	PROSTATE	-0.812786	0.176067	0.00321453	0.0116352	-4.61635	1.95275e-06	0.000426459
CHCHD1	PROSTATE	-0.83377	0.182452	0.0033311	0.0140311	-4.56981	2.44084e-06	0.000519558
MYH9	SOFT.TISSUE	-0.556668	0.103015	0.00188079	0.00316909	-5.40374	3.26329e-08	1.2047e-05
COPG1	SOFT.TISSUE	-0.556177	0.102919	0.00187903	0.00342531	-5.40403	3.25795e-08	1.2047e-05
CDH22	CENTRAL.NERVOUS.SYSTEM	-0.503379	0.0881591	0.00160956	0.00236093	-5.70989	5.65241e-09	3.74168e-06
GPR83	OVARY	-0.546621	0.0992432	0.00181192	0.00282288	-5.5079	1.81573e-08	1.00744e-05
HNF1B	STOMACH	-0.620522	0.117429	0.00214396	0.00376139	-5.28421	6.31233e-08	4.00716e-05
OARD1	SOFT.TISSUE	-0.55132	0.101945	0.00186125	0.00303052	-5.40801	3.18645e-08	1.2047e-05
CDH11	SOFT.TISSUE	-0.550856	0.101981	0.00186191	0.00318122	-5.40155	3.30342e-08	1.2047e-05
OTX2	BONE	-0.620242	0.118465	0.00216287	0.00389752	-5.23564	8.22093e-08	4.40179e-05
POU3F2	OVARY	-0.540543	0.0980444	0.00179004	0.00299777	-5.51324	1.76142e-08	1.00744e-05
FAM9B	CERVIX	-0.699656	0.140765	0.00257	0.00545163	-4.97039	3.34088e-07	0.000139908
XRN1	THYROID	-0.718851	0.145914	0.00266402	0.00607891	-4.92653	4.18519e-07	0.000181637
FERMT2	UPPER.AERODIGESTIVE.TRACT	-0.566274	0.101604	0.00185502	0.00339919	-5.57336	1.24933e-08	1.79571e-05
RAC1	CENTRAL.NERVOUS.SYSTEM	-0.505901	0.0895605	0.00163514	0.00243098	-5.6487	8.08324e-09	5.15262e-06
GRHL2	SKIN	-0.532576	0.0952148	0.00173838	0.002766	-5.59341	1.11324e-08	9.55104e-06
KLHL11	OESOPHAGUS	-0.629385	0.118885	0.00217054	0.00411425	-5.29405	5.98168e-08	5.68625e-05
LRRC14B	LUNG	-0.446022	0.0766848	0.00140007	0.00214839	-5.8163	3.00815e-09	1.15466e-06
SOX2	CENTRAL.NERVOUS.SYSTEM	-0.508289	0.0907364	0.00165661	0.00275496	-5.60182	1.06057e-08	6.29433e-06
FZD4	SKIN	-0.535139	0.0963824	0.00175969	0.00310868	-5.55225	1.41011e-08	1.1522e-05
CSF2RB	HAEMATOPOIETIC.AND.LYMPHOID.TISSUE	-0.450176	0.0791662	0.00144537	0.00223709	-5.68647	6.48451e-09	1.38e-06
RHOC	PROSTATE	-0.909974	0.209038	0.00381649	0.0323479	-4.35316	6.70961e-06	0.00126774
VAX1	STOMACH	-0.617015	0.1182	0.00215802	0.00377824	-5.22012	8.94049e-08	5.47286e-05
HNF1A	PANCREAS	-0.56464	0.102721	0.00187541	0.00319147	-5.49684	1.93324e-08	2.20763e-05
ELMO3	OVARY	-0.527809	0.0960422	0.00175348	0.00295436	-5.49559	1.94703e-08	1.04653e-05
PARK7	CENTRAL.NERVOUS.SYSTEM	-0.505203	0.0901836	0.00164652	0.0027494	-5.60194	1.05982e-08	6.29433e-06
CDK6	LUNG	-0.439016	0.0753416	0.00137554	0.00190762	-5.82701	2.82142e-09	1.1076e-06
DENND2D	CERVIX	-0.720192	0.148864	0.00271787	0.00669722	-4.83793	6.55978e-07	0.000241859
LCORL	UVEA	-0.862394	0.188968	0.00345008	0.0143801	-4.56369	2.51307e-06	0.000958977
IRS4	UPPER.AERODIGESTIVE.TRACT	-0.562428	0.10221	0.00186608	0.00326985	-5.5027	1.87014e-08	2.35774e-05
AP1M1	URINARY.TRACT	-0.631405	0.121596	0.00222003	0.0044034	-5.19265	1.03661e-07	7.69165e-05
USP45	CERVIX	-0.701003	0.143268	0.00261571	0.00564136	-4.89294	4.9671e-07	0.000198104
FOXO1	HAEMATOPOIETIC.AND.LYMPHOID.TISSUE	-0.438482	0.0767836	0.00140187	0.00212627	-5.71062	5.62828e-09	1.21275e-06
METTL21A	ENDOMETRIUM	-0.605189	0.114719	0.00209448	0.00380956	-5.27538	6.62397e-08	5.17061e-05
ZNF687	URINARY.TRACT	-0.612722	0.116687	0.00213041	0.00357802	-5.25098	7.56451e-08	5.868e-05
UNC80	CERVIX	-0.709972	0.14594	0.00266449	0.0061588	-4.86481	5.72822e-07	0.000223148
TMEM106C	PLEURA	-0.723065	0.147661	0.00269592	0.00677786	-4.89678	4.87101e-07	0.000264181
MED13L	CERVIX	-0.714823	0.147609	0.00269496	0.00633563	-4.84267	6.40518e-07	0.000241859
KRTAP3.2	AUTONOMIC.GANGLIA	-0.625554	0.122525	0.00223699	0.00401178	-5.10551	1.64947e-07	7.38834e-05
FERMT2	STOMACH	-0.611635	0.117771	0.00215019	0.00376032	-5.19343	1.03229e-07	6.10118e-05
PIK3CD	HAEMATOPOIETIC.AND.LYMPHOID.TISSUE	-0.440377	0.0776061	0.00141689	0.00206749	-5.67452	6.95405e-09	1.44426e-06
PAX8	PLEURA	-0.718175	0.146554	0.0026757	0.00633308	-4.90041	4.78195e-07	0.000264181
GABRA1	BREAST	-0.569961	0.107076	0.00195492	0.00370642	-5.32298	5.10411e-08	3.13593e-05
TIPARP	OVARY	-0.527574	0.0969791	0.00177059	0.00289557	-5.44008	2.66285e-08	1.38791e-05
ITGB3	OVARY	-0.535577	0.0991919	0.00181099	0.00302181	-5.3994	3.3432e-08	1.64295e-05
ZEB2	LARGE.INTESTINE	-0.551468	0.0993439	0.00181376	0.00312874	-5.5511	1.41935e-08	2.2606e-05
CDH2	SOFT.TISSUE	-0.540524	0.101697	0.00185672	0.00298264	-5.31506	5.3311e-08	1.90365e-05
CCND2	UPPER.AERODIGESTIVE.TRACT	-0.556079	0.101951	0.00186137	0.00313567	-5.45435	2.45763e-08	2.58098e-05
CLEC2B	LARGE.INTESTINE	-0.547706	0.0980589	0.0017903	0.00293893	-5.58548	1.16526e-08	2.22733e-05
NFIA	CERVIX	-0.703989	0.145589	0.00265807	0.0059532	-4.83547	6.64169e-07	0.000241859
IKZF2	HAEMATOPOIETIC.AND.LYMPHOID.TISSUE	-0.426804	0.0745178	0.0013605	0.00210075	-5.72755	5.09468e-09	1.11167e-06
SWT1	OVARY	-0.540102	0.100856	0.00184137	0.00320713	-5.35517	4.27387e-08	1.98677e-05
RNPEP	STOMACH	-0.613488	0.119148	0.00217534	0.00392607	-5.14895	1.30974e-07	7.48296e-05
RLN1	HAEMATOPOIETIC.AND.LYMPHOID.TISSUE	-0.432569	0.0761738	0.00139074	0.00210555	-5.67871	6.78578e-09	1.4265e-06
DCXR	UPPER.AERODIGESTIVE.TRACT	-0.550895	0.101115	0.0018461	0.00319281	-5.44822	2.54387e-08	2.58098e-05
LRRTM2	THYROID	-0.714969	0.148631	0.00271362	0.0058054	-4.81036	7.53287e-07	0.000296308
TP63	STOMACH	-0.611752	0.118983	0.00217232	0.00411195	-5.14151	1.36269e-07	7.53434e-05
FADD	UPPER.AERODIGESTIVE.TRACT	-0.548234	0.100136	0.00182823	0.00303398	-5.47488	2.18904e-08	2.51711e-05
TP63	LARGE.INTESTINE	-0.542117	0.0977154	0.00178403	0.00294505	-5.54791	1.44548e-08	2.2606e-05
SLC4A8	THYROID	-0.712878	0.148334	0.00270819	0.00595346	-4.8059	7.70268e-07	0.000296308
TSPAN31	SKIN	-0.526664	0.0962671	0.00175759	0.00283777	-5.47086	2.23929e-08	1.74654e-05
GATA2	AUTONOMIC.GANGLIA	-0.647911	0.130959	0.00239097	0.00551633	-4.94745	3.75951e-07	0.00013615
PAGE1	LIVER	-0.637418	0.12322	0.00224969	0.00410318	-5.17299	1.15188e-07	0.000117696
LALBA	THYROID	-0.708882	0.147248	0.00268837	0.00546311	-4.8142	7.38963e-07	0.000296308
AXL	SOFT.TISSUE	-0.544952	0.10383	0.00189566	0.00315565	-5.24852	7.66634e-08	2.62802e-05
IZUMO2	PANCREAS	-0.556688	0.103073	0.00188184	0.0030472	-5.40093	3.31487e-08	3.43926e-05
ERBB2	OVARY	-0.532086	0.0998368	0.00182276	0.0031039	-5.32956	4.9226e-08	2.17099e-05
SDF4	AUTONOMIC.GANGLIA	-0.615121	0.12174	0.00222266	0.00377832	-5.05274	2.17759e-07	9.50378e-05
GPR83	PROSTATE	-0.779062	0.172824	0.00315531	0.00867378	-4.50784	3.27451e-06	0.000671515
LHX4	BREAST	-0.549893	0.10362	0.00189183	0.00302343	-5.30682	5.57763e-08	3.30869e-05
SOX5	STOMACH	-0.614815	0.120905	0.00220742	0.00415369	-5.08509	1.83722e-07	9.8406e-05
KLHL1	THYROID	-0.703797	0.147016	0.00268413	0.00541032	-4.78723	8.45502e-07	0.000318021
SLC22A8	OVARY	-0.527095	0.0987636	0.00180317	0.0028897	-5.33693	4.72661e-08	2.13941e-05
MYCN	STOMACH	-0.614427	0.121192	0.00221265	0.00457444	-5.06987	1.9904e-07	0.00010034
MDM2	URINARY.TRACT	-0.613075	0.119338	0.00217881	0.00385739	-5.13729	1.39366e-07	9.91012e-05
SHOX2	UVEA	-0.871276	0.1963	0.00358394	0.0140996	-4.43848	4.52983e-06	0.00154487
KIFBP	UVEA	-0.871179	0.19628	0.00358356	0.0248602	-4.43845	4.53041e-06	0.00154487
TBC1D14	CERVIX	-0.709417	0.149828	0.00273547	0.00615076	-4.73489	1.09588e-06	0.000360637
APLNR	SOFT.TISSUE	-0.53296	0.101465	0.00185249	0.0031343	-5.25264	7.4966e-08	2.62228e-05
FGF19	URINARY.TRACT	-0.613227	0.119792	0.0021871	0.00408704	-5.11908	1.53518e-07	0.000104798
CHCHD10	SOFT.TISSUE	-0.541398	0.103944	0.00189775	0.00331774	-5.20857	9.51533e-08	3.11065e-05
TOR2A	UPPER.AERODIGESTIVE.TRACT	-0.549242	0.102313	0.00186797	0.00311005	-5.36825	3.97528e-08	3.60872e-05
SLC2A2	OESOPHAGUS	-0.622938	0.12138	0.00221608	0.00421782	-5.13214	1.43231e-07	0.000122542
CCND1	SOFT.TISSUE	-0.539724	0.103604	0.00189154	0.00316383	-5.20948	9.46839e-08	3.11065e-05
HLX	SOFT.TISSUE	-0.53964	0.103646	0.00189231	0.0032244	-5.20656	9.61871e-08	3.11065e-05
AFF2	HAEMATOPOIETIC.AND.LYMPHOID.TISSUE	-0.427224	0.0761844	0.00139093	0.00201336	-5.60777	1.02474e-08	2.10292e-06
DACH1	CENTRAL.NERVOUS.SYSTEM	-0.5024	0.0923908	0.00168682	0.00279344	-5.43777	2.69758e-08	1.49768e-05
NCAM2	PLEURA	-0.691242	0.14231	0.00259822	0.00488124	-4.85729	5.95028e-07	0.000312631
NLK	PLEURA	-0.69449	0.14338	0.00261776	0.00582409	-4.84368	6.37267e-07	0.000324678
BNC2	UPPER.AERODIGESTIVE.TRACT	-0.549212	0.102746	0.00187588	0.00339361	-5.34532	4.51294e-08	3.89196e-05
GRAMD2B	AUTONOMIC.GANGLIA	-0.608778	0.121091	0.00221081	0.00391749	-5.02743	2.48546e-07	0.000105762
TOX3	AUTONOMIC.GANGLIA	-0.621296	0.124685	0.00227642	0.00443457	-4.98294	3.13121e-07	0.000128193
OVOL1	HAEMATOPOIETIC.AND.LYMPHOID.TISSUE	-0.428561	0.0766734	0.00139986	0.00215151	-5.58944	1.13902e-08	2.28308e-06
TNFRSF13B	OESOPHAGUS	-0.625988	0.122749	0.00224108	0.0038263	-5.09973	1.70065e-07	0.000138571
ASIP	UPPER.AERODIGESTIVE.TRACT	-0.543641	0.101116	0.00184612	0.00291437	-5.3764	3.79951e-08	3.60872e-05
MSX2	LIVER	-0.655363	0.129699	0.00236796	0.00488865	-5.05296	2.17505e-07	0.000207029
MAP3K11	STOMACH	-0.615398	0.122448	0.00223558	0.00448276	-5.0258	2.50665e-07	0.000119344
LIN28B	CENTRAL.NERVOUS.SYSTEM	-0.49847	0.0914399	0.00166946	0.00266725	-5.45134	2.49956e-08	1.434e-05
CCND2	OESOPHAGUS	-0.613972	0.119213	0.00217653	0.00413633	-5.1502	1.30104e-07	0.000117169
MEIS2	SOFT.TISSUE	-0.542288	0.104787	0.00191313	0.00331294	-5.17517	1.13855e-07	3.54812e-05
BLNK	HAEMATOPOIETIC.AND.LYMPHOID.TISSUE	-0.427222	0.076484	0.0013964	0.00194737	-5.58578	1.1633e-08	2.30494e-06
CBLN4	STOMACH	-0.604366	0.119518	0.0021821	0.00374618	-5.05668	2.13311e-07	0.000104461
GPR55	STOMACH	-0.599139	0.11811	0.00215639	0.00378693	-5.07272	1.96085e-07	0.00010034
RSPO3	AUTONOMIC.GANGLIA	-0.617777	0.124446	0.00227205	0.00404725	-4.96424	3.4486e-07	0.000133406
BCAR1	AUTONOMIC.GANGLIA	-0.616365	0.12411	0.00226594	0.00450834	-4.96626	3.41279e-07	0.000133406
KLHL22	OVARY	-0.533892	0.101906	0.00186054	0.003116	-5.23906	8.06994e-08	3.38544e-05
SERPINB7	AUTONOMIC.GANGLIA	-0.617342	0.124744	0.00227751	0.00424718	-4.94885	3.73269e-07	0.00013615
SYNC	AUTONOMIC.GANGLIA	-0.616799	0.124871	0.00227982	0.00399648	-4.9395	3.91615e-07	0.000138868
RORA	SOFT.TISSUE	-0.539497	0.104682	0.00191122	0.0032401	-5.15367	1.27719e-07	3.90912e-05
SLC25A47	LUNG	-0.434247	0.0772598	0.00141056	0.00218683	-5.62061	9.51429e-09	3.4966e-06
IL23R	UVEA	-0.836861	0.187737	0.00342759	0.0144167	-4.45762	4.1437e-06	0.0014758
PPM1D	OVARY	-0.521896	0.0989833	0.00180718	0.00297982	-5.27256	6.72654e-08	2.89241e-05
PANK4	PANCREAS	-0.557418	0.105465	0.00192553	0.00325696	-5.28531	6.27459e-08	5.65671e-05
JUN	CENTRAL.NERVOUS.SYSTEM	-0.494614	0.0916733	0.00167372	0.0027074	-5.3954	3.41855e-08	1.78293e-05
TSPYL6	UVEA	-0.82648	0.185105	0.00337953	0.0140108	-4.46493	4.00466e-06	0.0014587
FOXA2	CENTRAL.NERVOUS.SYSTEM	-0.487807	0.089937	0.00164202	0.00259679	-5.42387	2.91611e-08	1.56841e-05
CCT4	PROSTATE	-0.920659	0.221849	0.00405038	0.0462566	-4.14994	1.66279e-05	0.00285322
GAB2	HAEMATOPOIETIC.AND.LYMPHOID.TISSUE	-0.43924	0.0805592	0.0014708	0.00236441	-5.45239	2.4849e-08	4.65594e-06
TWIST1	STOMACH	-0.609633	0.122444	0.00223551	0.00433357	-4.97889	3.19755e-07	0.000144226
TIPARP	SOFT.TISSUE	-0.535834	0.104405	0.00190617	0.0031929	-5.13225	1.43148e-07	4.30448e-05
MEOX2	OVARY	-0.525736	0.100613	0.00183693	0.00324664	-5.22533	8.69238e-08	3.55974e-05
PCDHGA11	CERVIX	-0.699481	0.14957	0.00273077	0.00629141	-4.6766	1.45832e-06	0.0004572
RFX8	AUTONOMIC.GANGLIA	-0.60369	0.121994	0.0022273	0.00385343	-4.94852	3.739e-07	0.00013615
ADCY4	PROSTATE	-0.792652	0.180976	0.00330415	0.0101269	-4.37988	5.93715e-06	0.00114816
DOCK10	SOFT.TISSUE	-0.521931	0.10085	0.00184127	0.00298164	-5.17529	1.13778e-07	3.54812e-05
FLI1	BONE	-0.614959	0.124241	0.00226832	0.00425217	-4.94972	3.71599e-07	0.000167366
GRM1	OVARY	-0.527227	0.101364	0.00185064	0.00324459	-5.20133	9.89334e-08	3.95733e-05
IRF2BP2	HAEMATOPOIETIC.AND.LYMPHOID.TISSUE	-0.431732	0.0788782	0.00144011	0.00229427	-5.4734	2.20739e-08	4.27539e-06
TNRC6A	THYROID	-0.700667	0.149557	0.00273052	0.00551516	-4.68496	1.4001e-06	0.000493709
INSRR	UVEA	-0.842586	0.191444	0.00349527	0.0134088	-4.40121	5.38239e-06	0.00178607
ZBTB18	CENTRAL.NERVOUS.SYSTEM	-0.491047	0.0914547	0.00166973	0.00254003	-5.3693	3.95221e-08	2.00063e-05
GPR26	LUNG	-0.432094	0.0776391	0.00141749	0.00194179	-5.56541	1.30767e-08	4.60967e-06
NKX2.1	THYROID	-0.700386	0.149883	0.00273648	0.0057023	-4.67289	1.48499e-06	0.000512956
CZIB	AUTONOMIC.GANGLIA	-0.615681	0.126115	0.00230254	0.00406143	-4.88189	5.25374e-07	0.000182498
FOSL1	CENTRAL.NERVOUS.SYSTEM	-0.493383	0.0923071	0.00168529	0.00274107	-5.34501	4.5205e-08	2.16117e-05
KCNH1	BILIARY.TRACT	-0.584794	0.112566	0.00205517	0.00355134	-5.19511	1.023e-07	0.000116771
MAMDC2	UVEA	-0.837236	0.190629	0.0034804	0.0120252	-4.39196	5.61666e-06	0.00180036
ITIH2	URINARY.TRACT	-0.610122	0.121778	0.00222336	0.00429844	-5.01011	2.71999e-07	0.000171924
JUN	BONE	-0.62321	0.12735	0.00232509	0.00476116	-4.89366	4.94877e-07	0.00020681
NOVA1	PROSTATE	-0.790963	0.181491	0.00331355	0.00853169	-4.35814	6.55849e-06	0.00125327
ZNF439	PLEURA	-0.708687	0.150487	0.00274751	0.00672936	-4.70929	1.2429e-06	0.000597054
FOSL1	BREAST	-0.552237	0.107413	0.00196109	0.00357882	-5.14122	1.36479e-07	7.29138e-05
MAFK	HAEMATOPOIETIC.AND.LYMPHOID.TISSUE	-0.42777	0.078383	0.00143107	0.00211999	-5.45743	2.41535e-08	4.57536e-06
PDGFRB	BREAST	-0.551714	0.107408	0.001961	0.00308551	-5.13661	1.39868e-07	7.29138e-05
KCNJ2	HAEMATOPOIETIC.AND.LYMPHOID.TISSUE	-0.424612	0.0775118	0.00141517	0.00213817	-5.47803	2.15047e-08	4.21248e-06
ZDHHC21	BONE	-0.598953	0.120389	0.00219798	0.00394817	-4.97517	3.25955e-07	0.000155136
PHKG1	URINARY.TRACT	-0.598464	0.11882	0.00216934	0.00380856	-5.03673	2.36773e-07	0.000155414
CACNG1	CERVIX	-0.681212	0.145733	0.0026607	0.00511414	-4.6744	1.47408e-06	0.0004572
ARID1B	HAEMATOPOIETIC.AND.LYMPHOID.TISSUE	-0.421098	0.0770029	0.00140587	0.002061	-5.4686	2.26802e-08	4.34401e-06
IL21	LIVER	-0.6467	0.130744	0.00238704	0.00454332	-4.94632	3.78139e-07	0.000323933
IRX5	SOFT.TISSUE	-0.530078	0.1044	0.00190607	0.00320191	-5.07739	1.9133e-07	5.55829e-05
STX16	LARGE.INTESTINE	-0.539897	0.101412	0.00185152	0.00312536	-5.32381	5.08093e-08	6.72363e-05
CDC20	THYROID	-0.803725	0.183628	0.00335258	0.0154851	-4.37691	6.01861e-06	0.001617
ZFP36L1	OVARY	-0.520318	0.1009	0.00184217	0.00289179	-5.15676	1.25628e-07	4.91092e-05
CCND3	OVARY	-0.527418	0.102957	0.00187973	0.00297033	-5.1227	1.50592e-07	5.63083e-05
NLRP12	BONE	-0.599234	0.121749	0.00222282	0.00361297	-4.92189	4.28562e-07	0.000183574
PCK1	OESOPHAGUS	-0.611637	0.122698	0.00224015	0.004222	-4.9849	3.09974e-07	0.000220999
MIEN1	OESOPHAGUS	-0.624815	0.126629	0.00231192	0.00493322	-4.93421	4.02375e-07	0.000264809
SASH3	HAEMATOPOIETIC.AND.LYMPHOID.TISSUE	-0.421598	0.0775843	0.00141649	0.00201545	-5.43407	2.75417e-08	5.10499e-06
HLA.DRA	LUNG	-0.427239	0.0775534	0.00141593	0.00219069	-5.50896	1.80476e-08	6.23472e-06
HNF1B	LIVER	-0.637123	0.12868	0.00234937	0.00480554	-4.95121	3.68773e-07	0.000323933
KRT37	OESOPHAGUS	-0.608605	0.122365	0.00223407	0.00419544	-4.97369	3.28446e-07	0.000224802
TRADD	THYROID	-0.705981	0.153644	0.00280515	0.00691542	-4.59491	2.16472e-06	0.000718431
IRX2	SOFT.TISSUE	-0.52238	0.103202	0.00188421	0.00303978	-5.06171	2.0776e-07	5.87933e-05
NSA2	THYROID	-0.701996	0.152655	0.00278708	0.00645148	-4.59859	2.12675e-06	0.000718431
MAD2L2	AUTONOMIC.GANGLIA	-0.621487	0.130351	0.00237986	0.0046668	-4.76781	9.31186e-07	0.000288177
SLC50A1	CERVIX	-0.716649	0.158535	0.00289444	0.00861086	-4.52044	3.08553e-06	0.000853262
CDH1	OVARY	-0.516699	0.100859	0.00184142	0.00285599	-5.123	1.50355e-07	5.63083e-05
NR2E1	SOFT.TISSUE	-0.518481	0.102459	0.00187065	0.00279906	-5.06035	2.09241e-07	5.87933e-05
PSPC1	LIVER	-0.652544	0.134476	0.00245518	0.00530831	-4.85251	6.09554e-07	0.000435145
SGTB	THYROID	-0.708377	0.155358	0.00283643	0.00700553	-4.55965	2.56193e-06	0.000811262
HOXA9	HAEMATOPOIETIC.AND.LYMPHOID.TISSUE	-0.425878	0.0793226	0.00144823	0.00220377	-5.36893	3.96028e-08	7.26248e-06
SNAI2	LUNG	-0.421503	0.0766362	0.00139918	0.00210276	-5.50004	1.89847e-08	6.42987e-06
TSPAN31	BREAST	-0.558954	0.111091	0.00202824	0.00367068	-5.03148	2.43353e-07	0.00012313
MUTYH	AUTONOMIC.GANGLIA	-0.60972	0.126949	0.00231776	0.00438122	-4.80288	7.82006e-07	0.000260991
POLDIP3	SKIN	-0.507698	0.096423	0.00176043	0.00275074	-5.26532	6.99734e-08	5.00281e-05
NFKBIZ	HAEMATOPOIETIC.AND.LYMPHOID.TISSUE	-0.426646	0.0797011	0.00145514	0.00223	-5.35308	4.32353e-08	7.78189e-06
LILRA1	LIVER	-0.640393	0.131029	0.00239226	0.00464354	-4.8874	5.10876e-07	0.000396044
RPL22L1	LARGE.INTESTINE	-0.54298	0.103582	0.00189115	0.0034279	-5.24201	7.94171e-08	9.75866e-05
CCNP	PANCREAS	-0.560288	0.109456	0.00199839	0.00335034	-5.11884	1.53713e-07	0.000131648
MARCKSL1	LUNG	-0.429347	0.0790119	0.00144255	0.00208765	-5.43395	2.75594e-08	8.81544e-06
MSANTD1	SKIN	-0.511665	0.0979384	0.0017881	0.00285064	-5.22435	8.73826e-08	5.76692e-05
MTFR1L	AUTONOMIC.GANGLIA	-0.60839	0.127139	0.00232123	0.00419045	-4.78523	8.53956e-07	0.000272537
SCN2B	AUTONOMIC.GANGLIA	-0.598437	0.124054	0.00226491	0.00389361	-4.824	7.03551e-07	0.000239503
TIPARP	LUNG	-0.422755	0.0772983	0.00141127	0.00206249	-5.46913	2.26122e-08	7.51118e-06
ISG15	CENTRAL.NERVOUS.SYSTEM	-0.480363	0.0911888	0.00166487	0.00249804	-5.26778	6.90404e-08	3.2115e-05
NME8	SKIN	-0.514509	0.0989766	0.00180706	0.00303165	-5.19829	1.00563e-07	6.39095e-05
TXNDC5	HAEMATOPOIETIC.AND.LYMPHOID.TISSUE	-0.420963	0.0786457	0.00143587	0.00209881	-5.35265	4.3338e-08	7.78189e-06
GPC1	OVARY	-0.521201	0.10303	0.00188106	0.00305226	-5.05875	2.11011e-07	7.56123e-05
HACD3	PLEURA	-0.688114	0.148673	0.00271438	0.00577483	-4.62838	1.84273e-06	0.000755653
ZNF423	SOFT.TISSUE	-0.526773	0.105688	0.0019296	0.00296323	-4.98421	3.11081e-07	8.46338e-05
SNAI1	CENTRAL.NERVOUS.SYSTEM	-0.477808	0.0909005	0.00165961	0.00244594	-5.25638	7.34576e-08	3.32705e-05
GLIPR1L1	SOFT.TISSUE	-0.524855	0.105222	0.00192108	0.00307946	-4.98808	3.04914e-07	8.42941e-05
FGF4	OVARY	-0.514937	0.10145	0.00185221	0.0027675	-5.07577	1.92962e-07	7.0616e-05
NFATC2	SKIN	-0.499854	0.0952949	0.00173984	0.00280067	-5.24534	7.79991e-08	5.35355e-05
HAND1	THYROID	-0.690562	0.151522	0.0027664	0.00529537	-4.55751	2.58822e-06	0.000811262
PPARG	OESOPHAGUS	-0.607754	0.124289	0.00226919	0.00418225	-4.88986	5.0453e-07	0.000308322
TXNRD1	STOMACH	-0.60701	0.126304	0.00230598	0.00454538	-4.80595	7.70103e-07	0.000306966
THRB	STOMACH	-0.592096	0.121832	0.00222435	0.00366189	-4.85992	5.87165e-07	0.0002516
PAX8	SOFT.TISSUE	-0.52544	0.105689	0.00192961	0.0032176	-4.97157	3.3207e-07	8.80056e-05
TOX3	LUNG	-0.425712	0.0787898	0.0014385	0.00206844	-5.40313	3.27435e-08	9.92243e-06
SEMA5A	THYROID	-0.699358	0.154388	0.00281872	0.0067628	-4.52989	2.95072e-06	0.000908071
CT55	SOFT.TISSUE	-0.524512	0.105523	0.00192658	0.00302666	-4.97059	3.33743e-07	8.80056e-05
HHEX	HAEMATOPOIETIC.AND.LYMPHOID.TISSUE	-0.418358	0.0783633	0.00143071	0.00219498	-5.3387	4.68077e-08	8.31826e-06
TMEM167B	OESOPHAGUS	-0.613727	0.126266	0.00230529	0.0044643	-4.8606	5.85141e-07	0.000345254
NR1D2	PROSTATE	-0.78961	0.186366	0.00340257	0.0099113	-4.23687	1.13329e-05	0.00207146
OSM	OVARY	-0.517025	0.102537	0.00187205	0.00309588	-5.04234	2.29931e-07	8.07105e-05
RHOQ	AUTONOMIC.GANGLIA	-0.611009	0.129514	0.00236459	0.00463857	-4.7177	1.19263e-06	0.000349995
DGCR8	UVEA	-0.864551	0.204451	0.00373275	0.0154663	-4.22864	1.17555e-05	0.00362318
BMP1	PLEURA	-0.690825	0.150639	0.00275029	0.00599276	-4.58595	2.2596e-06	0.000883504
ZFP36L1	LUNG	-0.417211	0.0768292	0.0014027	0.00211113	-5.43037	2.81183e-08	8.8307e-06
GRHL2	PANCREAS	-0.545916	0.107008	0.00195369	0.0035815	-5.10164	1.68357e-07	0.000137323
CFLAR	LUNG	-0.424264	0.0788181	0.00143901	0.00221266	-5.38282	3.66635e-08	1.07337e-05
HNF4G	LUNG	-0.419934	0.0776019	0.00141681	0.00204924	-5.41139	3.12693e-08	9.64491e-06
IQCF5	ENDOMETRIUM	-0.605931	0.123596	0.00225655	0.00466599	-4.9025	4.73115e-07	0.000338533
SAMSN1	HAEMATOPOIETIC.AND.LYMPHOID.TISSUE	-0.418801	0.0788514	0.00143962	0.0021019	-5.31127	5.44322e-08	9.57451e-06
RNASE4	AUTONOMIC.GANGLIA	-0.607401	0.128686	0.00234947	0.00427274	-4.72003	1.17903e-06	0.000349995
SARNP	PROSTATE	-0.864703	0.212262	0.00387535	0.0248038	-4.07376	2.31305e-05	0.00374942
TRPV2	UPPER.AERODIGESTIVE.TRACT	-0.529495	0.102904	0.00187876	0.00283664	-5.14554	1.33377e-07	0.000109547
FAM220A	CENTRAL.NERVOUS.SYSTEM	-0.474967	0.0910452	0.00166225	0.00242266	-5.21682	9.10085e-08	3.91587e-05
PAX7	SOFT.TISSUE	-0.525638	0.106647	0.0019471	0.00319523	-4.92877	4.13751e-07	0.000105359
GBA	HAEMATOPOIETIC.AND.LYMPHOID.TISSUE	-0.417064	0.0786176	0.00143535	0.00205141	-5.30497	5.63459e-08	9.81102e-06
CMTM3	STOMACH	-0.593196	0.123417	0.00225327	0.00376191	-4.80644	7.68211e-07	0.000306966
IRX1	SOFT.TISSUE	-0.516632	0.104211	0.00190262	0.00310397	-4.95756	3.56918e-07	9.26904e-05
PODN	LIVER	-0.635406	0.132456	0.00241831	0.00438522	-4.7971	8.0488e-07	0.000530385
SMAD7	BREAST	-0.540676	0.108376	0.00197867	0.00321666	-4.98888	3.03652e-07	0.000145104
XCR1	PLEURA	-0.679107	0.148072	0.0027034	0.00545738	-4.58635	2.25533e-06	0.000883504
KASH5	PANCREAS	-0.542636	0.106965	0.0019529	0.00341522	-5.07302	1.95772e-07	0.000152426
PITHD1	PLEURA	-0.699571	0.154284	0.00281683	0.00709837	-4.5343	2.88974e-06	0.00110421
CT55	CENTRAL.NERVOUS.SYSTEM	-0.476432	0.0919267	0.00167834	0.00264099	-5.18273	1.09329e-07	4.58941e-05
NABP2	PROSTATE	-0.82631	0.20047	0.00366007	0.0151039	-4.12186	1.87911e-05	0.00315991
PPP2CA	STOMACH	-0.5943	0.124544	0.00227386	0.00437894	-4.7718	9.12941e-07	0.00034017
MITF	SOFT.TISSUE	-0.517343	0.105006	0.00191715	0.00314679	-4.92677	4.17994e-07	0.000105359
FAM47C	BREAST	-0.538047	0.108103	0.00197368	0.00321401	-4.97717	3.22607e-07	0.000149995
MFAP4	ENDOMETRIUM	-0.592674	0.12129	0.00221443	0.00393064	-4.88644	5.13376e-07	0.000339085
CLCA2	THYROID	-0.690374	0.153613	0.00280458	0.0059309	-4.49424	3.49094e-06	0.00105514
NOMO2	BONE	-0.597867	0.125385	0.0022892	0.00420331	-4.76826	9.29125e-07	0.000370224
C21orf91	STOMACH	-0.579404	0.120054	0.00219187	0.00363182	-4.82621	6.95772e-07	0.000290867
CD19	STOMACH	-0.588996	0.123195	0.00224922	0.00389691	-4.78101	8.72092e-07	0.000338425
HMX2	HAEMATOPOIETIC.AND.LYMPHOID.TISSUE	-0.417829	0.0795533	0.00145244	0.00215078	-5.25218	7.51531e-08	1.28266e-05
SOS2	CENTRAL.NERVOUS.SYSTEM	-0.477079	0.0926085	0.00169079	0.0026697	-5.15156	1.29162e-07	5.29288e-05
LPAR1	UVEA	-0.847302	0.201839	0.00368507	0.0180866	-4.1979	1.34698e-05	0.00392511
PAQR6	OVARY	-0.513252	0.103228	0.00188467	0.0030817	-4.97203	3.31273e-07	0.000107507
ITGAV	CENTRAL.NERVOUS.SYSTEM	-0.479425	0.0933792	0.00170486	0.00273307	-5.13418	1.41691e-07	5.67126e-05
SPATA4	ENDOMETRIUM	-0.584353	0.11948	0.00218139	0.0041853	-4.89081	5.02111e-07	0.000339085
SALL1	OVARY	-0.508163	0.10194	0.00186115	0.00307689	-4.98494	3.09907e-07	0.000102508
PDPK1	PANCREAS	-0.542838	0.107998	0.00197177	0.0034462	-5.02637	2.49925e-07	0.000186129
ADARB1	PROSTATE	-0.788718	0.189434	0.00345857	0.012227	-4.16356	1.56662e-05	0.0027159
FYB1	UVEA	-0.832657	0.197371	0.00360349	0.0132428	-4.21874	1.22835e-05	0.00371449
KDM2A	LIVER	-0.634552	0.133837	0.00244352	0.00475248	-4.74123	1.06212e-06	0.000673972
ARHGAP36	ENDOMETRIUM	-0.586882	0.120779	0.00220512	0.00407039	-4.85912	5.89544e-07	0.000374972
ALG10	LIVER	-0.633263	0.1338	0.00244284	0.00482015	-4.7329	1.10665e-06	0.000677152
FERMT2	URINARY.TRACT	-0.6004	0.125304	0.00228772	0.00418011	-4.79156	8.27445e-07	0.000455522
CDH2	BONE	-0.594758	0.125783	0.00229648	0.00421753	-4.72843	1.13129e-06	0.000430746
PODXL	AUTONOMIC.GANGLIA	-0.614478	0.133202	0.00243193	0.00458232	-4.61313	1.98327e-06	0.000553398
UPF3A	LUNG	-0.415181	0.0780956	0.00142582	0.00215834	-5.31632	5.2944e-08	1.52417e-05
E2F3	CENTRAL.NERVOUS.SYSTEM	-0.482596	0.094984	0.00173416	0.00265205	-5.08082	1.87909e-07	7.18691e-05
BAMBI	BREAST	-0.546713	0.112064	0.00204599	0.00366779	-4.87859	5.34229e-07	0.000225286
NR2C1	SOFT.TISSUE	-0.517773	0.106454	0.00194357	0.0030895	-4.86383	5.75678e-07	0.000140959
BCL11B	CENTRAL.NERVOUS.SYSTEM	-0.470158	0.0917516	0.00167515	0.00255113	-5.12425	1.49366e-07	5.84257e-05
IGSF6	PLEURA	-0.685824	0.152953	0.00279253	0.00654487	-4.48388	3.66496e-06	0.00128546
DPY19L3	ENDOMETRIUM	-0.591313	0.122721	0.00224057	0.00390745	-4.81834	7.23791e-07	0.000443917
FOXA2	LIVER	-0.62955	0.133564	0.00243854	0.00446856	-4.71346	1.2177e-06	0.00071941
ZNF780B	CERVIX	-0.679395	0.153363	0.0028	0.00583219	-4.42999	4.71177e-06	0.00123323
MTMR7	AUTONOMIC.GANGLIA	-0.596565	0.128508	0.00234622	0.00446223	-4.64226	1.7231e-06	0.000488814
C1orf210	SKIN	-0.502174	0.0990164	0.00180778	0.00268468	-5.07162	1.97221e-07	0.000116694
SATB2	BREAST	-0.541441	0.111114	0.00202865	0.00382416	-4.87284	5.5002e-07	0.000225286
MEIS1	HAEMATOPOIETIC.AND.LYMPHOID.TISSUE	-0.40348	0.0768109	0.00140237	0.00195804	-5.25289	7.48639e-08	1.28266e-05
HVCN1	STOMACH	-0.588261	0.124776	0.00227809	0.00389484	-4.71453	1.21132e-06	0.000441746
CTNNB1	STOMACH	-0.596142	0.127585	0.00232937	0.00474847	-4.67252	1.4876e-06	0.000490337
ATP12A	UVEA	-0.820704	0.19576	0.00357406	0.0112919	-4.19241	1.38002e-05	0.00394958
UBE2D3	THYROID	-0.681935	0.153328	0.00279938	0.00592353	-4.44755	4.34283e-06	0.00128959
SPIB	HAEMATOPOIETIC.AND.LYMPHOID.TISSUE	-0.410124	0.0787152	0.00143714	0.00212857	-5.21022	9.43063e-08	1.59378e-05
RAI2	PLEURA	-0.679744	0.151456	0.00276519	0.00535707	-4.48807	3.59355e-06	0.00128546
MSX1	BREAST	-0.536781	0.110119	0.0020105	0.00343577	-4.87453	5.4534e-07	0.000225286
EGLN3	HAEMATOPOIETIC.AND.LYMPHOID.TISSUE	-0.409928	0.0788639	0.00143985	0.00204786	-5.19792	1.00766e-07	1.68641e-05
SLC19A3	THYROID	-0.700712	0.160464	0.00292965	0.00673028	-4.36679	6.30428e-06	0.00164164
ARHGEF28	THYROID	-0.691272	0.156773	0.00286227	0.00604749	-4.40939	5.18314e-06	0.00151258
CHCHD3	AUTONOMIC.GANGLIA	-0.600688	0.13056	0.00238369	0.00435609	-4.60085	2.10383e-06	0.000568401
FOXF1	LIVER	-0.623481	0.13299	0.00242805	0.00437015	-4.68819	1.37815e-06	0.000761674
PRKX	THYROID	-0.693568	0.158222	0.00288873	0.00672317	-4.38351	5.83916e-06	0.001617
ITGB3	LIVER	-0.622609	0.133162	0.0024312	0.00446391	-4.67556	1.46575e-06	0.000784773
MC3R	THYROID	-0.691446	0.157835	0.00288165	0.00601423	-4.38082	5.91165e-06	0.001617
TOMM20L	UPPER.AERODIGESTIVE.TRACT	-0.52196	0.104314	0.0019045	0.00325369	-5.00374	2.81147e-07	0.000202051
GATA3	OVARY	-0.499279	0.10149	0.00185295	0.00300545	-4.91948	4.33865e-07	0.000138194
COPG1	BONE	-0.58835	0.125695	0.00229487	0.00418463	-4.68076	1.42905e-06	0.000532292
CARNMT1	SOFT.TISSUE	-0.50855	0.105317	0.00192282	0.00314129	-4.82874	6.86999e-07	0.000163544
PLVAP	CENTRAL.NERVOUS.SYSTEM	-0.470876	0.0932608	0.0017027	0.00269231	-5.04902	2.22035e-07	8.3075e-05
GPX8	STOMACH	-0.595927	0.128834	0.00235217	0.00450141	-4.62556	1.86794e-06	0.000597145
CAPS2	SOFT.TISSUE	-0.508513	0.105529	0.00192668	0.00294762	-4.81871	7.22431e-07	0.000167331
CDX2	LARGE.INTESTINE	-0.52556	0.104049	0.00189966	0.00319946	-5.0511	2.19638e-07	0.000222261
FOXA1	LUNG	-0.411476	0.0784812	0.00143286	0.00212061	-5.24299	7.8997e-08	2.20083e-05
LRRC74A	SOFT.TISSUE	-0.506986	0.105187	0.00192044	0.00316035	-4.81987	7.18244e-07	0.000167331
BIRC3	UPPER.AERODIGESTIVE.TRACT	-0.531197	0.107373	0.00196036	0.00340458	-4.94719	3.76457e-07	0.000249736
ISL2	AUTONOMIC.GANGLIA	-0.589885	0.128507	0.00234621	0.00426236	-4.59029	2.21312e-06	0.000579532
H3C3	SOFT.TISSUE	-0.514358	0.107524	0.00196312	0.00333809	-4.78365	8.60718e-07	0.000196703
ESRRB	PROSTATE	-0.784535	0.19261	0.00351657	0.0111484	-4.07317	2.31886e-05	0.00374942
COLCA2	LUNG	-0.410516	0.0784767	0.00143278	0.00212268	-5.23105	8.42727e-08	2.31054e-05
ZFP57	STOMACH	-0.573892	0.122685	0.00223991	0.00386533	-4.67777	1.45007e-06	0.000487337
TAL1	HAEMATOPOIETIC.AND.LYMPHOID.TISSUE	-0.406235	0.0788271	0.00143918	0.00215083	-5.1535	1.27838e-07	2.11891e-05
ALDH16A1	PROSTATE	-0.800824	0.198654	0.00362691	0.0136464	-4.03125	2.77408e-05	0.00427972
MLANA	THYROID	-0.691181	0.159401	0.00291025	0.005949	-4.33612	7.25095e-06	0.00180485
FMNL2	BREAST	-0.53024	0.109753	0.0020038	0.00332549	-4.83123	6.78457e-07	0.00027143
FAM135B	STOMACH	-0.586554	0.126848	0.00231591	0.00421424	-4.62408	1.88132e-06	0.000597145
IRX5	BREAST	-0.532805	0.110573	0.00201879	0.00355431	-4.81856	7.22994e-07	0.000282674
RAD54L2	PROSTATE	-0.781855	0.192273	0.0035104	0.00958285	-4.06638	2.38742e-05	0.00382352
KBTBD12	KIDNEY	-0.596767	0.121492	0.00221813	0.00327763	-4.91198	4.50806e-07	0.000697561
CHRDL2	KIDNEY	-0.614884	0.127176	0.0023219	0.00433056	-4.83492	6.65988e-07	0.000871983
PRDM14	OVARY	-0.50785	0.105047	0.00191788	0.00306689	-4.83452	6.67346e-07	0.000201375
C1D	THYROID	-0.690676	0.159899	0.00291935	0.00690325	-4.31945	7.8211e-06	0.00191855
UBALD2	HAEMATOPOIETIC.AND.LYMPHOID.TISSUE	-0.407668	0.0796544	0.00145428	0.00205183	-5.11796	1.54431e-07	2.53531e-05
RNF13	SKIN	-0.498844	0.100171	0.00182886	0.00293338	-4.97993	3.18042e-07	0.000176041
ARL4A	BILIARY.TRACT	-0.568697	0.116361	0.00212445	0.00357876	-4.88736	5.10978e-07	0.000514645
MYC	UPPER.AERODIGESTIVE.TRACT	-0.518796	0.104693	0.00191143	0.00321595	-4.95538	3.60944e-07	0.000249023
CCDC68	PLEURA	-0.683303	0.15574	0.00284342	0.00639993	-4.38745	5.73433e-06	0.00185406
ODF3	SKIN	-0.495486	0.0992615	0.00181226	0.002865	-4.99173	2.99209e-07	0.000171138
PRUNE1	PROSTATE	-0.784965	0.194214	0.00354585	0.00963238	-4.04175	2.65272e-05	0.00420832
LMX1B	BREAST	-0.528312	0.110025	0.00200877	0.00329938	-4.80176	7.86374e-07	0.000300622
FGFR1	URINARY.TRACT	-0.5966	0.12795	0.00233603	0.00450733	-4.66277	1.55993e-06	0.000760622
ITPKB	PROSTATE	-0.759216	0.185754	0.00339139	0.00797678	-4.08722	2.18291e-05	0.00359881
PIP4K2C	CENTRAL.NERVOUS.SYSTEM	-0.468053	0.0938292	0.00171308	0.00260363	-4.98835	3.04481e-07	0.000108704
SALL4	LIVER	-0.618867	0.134412	0.00245401	0.00462455	-4.60426	2.06968e-06	0.00101781
SPSB1	STOMACH	-0.576159	0.124896	0.00228027	0.00392309	-4.61312	1.98334e-06	0.000618079
PRKRA	LUNG	-0.406447	0.0783444	0.00143037	0.00200026	-5.18795	1.06309e-07	2.86918e-05
VGLL3	STOMACH	-0.579438	0.126153	0.00230323	0.00399768	-4.59314	2.18317e-06	0.000656483
NEDD1	UVEA	-0.843214	0.207418	0.00378692	0.0187717	-4.06529	2.39865e-05	0.0065158
BAMBI	HAEMATOPOIETIC.AND.LYMPHOID.TISSUE	-0.402609	0.0788436	0.00143948	0.00220251	-5.10643	1.6415e-07	2.6445e-05
CNTNAP3B	PLEURA	-0.67361	0.153477	0.0028021	0.00581569	-4.38899	5.69401e-06	0.00185406
ADGRA2	THYROID	-0.690323	0.161174	0.00294262	0.00624678	-4.28309	9.21566e-06	0.00216645
ZNF473	PANCREAS	-0.524915	0.107	0.00195355	0.00328636	-4.90573	4.65407e-07	0.000318879
GPR101	URINARY.TRACT	-0.588158	0.125846	0.00229762	0.00391764	-4.67363	1.47958e-06	0.000760622
RBPJ	SOFT.TISSUE	-0.514913	0.109403	0.00199742	0.00339828	-4.70656	1.25968e-06	0.000276808
NPVF	CENTRAL.NERVOUS.SYSTEM	-0.461747	0.092463	0.00168814	0.00260383	-4.99385	2.95932e-07	0.000108368
TIPARP	HAEMATOPOIETIC.AND.LYMPHOID.TISSUE	-0.406827	0.0802598	0.00146534	0.00209829	-5.06888	2.00078e-07	3.16417e-05
SOX5	SKIN	-0.492571	0.0993955	0.00181471	0.00297362	-4.95567	3.60414e-07	0.000193261
FBXO27	URINARY.TRACT	-0.586236	0.125697	0.0022949	0.00429375	-4.66389	1.55144e-06	0.000760622
GPR65	CERVIX	-0.67365	0.155813	0.00284474	0.00521986	-4.32345	7.68042e-06	0.00194931
ASB4	BILIARY.TRACT	-0.568015	0.117604	0.00214714	0.0038231	-4.8299	6.83023e-07	0.000615512
STK25	SOFT.TISSUE	-0.505923	0.107036	0.00195419	0.00321963	-4.72668	1.1411e-06	0.000254006
ATP8B3	BONE	-0.58679	0.127926	0.0023356	0.00442098	-4.58694	2.24898e-06	0.000802793
PHOX2A	CENTRAL.NERVOUS.SYSTEM	-0.460947	0.0927642	0.00169364	0.00249827	-4.96901	3.36475e-07	0.000115822
ALG14	AUTONOMIC.GANGLIA	-0.589676	0.131071	0.00239302	0.00427683	-4.49891	3.41515e-06	0.000842453
HEPH	THYROID	-0.696577	0.164421	0.00300191	0.00813584	-4.23654	1.13496e-05	0.00252767
PLOD1	AUTONOMIC.GANGLIA	-0.585828	0.12989	0.00237145	0.00408587	-4.5102	3.23833e-06	0.000821005
DOCK10	BREAST	-0.529776	0.112035	0.00204546	0.00328714	-4.72868	1.12991e-06	0.000388756
TNR	PLEURA	-0.679289	0.156449	0.00285636	0.00603925	-4.34192	7.06216e-06	0.00219258
RBFOX2	CENTRAL.NERVOUS.SYSTEM	-0.461727	0.0931998	0.00170159	0.00254106	-4.95416	3.6321e-07	0.000122573
H3C3	LUNG	-0.407249	0.0792997	0.00144781	0.0020834	-5.13557	1.40648e-07	3.68092e-05
ECT2L	PROSTATE	-0.762064	0.189019	0.003451	0.0101748	-4.03168	2.76896e-05	0.00427972
DYRK1A	LUNG	-0.411798	0.0806001	0.00147155	0.00214864	-5.10915	1.61805e-07	4.15403e-05
DYRK3	PLEURA	-0.678259	0.156618	0.00285944	0.0059412	-4.33065	7.43337e-06	0.00219258
PEX2	SOFT.TISSUE	-0.498387	0.10514	0.00191959	0.00310479	-4.74021	1.06748e-06	0.000240746
ABCA5	BREAST	-0.520303	0.10924	0.00199445	0.00322691	-4.76291	9.54084e-07	0.000349215
GDF2	AUTONOMIC.GANGLIA	-0.585403	0.130268	0.00237835	0.00399046	-4.49385	3.49739e-06	0.000850416
POLR3G	UVEA	-0.856205	0.213656	0.0039008	0.0180226	-4.00741	3.06941e-05	0.00806449
ACTB	LIVER	-0.761753	0.182035	0.00332348	0.00833747	-4.18466	1.42799e-05	0.00445726
ASL	URINARY.TRACT	-0.583456	0.126086	0.00230201	0.00433427	-4.62744	1.85108e-06	0.000853798
RUNX3	HAEMATOPOIETIC.AND.LYMPHOID.TISSUE	-0.402528	0.0798627	0.00145809	0.00217932	-5.04025	2.32462e-07	3.61007e-05
GLP1R	OVARY	-0.494647	0.10319	0.00188398	0.00307941	-4.79357	8.19202e-07	0.000242936
ZNFX1	LARGE.INTESTINE	-0.514857	0.104268	0.00190367	0.00326092	-4.93781	3.95019e-07	0.000339775
OPCML	PROSTATE	-0.769925	0.1925	0.00351455	0.0115525	-3.99961	3.17234e-05	0.00480595
KLHL9	CENTRAL.NERVOUS.SYSTEM	-0.467342	0.0952405	0.00173885	0.00283578	-4.90696	4.62493e-07	0.000153076
ACTB	LUNG	-0.399485	0.0775575	0.001416	0.00204311	-5.15083	1.29668e-07	3.44578e-05
CELF2	BREAST	-0.519211	0.109526	0.00199967	0.00344265	-4.74051	1.06591e-06	0.000374222
KCNH4	PROSTATE	-0.750998	0.18629	0.00340117	0.00821896	-4.03134	2.77299e-05	0.00427972
CDYL	HAEMATOPOIETIC.AND.LYMPHOID.TISSUE	-0.399601	0.0792541	0.00144697	0.0022692	-5.04202	2.30321e-07	3.60934e-05
ZSWIM8	KIDNEY	-0.605129	0.12726	0.00232343	0.00449463	-4.75508	9.91845e-07	0.00118214
SOS2	OESOPHAGUS	-0.579314	0.124512	0.00227327	0.00412685	-4.65266	1.63838e-06	0.000876073
EP300	PROSTATE	-0.80885	0.207215	0.00378321	0.0183775	-3.90344	4.74181e-05	0.00653002
KLF5	CERVIX	-0.714616	0.171784	0.00313633	0.0095728	-4.15997	1.59142e-05	0.00336855
USP18	CENTRAL.NERVOUS.SYSTEM	-0.464832	0.0950895	0.00173609	0.00264198	-4.88837	5.08381e-07	0.000159086
IRF2BP2	BILIARY.TRACT	-0.555692	0.116161	0.0021208	0.00358586	-4.78382	8.59989e-07	0.000669306
NFIC	KIDNEY	-0.602582	0.126989	0.00231849	0.00429056	-4.74515	1.04178e-06	0.00118214
FGF19	CENTRAL.NERVOUS.SYSTEM	-0.46521	0.0953079	0.00174008	0.00278068	-4.88113	5.27398e-07	0.00016209
HLX	CENTRAL.NERVOUS.SYSTEM	-0.464056	0.0948899	0.00173244	0.00280729	-4.89047	5.02972e-07	0.000159086
NLK	AUTONOMIC.GANGLIA	-0.589886	0.132608	0.00242107	0.00454232	-4.44836	4.32649e-06	0.0010372
SETBP1	HAEMATOPOIETIC.AND.LYMPHOID.TISSUE	-0.399774	0.0796406	0.00145403	0.0020462	-5.01972	2.5873e-07	3.98213e-05
PRLR	PROSTATE	-0.742919	0.18443	0.00336722	0.00728244	-4.02818	2.81051e-05	0.0042965
FGFR2	BREAST	-0.530587	0.113473	0.00207173	0.00348817	-4.67588	1.46346e-06	0.000493645
KLF5	CENTRAL.NERVOUS.SYSTEM	-0.46028	0.0939082	0.00171452	0.00239101	-4.90138	4.75841e-07	0.000154523
PAX8	LIVER	-0.617172	0.136593	0.00249384	0.0050156	-4.51832	3.11661e-06	0.00144316
GAB2	SOFT.TISSUE	-0.498216	0.106332	0.00194135	0.00315219	-4.68546	1.39665e-06	0.00030302
GNB1	AUTONOMIC.GANGLIA	-0.59874	0.135868	0.0024806	0.00466176	-4.40678	5.24604e-06	0.00118418
SLC9A4	BILIARY.TRACT	-0.553245	0.115946	0.00211688	0.00356734	-4.77157	9.13989e-07	0.000680405
VENTX	BILIARY.TRACT	-0.546661	0.113505	0.0020723	0.0032068	-4.8162	7.31577e-07	0.000626303
CFAP61	LARGE.INTESTINE	-0.506026	0.10276	0.00187613	0.00280254	-4.92435	4.23213e-07	0.000346692
FNDC3B	STOMACH	-0.568749	0.12547	0.00229076	0.00432043	-4.53294	2.90843e-06	0.000844923
ZNF614	CERVIX	-0.659515	0.154188	0.00281508	0.00607601	-4.27733	9.45721e-06	0.00226404
LDB2	HAEMATOPOIETIC.AND.LYMPHOID.TISSUE	-0.397565	0.0793245	0.00144826	0.00207747	-5.01188	2.69507e-07	4.1113e-05
BCL2	AUTONOMIC.GANGLIA	-0.589854	0.133141	0.0024308	0.00459589	-4.43031	4.70498e-06	0.00111227
ADAM11	AUTONOMIC.GANGLIA	-0.5944	0.134935	0.00246357	0.00460048	-4.40507	5.28746e-06	0.00118418
MAP3K4	BONE	-0.572579	0.125716	0.00229525	0.00393297	-4.55455	2.62493e-06	0.000917868
KIF13B	BONE	-0.584793	0.129833	0.00237042	0.00437112	-4.50419	3.33132e-06	0.00107696
ZNF70	SOFT.TISSUE	-0.511684	0.110781	0.00202258	0.00365593	-4.61887	1.92918e-06	0.000408224
METTL4	AUTONOMIC.GANGLIA	-0.592356	0.134338	0.00245267	0.00447391	-4.40944	5.1818e-06	0.00118418
GPR88	CERVIX	-0.672169	0.158638	0.00289632	0.00583757	-4.23712	1.13204e-05	0.00267082
KLF5	PROSTATE	-0.81392	0.211098	0.00385411	0.0161048	-3.85565	5.77111e-05	0.00758179
CLIC2	AUTONOMIC.GANGLIA	-0.589758	0.134181	0.0024498	0.0044729	-4.39523	5.5327e-06	0.00119127
PUSL1	PROSTATE	-0.778515	0.197974	0.00361449	0.0117226	-3.93241	4.20489e-05	0.00609564
PDCD10	PLEURA	-0.666034	0.155432	0.00283778	0.00566169	-4.28506	9.13452e-06	0.00260303
CCDC30	URINARY.TRACT	-0.571102	0.124293	0.00226927	0.00393169	-4.59481	2.16576e-06	0.000972656
OLIG3	BONE	-0.583943	0.130133	0.0023759	0.00419462	-4.48728	3.60697e-06	0.00114448
TMEM107	AUTONOMIC.GANGLIA	-0.586837	0.13353	0.00243791	0.00465896	-4.3948	5.54386e-06	0.00119127
SPDEF	PROSTATE	-0.758326	0.191152	0.00348994	0.00974861	-3.96713	3.63713e-05	0.00546089
PNCK	THYROID	-0.669155	0.159136	0.00290542	0.00579713	-4.20491	1.30593e-05	0.00272892
PLEKHA5	PROSTATE	-0.778318	0.198681	0.0036274	0.0122687	-3.91743	4.47482e-05	0.00628554
CDC25A	PLEURA	-0.671783	0.158236	0.00288898	0.00588749	-4.24545	1.09078e-05	0.00282144
SOX11	LUNG	-0.395527	0.077882	0.00142192	0.00186358	-5.07854	1.90172e-07	4.69264e-05
MMP16	SOFT.TISSUE	-0.501109	0.108222	0.00197586	0.00325171	-4.63037	1.82509e-06	0.000391025
GSTCD	CERVIX	-0.668144	0.158529	0.00289433	0.00644778	-4.21466	1.2508e-05	0.00283136
DTWD1	LIVER	-0.614043	0.137396	0.0025085	0.00463933	-4.46914	3.9268e-06	0.00172245
PIWIL4	PROSTATE	-0.757483	0.191645	0.00349894	0.00833225	-3.95253	3.86645e-05	0.00575382
CAAP1	PLEURA	-0.665511	0.156724	0.00286137	0.00604622	-4.24639	1.08621e-05	0.00282144
IGF2BP1	HAEMATOPOIETIC.AND.LYMPHOID.TISSUE	-0.394846	0.0794364	0.0014503	0.00203627	-4.97059	3.33752e-07	5.04668e-05
SAMD3	PLEURA	-0.665071	0.156377	0.00285504	0.00587597	-4.253	1.05463e-05	0.00281452
JAK2	HAEMATOPOIETIC.AND.LYMPHOID.TISSUE	-0.397636	0.0802728	0.00146557	0.00214844	-4.95356	3.64345e-07	5.46138e-05
DDI1	PROSTATE	-0.768402	0.196178	0.0035817	0.0100178	-3.91687	4.4854e-05	0.00628554
USP33	AUTONOMIC.GANGLIA	-0.583634	0.133347	0.00243458	0.00446565	-4.3768	6.02175e-06	0.00126538
SYNRG	OESOPHAGUS	-0.575175	0.125301	0.00228768	0.00381822	-4.59033	2.21277e-06	0.00114736
HNF1A	OESOPHAGUS	-0.583723	0.128147	0.00233963	0.00406469	-4.55511	2.61786e-06	0.00127984
ALKAL2	CENTRAL.NERVOUS.SYSTEM	-0.462261	0.0961216	0.00175493	0.00261445	-4.80913	7.57928e-07	0.000228854
ST7L	UVEA	-0.845737	0.214732	0.00392045	0.0183163	-3.93857	4.09843e-05	0.0102634
EFNA5	PLEURA	-0.669966	0.158981	0.00290259	0.00614168	-4.21412	1.25376e-05	0.00309676
ALDH9A1	CERVIX	-0.681772	0.164257	0.00299891	0.0066257	-4.15065	1.65767e-05	0.00342811
ARF3	THYROID	-0.667831	0.160014	0.00292145	0.00716509	-4.17356	1.49936e-05	0.00305761
DUSP4	STOMACH	-0.579622	0.130821	0.00238845	0.00427085	-4.43066	4.69727e-06	0.00127119
NFAT5	CERVIX	-0.667659	0.159431	0.0029108	0.00670804	-4.18776	1.40859e-05	0.00306433
CC2D2A	CERVIX	-0.662983	0.157746	0.00288003	0.00586464	-4.20286	1.31784e-05	0.00294336
FGFR1	UPPER.AERODIGESTIVE.TRACT	-0.508548	0.106233	0.00193955	0.00306384	-4.78708	8.46124e-07	0.00050324
GALNT8	PROSTATE	-0.767585	0.196541	0.00358833	0.0114734	-3.90547	4.70203e-05	0.00653002
SLC25A10	UPPER.AERODIGESTIVE.TRACT	-0.510943	0.107087	0.00195513	0.00311423	-4.77129	9.1525e-07	0.000526207
OLFM4	LARGE.INTESTINE	-0.510165	0.105729	0.00193034	0.00319279	-4.8252	6.99322e-07	0.000520883
ELMO3	THYROID	-0.671394	0.161612	0.00295061	0.00700111	-4.15437	1.63096e-05	0.00320995
VCPIP1	STOMACH	-0.561515	0.125311	0.00228785	0.0037684	-4.48098	3.71511e-06	0.00104388
SLC16A5	UVEA	-0.845055	0.215213	0.00392924	0.0177474	-3.92659	4.30788e-05	0.010461
VGLL1	UPPER.AERODIGESTIVE.TRACT	-0.510945	0.107301	0.00195904	0.00313314	-4.76178	9.59455e-07	0.000533828
ANGPTL1	CERVIX	-0.664028	0.158389	0.00289178	0.00538472	-4.19238	1.38021e-05	0.00304209
DOCK10	LUNG	-0.393851	0.0781879	0.00142751	0.00201698	-5.03723	2.36156e-07	5.74524e-05
TUBB	LARGE.INTESTINE	-0.507099	0.105261	0.00192179	0.0032008	-4.81754	7.26686e-07	0.000520883
SPDYE4	ENDOMETRIUM	-0.574571	0.125892	0.00229847	0.00414626	-4.56399	2.50948e-06	0.00126751
PDC	BONE	-0.570655	0.127653	0.00233061	0.00396257	-4.47038	3.90407e-06	0.00121623
FBXW12	PLEURA	-0.65164	0.152947	0.00279242	0.00497302	-4.26056	1.01957e-05	0.00281016
DACT1	PLEURA	-0.662347	0.157288	0.00287167	0.00621046	-4.21106	1.2709e-05	0.00309676
SOX8	SOFT.TISSUE	-0.500037	0.109234	0.00199434	0.00318249	-4.57765	2.35111e-06	0.000475778
EOMES	HAEMATOPOIETIC.AND.LYMPHOID.TISSUE	-0.392882	0.0796459	0.00145413	0.00200844	-4.93286	4.0518e-07	5.96965e-05
PRKG2	HAEMATOPOIETIC.AND.LYMPHOID.TISSUE	-0.392053	0.079391	0.00144948	0.00221059	-4.93826	3.94122e-07	5.85679e-05
H1.5	AUTONOMIC.GANGLIA	-0.587459	0.135504	0.00247396	0.00464883	-4.33535	7.2765e-06	0.00151041
PDGFRA	THYROID	-0.661718	0.159034	0.00290355	0.00572227	-4.16086	1.58524e-05	0.00319427
GRHL2	BILIARY.TRACT	-0.545724	0.117498	0.0021452	0.00374212	-4.64456	1.70401e-06	0.000949001
TAGLN2	BILIARY.TRACT	-0.563494	0.123344	0.00225195	0.00425692	-4.56847	2.45653e-06	0.00118679
ELMO3	SKIN	-0.476442	0.0986866	0.00180176	0.00276394	-4.82783	6.90147e-07	0.000348301
ZNF543	CERVIX	-0.669997	0.161657	0.00295143	0.00647876	-4.14457	1.70228e-05	0.00347743
SOHLH1	ENDOMETRIUM	-0.567923	0.124305	0.00226949	0.00367223	-4.56878	2.45289e-06	0.00126751
CDKL2	CENTRAL.NERVOUS.SYSTEM	-0.453221	0.094444	0.0017243	0.00276888	-4.79884	7.97945e-07	0.000236783
OFD1	SOFT.TISSUE	-0.494554	0.108054	0.00197279	0.00319549	-4.57691	2.35946e-06	0.000475778
ARL4C	PLEURA	-0.67803	0.163216	0.0029799	0.00694764	-4.15419	1.63219e-05	0.00377526
SYCE1L	CERVIX	-0.659235	0.15803	0.00288523	0.00581303	-4.17157	1.51255e-05	0.00324829
AP1M1	STOMACH	-0.56578	0.127761	0.00233259	0.00400547	-4.42841	4.74655e-06	0.00127119
GSTA3	THYROID	-0.670681	0.162698	0.00297044	0.00631119	-4.12225	1.87593e-05	0.00360819
SLC66A2	SOFT.TISSUE	-0.499678	0.109801	0.00200468	0.00316287	-4.55076	2.67263e-06	0.000526538
NFIB	CENTRAL.NERVOUS.SYSTEM	-0.452574	0.0944363	0.00172416	0.00274135	-4.79237	8.24116e-07	0.000240405
SMYD2	OVARY	-0.489162	0.105076	0.00191842	0.00312159	-4.6553	1.61757e-06	0.000448744
MID1	PLEURA	-0.674394	0.162063	0.00295886	0.00647755	-4.1613	1.58222e-05	0.00374673
PSPH	URINARY.TRACT	-0.585268	0.131125	0.002394	0.00457683	-4.46345	4.0325e-06	0.00160043
IRS2	STOMACH	-0.584891	0.134357	0.002453	0.0048119	-4.35328	6.70588e-06	0.00159637
ANGPTL5	UPPER.AERODIGESTIVE.TRACT	-0.506999	0.107104	0.00195545	0.00323355	-4.73369	1.10237e-06	0.000594177
SYVN1	HAEMATOPOIETIC.AND.LYMPHOID.TISSUE	-0.388734	0.0789624	0.00144165	0.00201609	-4.92303	4.26073e-07	6.22427e-05
GPR15	BILIARY.TRACT	-0.543414	0.117614	0.00214733	0.00367373	-4.62031	1.91585e-06	0.000999511
TTC23	SOFT.TISSUE	-0.500202	0.11026	0.00201307	0.00345484	-4.53655	2.85909e-06	0.00055095
NKAIN2	PROSTATE	-0.758324	0.195491	0.00356917	0.0104761	-3.87907	5.24287e-05	0.00710633
DBNDD1	AUTONOMIC.GANGLIA	-0.582688	0.13494	0.00246366	0.00437559	-4.31811	7.86839e-06	0.00160913
ZDHHC21	LIVER	-0.606235	0.137332	0.00250734	0.00423234	-4.41436	5.06536e-06	0.00208494
KIAA1614	OESOPHAGUS	-0.592153	0.133268	0.00243313	0.00458878	-4.44333	4.42894e-06	0.00180437
HSPE1	CERVIX	-0.87246	0.236539	0.00431859	0.0312499	-3.68844	0.000112815	0.0139067
ABCC2	SOFT.TISSUE	-0.492545	0.108098	0.0019736	0.00325657	-4.55645	2.60126e-06	0.000518437
NFIB	BREAST	-0.520511	0.113729	0.0020764	0.00352383	-4.57676	2.36113e-06	0.000781126
TOMM40L	HAEMATOPOIETIC.AND.LYMPHOID.TISSUE	-0.396945	0.0817056	0.00149173	0.00221864	-4.85823	5.92192e-07	8.45279e-05
MDM2	STOMACH	-0.574709	0.131296	0.00239712	0.00485121	-4.37722	6.01022e-06	0.00153772
H2AC20	PROSTATE	-0.758329	0.196191	0.00358194	0.0090146	-3.86526	5.54864e-05	0.00740334
AJAP1	PANCREAS	-0.527869	0.112597	0.00205572	0.00355786	-4.68814	1.37848e-06	0.000874515
OSMR	AUTONOMIC.GANGLIA	-0.577893	0.133893	0.00244454	0.00410894	-4.31608	7.94119e-06	0.00160913
ZFP36L1	STOMACH	-0.57341	0.13089	0.00238971	0.00448594	-4.38087	5.91033e-06	0.00153772
UBE2J1	HAEMATOPOIETIC.AND.LYMPHOID.TISSUE	-0.395559	0.0814268	0.00148664	0.00212629	-4.85785	5.93333e-07	8.45279e-05
ZEB1	ENDOMETRIUM	-0.569518	0.126523	0.00230999	0.00402642	-4.50129	3.3771e-06	0.00148705
IL9	ENDOMETRIUM	-0.568171	0.12598	0.00230006	0.00396883	-4.51002	3.24113e-06	0.00146473
MDM2	CENTRAL.NERVOUS.SYSTEM	-0.453319	0.095352	0.00174088	0.00263995	-4.75416	9.96365e-07	0.000281122
ITGA8	PROSTATE	-0.736386	0.188736	0.00344583	0.00826876	-3.90168	4.77636e-05	0.00653002
DRAXIN	OVARY	-0.489657	0.106295	0.00194067	0.00322957	-4.60659	2.04663e-06	0.000517678
FOXR2	OVARY	-0.490994	0.106769	0.00194932	0.00286443	-4.59866	2.12604e-06	0.000529969
C1orf127	PROSTATE	-0.748367	0.193015	0.00352396	0.00916381	-3.87724	5.28242e-05	0.00710633
ACADSB	BREAST	-0.522315	0.11463	0.00209284	0.00313787	-4.55655	2.60009e-06	0.000843949
PHLDB2	SOFT.TISSUE	-0.496495	0.109896	0.00200641	0.00352637	-4.51788	3.12317e-06	0.00058936
SGK1	STOMACH	-0.569196	0.130189	0.00237691	0.00452722	-4.37209	6.15312e-06	0.00153772
NUP37	ENDOMETRIUM	-0.561087	0.123867	0.0022615	0.00385339	-4.52974	2.95283e-06	0.00140313
DUSP10	UPPER.AERODIGESTIVE.TRACT	-0.515882	0.110497	0.0020174	0.00346601	-4.66872	1.51539e-06	0.00078946
CRISP2	PROSTATE	-0.751237	0.19445	0.00355016	0.00853472	-3.86339	5.59125e-05	0.00740334
ARL6IP4	AUTONOMIC.GANGLIA	-0.587579	0.137511	0.00251059	0.00469069	-4.27296	9.64464e-06	0.00190885
ZNF423	STOMACH	-0.567919	0.129986	0.0023732	0.00424637	-4.36909	6.23822e-06	0.00153772
E2F6	STOMACH	-0.567849	0.129921	0.00237202	0.00448055	-4.37072	6.19184e-06	0.00153772
FDPS	SOFT.TISSUE	-0.495258	0.109878	0.00200609	0.00350385	-4.50733	3.28237e-06	0.000598508
RAB1B	STOMACH	-0.569979	0.131025	0.00239218	0.00415717	-4.35014	6.8024e-06	0.00159717
HNF4A	OESOPHAGUS	-0.56904	0.126907	0.00231699	0.00384651	-4.48392	3.66414e-06	0.00160762
C7orf33	BILIARY.TRACT	-0.543348	0.118905	0.00217089	0.00373309	-4.56961	2.44312e-06	0.00118679
STEAP4	OVARY	-0.483371	0.104886	0.00191495	0.00272279	-4.60853	2.02767e-06	0.000517678
ORAI2	THYROID	-0.669505	0.164222	0.00299827	0.006702	-4.07682	2.28278e-05	0.00424597
TMIGD1	SOFT.TISSUE	-0.493796	0.10976	0.00200393	0.00321082	-4.49889	3.41553e-06	0.000609815
TUBB	BREAST	-0.522989	0.115364	0.00210625	0.00411155	-4.53339	2.9022e-06	0.000924567
ZFP36L2	ENDOMETRIUM	-0.574991	0.129068	0.00235646	0.00398981	-4.45493	4.19608e-06	0.00175754
HDAC7	HAEMATOPOIETIC.AND.LYMPHOID.TISSUE	-0.388752	0.0800187	0.00146094	0.00208055	-4.85826	5.921e-07	8.45279e-05
CDKL2	PLEURA	-0.653316	0.157304	0.00287196	0.00533067	-4.15322	1.63917e-05	0.00377526
SOX6	SKIN	-0.481898	0.101649	0.00185585	0.00285973	-4.74079	1.06441e-06	0.000521837
TATDN1	THYROID	-0.737622	0.187604	0.00342517	0.0131947	-3.9318	4.21566e-05	0.0072075
PSG4	SOFT.TISSUE	-0.488918	0.108378	0.00197869	0.00295849	-4.51125	3.22238e-06	0.000593889
REL	HAEMATOPOIETIC.AND.LYMPHOID.TISSUE	-0.391683	0.0810144	0.00147911	0.00214207	-4.83473	6.66627e-07	9.41911e-05
HDDC3	SOFT.TISSUE	-0.490375	0.108951	0.00198916	0.00308666	-4.50089	3.38354e-06	0.000609815
YAP1	CENTRAL.NERVOUS.SYSTEM	-0.440732	0.0924519	0.00168793	0.00233552	-4.76715	9.34258e-07	0.000267992
CLDN25	LUNG	-0.399617	0.0816062	0.00148992	0.00222319	-4.89689	4.86831e-07	0.000115192
S1PR5	THYROID	-0.669538	0.164806	0.00300893	0.00622197	-4.06258	2.42665e-05	0.0044645
HPN	ENDOMETRIUM	-0.568365	0.127317	0.00232447	0.00376244	-4.46418	4.01871e-06	0.00172533
GIMAP6	STOMACH	-0.558254	0.127907	0.00233525	0.00412285	-4.36453	6.3698e-06	0.00153772
RARG	BILIARY.TRACT	-0.535615	0.117326	0.00214207	0.00360129	-4.56518	2.49529e-06	0.00118679
F3	UPPER.AERODIGESTIVE.TRACT	-0.51604	0.111637	0.0020382	0.00361545	-4.62248	1.89588e-06	0.000934288
PTP4A1	CERVIX	-0.794678	0.210386	0.0038411	0.0208431	-3.77724	7.9287e-05	0.0107979
TUBB2B	CERVIX	-0.64757	0.157454	0.0028747	0.00554304	-4.11276	1.95481e-05	0.00389821
UBR4	PLEURA	-0.712093	0.178205	0.00325357	0.00926995	-3.99592	3.22224e-05	0.00644946
RPS25	THYROID	-0.864205	0.234882	0.00428835	0.0337977	-3.67931	0.000116933	0.015708
LCTL	AUTONOMIC.GANGLIA	-0.577707	0.135706	0.00247764	0.00463814	-4.25706	1.03568e-05	0.00200322
FOLR1	OESOPHAGUS	-0.565188	0.126893	0.00231674	0.00407079	-4.45405	4.21329e-06	0.00175838
LMO3	CENTRAL.NERVOUS.SYSTEM	-0.450772	0.0959465	0.00175173	0.0025809	-4.69816	1.31256e-06	0.000352977
ST3GAL3	AUTONOMIC.GANGLIA	-0.575398	0.135011	0.00246495	0.00435417	-4.26187	1.01361e-05	0.00198306
GLIPR1	BONE	-0.578834	0.133563	0.00243851	0.00454749	-4.33379	7.32807e-06	0.00205835
AP3M2	AUTONOMIC.GANGLIA	-0.578354	0.136198	0.00248663	0.00486644	-4.24642	1.08608e-05	0.00205402
ERBB2	OESOPHAGUS	-0.596095	0.13695	0.00250036	0.00532692	-4.35263	6.7257e-06	0.00250181
SYN1	CERVIX	-0.664635	0.163915	0.00299266	0.00593449	-4.05476	2.50933e-05	0.00467042
PHC1	PROSTATE	-0.761028	0.20041	0.00365897	0.0105638	-3.79735	7.31253e-05	0.00928071
GFI1B	LUNG	-0.390785	0.0798612	0.00145806	0.00198292	-4.89331	4.95776e-07	0.000115723
OAS2	AUTONOMIC.GANGLIA	-0.579409	0.137223	0.00250534	0.00424671	-4.2224	1.2086e-05	0.00223604
SPDYA	CERVIX	-0.643452	0.157226	0.00287054	0.00595423	-4.09254	2.13341e-05	0.00410767
TM2D2	PROSTATE	-0.750227	0.196805	0.00359316	0.0104077	-3.81203	6.89163e-05	0.0089837
CHST1	STOMACH	-0.566741	0.131857	0.00240737	0.00427393	-4.29815	8.61141e-06	0.00196799
YAP1	URINARY.TRACT	-0.58195	0.133434	0.00243617	0.00469203	-4.36132	6.46392e-06	0.00234866
SUCLG1	LARGE.INTESTINE	-0.492537	0.104214	0.00190269	0.00301858	-4.72619	1.14385e-06	0.000787104
MYCN	OVARY	-0.487304	0.107816	0.00196845	0.00325682	-4.51976	3.09553e-06	0.000729358
SLC16A5	OESOPHAGUS	-0.577119	0.13176	0.0024056	0.00451062	-4.38006	5.93225e-06	0.0022557
HLA.DPB1	PROSTATE	-0.750784	0.197761	0.00361061	0.0100002	-3.79641	7.34024e-05	0.00928071
AKAP11	THYROID	-0.654977	0.161919	0.00295622	0.00596704	-4.0451	2.61507e-05	0.0047088
CCNE1	ENDOMETRIUM	-0.57419	0.130922	0.00239029	0.00413077	-4.38575	5.77942e-06	0.00221769
C11orf24	ENDOMETRIUM	-0.565065	0.128023	0.00233737	0.00499216	-4.41378	5.079e-06	0.00202841
TIGD4	PROSTATE	-0.767469	0.203888	0.00372247	0.0134078	-3.76417	8.3553e-05	0.0104076
NR2F2	HAEMATOPOIETIC.AND.LYMPHOID.TISSUE	-0.386982	0.0808417	0.00147596	0.00219952	-4.78691	8.46839e-07	0.000118681
TACO1	ENDOMETRIUM	-0.55704	0.125587	0.00229289	0.00417823	-4.4355	4.59293e-06	0.00187796
HCN1	OESOPHAGUS	-0.573246	0.130782	0.00238775	0.00441949	-4.38321	5.84716e-06	0.0022557
CDK1	UVEA	-0.841861	0.220525	0.00402621	0.0202119	-3.81754	6.7395e-05	0.0158844
ETV5	SOFT.TISSUE	-0.486998	0.109656	0.00200203	0.00328288	-4.44115	4.47405e-06	0.000782503
GABARAPL1	SOFT.TISSUE	-0.499441	0.11382	0.00207806	0.00359266	-4.38799	5.72018e-06	0.000942059
PIGS	HAEMATOPOIETIC.AND.LYMPHOID.TISSUE	-0.389677	0.0818265	0.00149394	0.00212101	-4.76224	9.57287e-07	0.000133078
GSDMB	BREAST	-0.509791	0.113636	0.0020747	0.00343614	-4.48617	3.62573e-06	0.00109427
BMI1	LUNG	-0.390692	0.0804544	0.00146889	0.00211388	-4.85607	5.987e-07	0.000137885
TMEM97	BONE	-0.57721	0.135116	0.00246687	0.00500281	-4.27196	9.6882e-06	0.0024448
MBL2	PLEURA	-0.650113	0.158892	0.00290095	0.00548144	-4.09155	2.1425e-05	0.00480292
BCOR	LUNG	-0.390385	0.0804468	0.00146875	0.002249	-4.8527	6.08947e-07	0.000138399
C17orf78	LUNG	-0.390773	0.0806526	0.00147251	0.00232725	-4.84514	6.32626e-07	0.000141914
KLF5	OVARY	-0.47575	0.10495	0.00191611	0.00304064	-4.53313	2.90578e-06	0.000694159
D2HGDH	CENTRAL.NERVOUS.SYSTEM	-0.455138	0.0984886	0.00179815	0.00252941	-4.62122	1.90745e-06	0.000505063
TP63	BREAST	-0.515641	0.115689	0.00211218	0.00357506	-4.45713	4.15312e-06	0.00123183
NEDD9	SKIN	-0.477867	0.102749	0.00187594	0.00305692	-4.6508	1.65325e-06	0.000727386
TBX2	BONE	-0.569339	0.13264	0.00242166	0.0045267	-4.29237	8.83892e-06	0.00232994
FNBP4	THYROID	-0.695736	0.176542	0.00322321	0.00942059	-3.9409	4.05876e-05	0.00701006
ELMO2	URINARY.TRACT	-0.569719	0.130902	0.00238993	0.0042494	-4.35225	6.73725e-06	0.00234866
NAV3	SOFT.TISSUE	-0.495015	0.113046	0.00206394	0.00354996	-4.37887	5.96491e-06	0.000950094
RAPGEFL1	SKIN	-0.473589	0.101421	0.00185169	0.0029803	-4.66954	1.5094e-06	0.000699993
IRX3	PROSTATE	-0.77047	0.206466	0.00376953	0.012417	-3.73171	9.50913e-05	0.011504
FGFR2	SOFT.TISSUE	-0.488509	0.110692	0.00202096	0.00323095	-4.41321	5.0925e-06	0.000881671
INPP5B	AUTONOMIC.GANGLIA	-0.563091	0.133468	0.00243678	0.00403699	-4.21893	1.22734e-05	0.00224142
TRIM45	STOMACH	-0.550256	0.128115	0.00233905	0.00401003	-4.29502	8.73378e-06	0.0019697
NIPAL4	KIDNEY	-0.59308	0.13191	0.00240834	0.00453759	-4.49608	3.46081e-06	0.00310034
FBH1	KIDNEY	-0.58805	0.129881	0.0023713	0.00421066	-4.52759	2.98303e-06	0.00298672
TIPARP	SKIN	-0.482087	0.104402	0.00190612	0.00311989	-4.61759	1.94114e-06	0.000832699
LSM5	ENDOMETRIUM	-0.573032	0.13218	0.00241327	0.00434747	-4.33524	7.28018e-06	0.00257053
ITCH	UPPER.AERODIGESTIVE.TRACT	-0.495355	0.107677	0.0019659	0.00333864	-4.60039	2.1085e-06	0.00101021
UGT1A7	URINARY.TRACT	-0.56417	0.129291	0.00236053	0.0039883	-4.36355	6.39829e-06	0.00234866
TRPM3	SOFT.TISSUE	-0.486974	0.110572	0.00201876	0.00305991	-4.40413	5.31055e-06	0.000901216
GJA3	SKIN	-0.469953	0.100816	0.00184065	0.00286415	-4.66147	1.5698e-06	0.000708849
TNFAIP3	LUNG	-0.389729	0.0809528	0.00147799	0.00228543	-4.81427	7.38693e-07	0.000159493
KCNJ15	ENDOMETRIUM	-0.557354	0.127118	0.00232084	0.00394392	-4.38455	5.81122e-06	0.00221769
MELTF	BILIARY.TRACT	-0.539401	0.120825	0.00220595	0.00398457	-4.46433	4.01605e-06	0.00180955
GLCCI1	UPPER.AERODIGESTIVE.TRACT	-0.496283	0.108284	0.00197699	0.00300627	-4.58314	2.29023e-06	0.00104674
C12orf50	PROSTATE	-0.733664	0.193855	0.0035393	0.00864523	-3.78459	7.69796e-05	0.00966036
IL26	CERVIX	-0.651932	0.162416	0.0029653	0.0063804	-4.01397	2.98534e-05	0.00540972
KLF5	UVEA	-0.847888	0.224249	0.0040942	0.0308159	-3.78101	7.80953e-05	0.0181396
SLC36A3	LUNG	-0.388757	0.0808016	0.00147523	0.00214154	-4.81126	7.49923e-07	0.000159919
MUSK	SOFT.TISSUE	-0.487255	0.111206	0.00203033	0.00304083	-4.38157	5.89125e-06	0.000950094
ERN1	HAEMATOPOIETIC.AND.LYMPHOID.TISSUE	-0.383532	0.0808587	0.00147627	0.00211521	-4.74324	1.05166e-06	0.000145028
SEC62	CERVIX	-0.753579	0.200231	0.0036557	0.0233227	-3.76355	8.37602e-05	0.0111355
ENKUR	STOMACH	-0.554263	0.129917	0.00237196	0.0040146	-4.26627	9.93834e-06	0.00221225
CCDC93	CERVIX	-0.649125	0.161774	0.00295358	0.00629116	-4.01254	3.00343e-05	0.00540972
NCOA6	UPPER.AERODIGESTIVE.TRACT	-0.493634	0.10774	0.00196706	0.0032495	-4.58169	2.30614e-06	0.00104674
TNFAIP3	ENDOMETRIUM	-0.561484	0.12885	0.00235247	0.00414549	-4.35766	6.57313e-06	0.00240171
RASSF5	AUTONOMIC.GANGLIA	-0.566826	0.135426	0.00247254	0.0041349	-4.18549	1.42277e-05	0.00254916
SLC16A10	PROSTATE	-0.747879	0.199321	0.00363908	0.0118776	-3.75214	8.76648e-05	0.0108395
NR5A1	BILIARY.TRACT	-0.539127	0.121328	0.00221513	0.00355523	-4.44356	4.4242e-06	0.00189378
PPT1	HAEMATOPOIETIC.AND.LYMPHOID.TISSUE	-0.390374	0.0830324	0.00151596	0.00221877	-4.70146	1.29154e-06	0.000173934
FGF8	SOFT.TISSUE	-0.484245	0.110215	0.00201224	0.00326325	-4.39364	5.57346e-06	0.000936559
SGK3	BONE	-0.557031	0.129503	0.00236438	0.00392906	-4.30131	8.48941e-06	0.00232994
NUPR1	AUTONOMIC.GANGLIA	-0.573121	0.137784	0.00251558	0.00426608	-4.15956	1.59431e-05	0.00276905
VGLL2	URINARY.TRACT	-0.557379	0.128073	0.00233828	0.00399114	-4.35205	6.74347e-06	0.00234866
CDK6	HAEMATOPOIETIC.AND.LYMPHOID.TISSUE	-0.385993	0.0817557	0.00149265	0.00202772	-4.72129	1.17175e-06	0.000160306
ATP6V1G3	SOFT.TISSUE	-0.483296	0.110167	0.00201136	0.00319528	-4.38695	5.74768e-06	0.000942059
RAB38	CERVIX	-0.667759	0.168779	0.00308146	0.00692272	-3.95642	3.80407e-05	0.00646891
ITLN1	SOFT.TISSUE	-0.478921	0.108614	0.00198302	0.00290755	-4.40937	5.18358e-06	0.000888465
RNF222	SOFT.TISSUE	-0.484264	0.11075	0.002022	0.00333004	-4.37259	6.13898e-06	0.000965341
AKAP11	BONE	-0.558698	0.130707	0.00238638	0.0038843	-4.27441	9.58208e-06	0.0024448
CST1	AUTONOMIC.GANGLIA	-0.564845	0.135241	0.00246916	0.00409342	-4.17657	1.47969e-05	0.00262351
EZR	URINARY.TRACT	-0.576918	0.134315	0.00245224	0.00489037	-4.29527	8.72423e-06	0.00297775
SLC22A3	OESOPHAGUS	-0.576816	0.134045	0.00244731	0.00476008	-4.30316	8.41892e-06	0.00300117
PASK	SOFT.TISSUE	-0.48089	0.109841	0.00200541	0.00314801	-4.37808	5.98659e-06	0.000950094
FOXB1	SOFT.TISSUE	-0.482826	0.110564	0.00201861	0.00310018	-4.36694	6.30011e-06	0.000981672
JAG1	THYROID	-0.672807	0.170542	0.00311367	0.00699412	-3.9451	3.98834e-05	0.00695944
ADAMTS9	BONE	-0.570472	0.134759	0.00246036	0.00463411	-4.23326	1.15165e-05	0.00285976
ZNF875	ENDOMETRIUM	-0.549745	0.12574	0.00229569	0.0038811	-4.37207	6.1538e-06	0.00229737
EBF3	HAEMATOPOIETIC.AND.LYMPHOID.TISSUE	-0.381499	0.0808681	0.00147644	0.00216304	-4.71754	1.19354e-06	0.000162002
PDE6G	SOFT.TISSUE	-0.491469	0.113576	0.0020736	0.00333287	-4.32724	7.54964e-06	0.00114514
CPNE6	PROSTATE	-0.753271	0.202685	0.0037005	0.0101841	-3.71647	0.000101013	0.0121331
DOCK7	AUTONOMIC.GANGLIA	-0.567467	0.136755	0.00249678	0.00423261	-4.14953	1.6658e-05	0.00286401
PRDM6	ENDOMETRIUM	-0.558201	0.129176	0.00235842	0.00409675	-4.32125	7.75727e-06	0.00261207
TMEM140	PLEURA	-0.652967	0.16211	0.00295971	0.00647348	-4.02792	2.81363e-05	0.00621366
BEST4	PLEURA	-0.652558	0.162651	0.00296959	0.00667338	-4.012	3.01027e-05	0.00621366
LASP1	ENDOMETRIUM	-0.553633	0.127913	0.00233537	0.00376115	-4.32819	7.51711e-06	0.00258183
SOX2	OVARY	-0.481699	0.108654	0.00198375	0.00324857	-4.43332	4.63968e-06	0.0010647
AGRN	LIVER	-0.607612	0.144434	0.00263699	0.00597017	-4.20685	1.2948e-05	0.00443675
COL1A1	CERVIX	-0.657566	0.16682	0.00304571	0.00657172	-3.94176	4.04429e-05	0.00670751
FAM71C	LARGE.INTESTINE	-0.493504	0.106886	0.00195146	0.003072	-4.61711	1.94562e-06	0.00128733
ZNF462	PLEURA	-0.646337	0.16094	0.00293836	0.00645912	-4.01601	2.95965e-05	0.00621366
KATNA1	PLEURA	-0.668857	0.169268	0.00309041	0.00682576	-3.95145	3.88388e-05	0.00742042
NAV2	SKIN	-0.473388	0.10341	0.001888	0.00292657	-4.57777	2.34975e-06	0.000983399
MSI2	PLEURA	-0.666884	0.168578	0.0030778	0.00906628	-3.95593	3.8118e-05	0.0073664
BATF	ENDOMETRIUM	-0.555228	0.128992	0.00235507	0.00404465	-4.30434	8.37404e-06	0.00276553
ZMIZ1	HAEMATOPOIETIC.AND.LYMPHOID.TISSUE	-0.383763	0.0822173	0.00150108	0.00219049	-4.66766	1.52323e-06	0.000201981
TMEM64	CERVIX	-0.658584	0.16782	0.00306396	0.0062375	-3.92434	4.34832e-05	0.00707172
MTFR1	CERVIX	-0.645065	0.162564	0.00296799	0.00640181	-3.96808	3.6227e-05	0.00638777
SIM2	PROSTATE	-0.746856	0.201905	0.00368627	0.00978607	-3.69904	0.000108208	0.0127246
CCDC82	CERVIX	-0.656884	0.167197	0.00305259	0.00649565	-3.9288	4.26848e-05	0.00700994
PTP4A1	LIVER	-0.601165	0.143554	0.00262092	0.00509391	-4.18774	1.40875e-05	0.00445726
MEIOC	UPPER.AERODIGESTIVE.TRACT	-0.502279	0.112149	0.00204755	0.00330527	-4.47869	3.75518e-06	0.00154213
MAPK7	CERVIX	-0.647043	0.163869	0.00299183	0.00622883	-3.94854	3.93149e-05	0.00658563
CDK5R1	AUTONOMIC.GANGLIA	-0.571359	0.139215	0.00254171	0.0044918	-4.10414	2.02911e-05	0.00338602
SPEF1	LIVER	-0.595811	0.141213	0.00257819	0.00449285	-4.21923	1.22571e-05	0.00428573
IFT43	LIVER	-0.599856	0.143242	0.00261522	0.00487033	-4.18772	1.40885e-05	0.00445726
KDM2B	AUTONOMIC.GANGLIA	-0.57051	0.139005	0.00253788	0.00442065	-4.10423	2.0283e-05	0.00338602
CNOT7	HAEMATOPOIETIC.AND.LYMPHOID.TISSUE	-0.383347	0.0823176	0.00150291	0.00209867	-4.65693	1.60482e-06	0.000211175
CABP7	BREAST	-0.502531	0.114379	0.00208827	0.00332624	-4.39355	5.57579e-06	0.00157246
UCHL5	LIVER	-0.599137	0.142731	0.00260589	0.00506174	-4.19768	1.34834e-05	0.00445726
CDK1	ENDOMETRIUM	-0.555879	0.129656	0.00236718	0.00405721	-4.28734	9.04116e-06	0.00292951
ADIPOR2	CERVIX	-0.668931	0.172644	0.00315204	0.00811171	-3.87462	5.33958e-05	0.00791534
CLMP	OVARY	-0.475802	0.107692	0.00196618	0.00304517	-4.41817	4.97705e-06	0.00111176
IL16	UVEA	-0.813372	0.215857	0.00394098	0.0139157	-3.76811	8.22436e-05	0.0188303
HOXA13	PANCREAS	-0.508979	0.112401	0.00205215	0.00340609	-4.52824	2.97382e-06	0.0017565
KRT4	OVARY	-0.470713	0.106179	0.00193856	0.0028306	-4.43318	4.64257e-06	0.0010647
LBH	AUTONOMIC.GANGLIA	-0.575011	0.140858	0.0025717	0.00491135	-4.08221	2.23047e-05	0.0036859
TP63	PROSTATE	-0.759084	0.207912	0.00379593	0.011257	-3.65099	0.000130616	0.0143558
ZBTB42	PROSTATE	-0.758815	0.207703	0.00379212	0.0118726	-3.65336	0.000129414	0.0143504
TMEM235	BREAST	-0.499161	0.113737	0.00207654	0.00330092	-4.38875	5.70021e-06	0.00158163
MUSK	PLEURA	-0.645401	0.16218	0.00296098	0.00580232	-3.97955	3.4523e-05	0.00682866
HERC4	CERVIX	-0.654337	0.167736	0.00306242	0.00699435	-3.901	4.78977e-05	0.00732103
FLI1	HAEMATOPOIETIC.AND.LYMPHOID.TISSUE	-0.38308	0.0825317	0.00150682	0.0020914	-4.64161	1.72849e-06	0.000225725
ZNF462	PROSTATE	-0.748585	0.203697	0.00371898	0.00981035	-3.67499	0.000118928	0.0136979
EIF4EBP2	PROSTATE	-0.781972	0.216918	0.00396037	0.0144084	-3.60491	0.00015613	0.016563
TOP2A	PLEURA	-0.751992	0.20208	0.00368947	0.014984	-3.72125	9.91196e-05	0.0141187
STAB2	LIVER	-0.594698	0.142764	0.0026065	0.00491904	-4.16561	1.55259e-05	0.00458629
RGS5	CERVIX	-0.650865	0.166884	0.00304687	0.00656764	-3.9001	4.80755e-05	0.00732103
TMEM196	LIVER	-0.593474	0.142236	0.00259686	0.00502863	-4.17246	1.50662e-05	0.0045562
JMJD1C	HAEMATOPOIETIC.AND.LYMPHOID.TISSUE	-0.373629	0.0798511	0.00145787	0.00205927	-4.67908	1.44086e-06	0.000192539
TAS2R4	HAEMATOPOIETIC.AND.LYMPHOID.TISSUE	-0.381465	0.0822765	0.00150216	0.00228073	-4.63637	1.77289e-06	0.000229782
CCND2	STOMACH	-0.552472	0.132149	0.0024127	0.00407666	-4.18067	1.45329e-05	0.00307522
DISC1	CENTRAL.NERVOUS.SYSTEM	-0.445392	0.098527	0.00179885	0.00304875	-4.52051	3.08454e-06	0.000769391
SLC10A7	PLEURA	-0.64164	0.161472	0.00294806	0.00579386	-3.9737	3.53825e-05	0.00691728
PELI2	LUNG	-0.377157	0.0794804	0.00145111	0.00198154	-4.74528	1.04108e-06	0.000216658
CD44	BONE	-0.563314	0.135318	0.00247057	0.00468142	-4.16288	1.57131e-05	0.00358972
INSM1	OVARY	-0.476356	0.108946	0.00198906	0.00315079	-4.37242	6.1439e-06	0.00128872
ETS1	HAEMATOPOIETIC.AND.LYMPHOID.TISSUE	-0.379097	0.0818579	0.00149451	0.00216387	-4.63116	1.81808e-06	0.000233881
RAB40C	PROSTATE	-0.746513	0.204224	0.00372861	0.0111098	-3.65536	0.000128412	0.0143504
CSRNP2	SKIN	-0.473088	0.104843	0.00191417	0.00287032	-4.51232	3.20604e-06	0.00125028
CDH6	CENTRAL.NERVOUS.SYSTEM	-0.442428	0.0981101	0.00179124	0.00278258	-4.5095	3.24902e-06	0.00078759
GRIA4	LIVER	-0.583923	0.139554	0.0025479	0.00448052	-4.1842	1.43086e-05	0.00445726
ZEB1	BILIARY.TRACT	-0.528855	0.121031	0.00220971	0.00356267	-4.36958	6.22418e-06	0.00253739
PTCD1	OVARY	-0.467392	0.10618	0.00193858	0.00300833	-4.40187	5.36605e-06	0.00115875
GRM8	OVARY	-0.466982	0.10611	0.00193729	0.0029255	-4.40092	5.38952e-06	0.00115875
FOXA2	CERVIX	-0.645934	0.166043	0.00303152	0.0059682	-3.89016	5.00891e-05	0.00755894
GRHL2	LUNG	-0.387345	0.0827476	0.00151076	0.00218744	-4.68105	1.42707e-06	0.000289998
ANG	STOMACH	-0.54075	0.128845	0.00235237	0.00404342	-4.19691	1.35291e-05	0.00293531
COQ9	ENDOMETRIUM	-0.547505	0.128321	0.00234281	0.00378008	-4.26668	9.92006e-06	0.00315476
ZEB2	CENTRAL.NERVOUS.SYSTEM	-0.441143	0.0977693	0.00178502	0.00266294	-4.51208	3.20971e-06	0.00078759
MYOZ2	BILIARY.TRACT	-0.533862	0.123045	0.00224649	0.00401219	-4.33875	7.16489e-06	0.00272616
AMELX	LARGE.INTESTINE	-0.489411	0.107578	0.0019641	0.00298898	-4.54934	2.69074e-06	0.00159617
RASGRP3	OVARY	-0.474225	0.108567	0.00198215	0.00314912	-4.36804	6.26833e-06	0.00129898
CRNN	THYROID	-0.655182	0.168249	0.00307178	0.00616844	-3.89413	4.92754e-05	0.00817681
SCGN	PROSTATE	-0.736462	0.200752	0.00366521	0.00993701	-3.66852	0.000121977	0.0139535
VSX2	PLEURA	-0.646373	0.164305	0.00299979	0.00574964	-3.93397	4.17765e-05	0.00771855
TEAD3	CENTRAL.NERVOUS.SYSTEM	-0.438295	0.0968759	0.0017687	0.00261015	-4.52429	3.02987e-06	0.00076687
PLAAT2	PROSTATE	-0.739945	0.202571	0.00369842	0.00841938	-3.65277	0.000129713	0.0143504
CFLAR	ENDOMETRIUM	-0.550452	0.129757	0.00236903	0.00416215	-4.24217	1.10684e-05	0.00333469
SPARCL1	CERVIX	-0.637783	0.163305	0.00298152	0.00568863	-3.90548	4.70195e-05	0.00732103
CFLAR	OESOPHAGUS	-0.552474	0.129609	0.00236632	0.00410624	-4.26263	1.0102e-05	0.00342717
POLR3GL	SOFT.TISSUE	-0.470567	0.109429	0.0019979	0.00317648	-4.30018	8.53285e-06	0.00128292
IRS2	PROSTATE	-0.735177	0.200647	0.00366329	0.00947587	-3.66404	0.000124135	0.0141045
POLR1D	STOMACH	-0.556655	0.134573	0.00245695	0.00448795	-4.13646	1.76355e-05	0.00359848
OSR2	BILIARY.TRACT	-0.53012	0.122156	0.00223025	0.00402126	-4.3397	7.13402e-06	0.00272616
ITGB3	CERVIX	-0.636027	0.162574	0.00296819	0.005508	-3.91222	4.57258e-05	0.0072948
CDK8	STOMACH	-0.553712	0.133507	0.0024375	0.00454014	-4.14743	1.68114e-05	0.00351399
MSI2	UPPER.AERODIGESTIVE.TRACT	-0.493655	0.111313	0.00203228	0.00312595	-4.43485	4.60673e-06	0.00177133
PAX8	THYROID	-0.689319	0.180987	0.00330435	0.00883128	-3.80867	6.98588e-05	0.0107494
ZNF77	OVARY	-0.459699	0.104148	0.00190148	0.00278872	-4.41389	5.07639e-06	0.00111941
MED6	PROSTATE	-0.805914	0.228603	0.0041737	0.0182768	-3.52538	0.000211436	0.0207924
SGCE	CENTRAL.NERVOUS.SYSTEM	-0.44577	0.0999409	0.00182466	0.00315895	-4.46033	4.09166e-06	0.000914567
CNGA1	PLEURA	-0.643449	0.163845	0.00299139	0.00595293	-3.92718	4.29732e-05	0.00785335
SEMA5A	BONE	-0.548299	0.131216	0.00239567	0.00401541	-4.1786	1.46657e-05	0.00339571
TMEM26	ENDOMETRIUM	-0.542132	0.127369	0.00232543	0.00366734	-4.25639	1.03878e-05	0.00318554
KLHL14	CENTRAL.NERVOUS.SYSTEM	-0.440357	0.0981683	0.0017923	0.00263315	-4.48573	3.63316e-06	0.000845005
KCNS2	CENTRAL.NERVOUS.SYSTEM	-0.44435	0.0995409	0.00181736	0.00277291	-4.464	4.02223e-06	0.000910877
STAT3	HAEMATOPOIETIC.AND.LYMPHOID.TISSUE	-0.372349	0.0804493	0.0014688	0.00206585	-4.62837	1.84281e-06	0.000235306
COMT	OESOPHAGUS	-0.563161	0.133403	0.0024356	0.00425109	-4.22149	1.21348e-05	0.00399305
ARHGAP45	HAEMATOPOIETIC.AND.LYMPHOID.TISSUE	-0.373578	0.0808521	0.00147615	0.00199303	-4.62051	1.91398e-06	0.000242123
E2F6	BREAST	-0.497375	0.114542	0.00209124	0.00343643	-4.34229	7.05014e-06	0.00192514
CYSLTR1	PROSTATE	-0.735376	0.201749	0.00368342	0.00980908	-3.645	0.000133695	0.0145988
DRC3	BREAST	-0.503579	0.116639	0.00212952	0.00359422	-4.31742	7.89311e-06	0.002089
IKBKE	PLEURA	-0.642346	0.163912	0.00299261	0.00642751	-3.91885	4.44861e-05	0.00795686
ARHGEF11	STOMACH	-0.549884	0.132711	0.00242296	0.00430537	-4.14346	1.71049e-05	0.00353226
GPIHBP1	BREAST	-0.497485	0.114869	0.00209722	0.00328872	-4.33088	7.42584e-06	0.00199604
IBA57	BILIARY.TRACT	-0.526266	0.121647	0.00222097	0.00363521	-4.32616	7.58662e-06	0.00282387
UCN2	UVEA	-0.811492	0.218669	0.00399233	0.0147861	-3.71106	0.000103198	0.0223508
MYO1H	LUNG	-0.382186	0.0820232	0.00149753	0.00215394	-4.65949	1.58499e-06	0.00031774
ATXN7L3B	SOFT.TISSUE	-0.480507	0.113306	0.00206867	0.00334928	-4.2408	1.11364e-05	0.00165981
CRHR1	UVEA	-0.80921	0.217767	0.00397586	0.0154218	-3.71595	0.000101221	0.0223508
TIMM10B	ENDOMETRIUM	-0.541601	0.127955	0.00233613	0.00397477	-4.23274	1.1543e-05	0.00341772
NTNG2	BONE	-0.555034	0.134082	0.00244799	0.00432893	-4.1395	1.7403e-05	0.00392347
ZNF496	LUNG	-0.37577	0.0801023	0.00146246	0.00223667	-4.69112	1.35855e-06	0.00027936
NAA40	OESOPHAGUS	-0.55973	0.132943	0.00242719	0.00404715	-4.21032	1.27505e-05	0.0041165
IL13RA1	HAEMATOPOIETIC.AND.LYMPHOID.TISSUE	-0.382627	0.0840473	0.00153449	0.00230719	-4.55253	2.65029e-06	0.000324012
CASP3	LIVER	-0.588425	0.142847	0.00260802	0.00455767	-4.11926	1.90046e-05	0.00542677
CXCL12	THYROID	-0.644425	0.166241	0.00303513	0.00611403	-3.87644	5.2997e-05	0.00854312
SDF2L1	UPPER.AERODIGESTIVE.TRACT	-0.484114	0.109178	0.00199331	0.0032411	-4.43417	4.6214e-06	0.00177133
KBTBD3	PLEURA	-0.634058	0.161781	0.00295371	0.00539239	-3.91923	4.44169e-05	0.00795686
AP1M1	BREAST	-0.503392	0.117197	0.00213972	0.00349175	-4.29526	8.72438e-06	0.00227402
KCNV1	UPPER.AERODIGESTIVE.TRACT	-0.483985	0.109428	0.00199787	0.00301233	-4.42287	4.86984e-06	0.00178713
CYB561A3	HAEMATOPOIETIC.AND.LYMPHOID.TISSUE	-0.378787	0.0829934	0.00151525	0.00217803	-4.56406	2.5087e-06	0.000308893
GPX8	CENTRAL.NERVOUS.SYSTEM	-0.44132	0.0993345	0.00181359	0.0029431	-4.44277	4.44042e-06	0.000972415
NUDT9	AUTONOMIC.GANGLIA	-0.546175	0.133996	0.00244642	0.00407542	-4.07606	2.29027e-05	0.00371263
CD44	LUNG	-0.380721	0.0820315	0.00149768	0.00213206	-4.64115	1.73235e-06	0.000328823
TIPARP	LARGE.INTESTINE	-0.482391	0.106761	0.00194918	0.00310509	-4.51842	3.11521e-06	0.00178636
MAML3	HAEMATOPOIETIC.AND.LYMPHOID.TISSUE	-0.372921	0.0813148	0.0014846	0.00207684	-4.58614	2.25756e-06	0.00027997
CD46	PLEURA	-0.737655	0.201603	0.00368075	0.0157102	-3.65895	0.000126627	0.016106
FOXL2	PANCREAS	-0.515533	0.116538	0.00212769	0.00358453	-4.42372	4.85089e-06	0.0027697
ILK	LUNG	-0.37687	0.0809199	0.00147739	0.00211689	-4.65732	1.60177e-06	0.00031774
SLC22A25	THYROID	-0.653887	0.170305	0.00310933	0.00688672	-3.83951	6.16412e-05	0.00966054
PAX8	URINARY.TRACT	-0.544113	0.128446	0.00234509	0.00365962	-4.23613	1.13701e-05	0.00380474
ACAD8	LUNG	-0.376346	0.0808453	0.00147603	0.00208882	-4.65514	1.61878e-06	0.00031774
STARD8	AUTONOMIC.GANGLIA	-0.55966	0.138894	0.00253585	0.0044501	-4.02939	2.79608e-05	0.00444785
CDX1	LARGE.INTESTINE	-0.484452	0.108108	0.00197377	0.00306601	-4.48119	3.71147e-06	0.0019348
SLC4A4	UPPER.AERODIGESTIVE.TRACT	-0.477698	0.107708	0.00196647	0.00312965	-4.43511	4.6012e-06	0.00177133
PRDM16	BILIARY.TRACT	-0.522771	0.121537	0.00221895	0.00339029	-4.30134	8.48853e-06	0.00309235
HNF1A	BILIARY.TRACT	-0.531205	0.124245	0.00226839	0.00381056	-4.27547	9.53692e-06	0.0034019
ABCG4	URINARY.TRACT	-0.562705	0.134594	0.00245734	0.00432143	-4.18075	1.45274e-05	0.00467781
CXCL1	PLEURA	-0.63842	0.164403	0.00300158	0.00598582	-3.88325	5.15345e-05	0.00884132
MYB	LARGE.INTESTINE	-0.487792	0.109479	0.0019988	0.00307301	-4.45558	4.18331e-06	0.00205616
MEX3B	LARGE.INTESTINE	-0.483026	0.107609	0.00196466	0.00308466	-4.48872	3.5827e-06	0.0019348
PPP1R16A	CERVIX	-0.649886	0.170415	0.00311134	0.00729369	-3.81354	6.84946e-05	0.00964162
HNF1B	KIDNEY	-0.583334	0.136742	0.00249655	0.00458169	-4.26595	9.95257e-06	0.00568565
TRIP12	AUTONOMIC.GANGLIA	-0.553589	0.137103	0.00250314	0.00430812	-4.03777	2.69809e-05	0.00433247
DUSP11	URINARY.TRACT	-0.550383	0.130752	0.00238719	0.00400865	-4.20937	1.28041e-05	0.00420219
MTSS1	HAEMATOPOIETIC.AND.LYMPHOID.TISSUE	-0.365186	0.0794048	0.00144973	0.00211615	-4.59903	2.12227e-06	0.000265099
SLC26A5	PROSTATE	-0.732778	0.203225	0.00371036	0.0097493	-3.60575	0.000155626	0.016563
CCND3	KIDNEY	-0.579717	0.133493	0.00243724	0.00485124	-4.34268	7.03784e-06	0.00563433
POC5	OESOPHAGUS	-0.55359	0.132131	0.00241238	0.00395821	-4.1897	1.39664e-05	0.00442552
TSN	PROSTATE	-0.75863	0.213603	0.00389985	0.0138103	-3.55158	0.000191461	0.0192791
PDCL2	KIDNEY	-0.578319	0.134391	0.00245363	0.00412147	-4.30325	8.41553e-06	0.00563433
CD44	STOMACH	-0.581846	0.145491	0.00265629	0.00610606	-3.99919	3.17799e-05	0.00585707
LAP3	OVARY	-0.46396	0.107385	0.00196057	0.00290591	-4.32052	7.78295e-06	0.00159365
PHOX2B	LUNG	-0.372651	0.0802842	0.00146578	0.00218674	-4.64165	1.72815e-06	0.000328823
SCN3B	BONE	-0.555887	0.136211	0.00248686	0.00438185	-4.08108	2.24133e-05	0.00463836
ETFDH	OVARY	-0.471371	0.109783	0.00200436	0.00312755	-4.29365	8.78798e-06	0.00177827
BTBD17	OESOPHAGUS	-0.556081	0.133254	0.00243287	0.00416506	-4.17309	1.50245e-05	0.00467427
CRACR2A	AUTONOMIC.GANGLIA	-0.55742	0.139147	0.00254046	0.00429062	-4.00599	3.08789e-05	0.00477808
PUSL1	BILIARY.TRACT	-0.524459	0.122892	0.0022437	0.00357281	-4.26762	9.87826e-06	0.00345175
BCL2	SOFT.TISSUE	-0.47674	0.1135	0.00207222	0.003548	-4.20035	1.3325e-05	0.00196889
LDOC1	UPPER.AERODIGESTIVE.TRACT	-0.490927	0.112702	0.00205765	0.00343674	-4.35597	6.62401e-06	0.00238023
FAM20A	AUTONOMIC.GANGLIA	-0.550022	0.136816	0.0024979	0.00424873	-4.02017	2.9078e-05	0.00458274
KRTAP10.9	HAEMATOPOIETIC.AND.LYMPHOID.TISSUE	-0.371509	0.0818668	0.00149468	0.00222217	-4.53797	2.8399e-06	0.000344748
MYO9B	KIDNEY	-0.571702	0.133265	0.00243307	0.00420231	-4.28997	8.93494e-06	0.00563433
RER1	AUTONOMIC.GANGLIA	-0.551513	0.137403	0.00250863	0.00403118	-4.01383	2.98706e-05	0.00466448
LYSMD3	THYROID	-0.656778	0.172954	0.00315769	0.00712574	-3.79742	7.3105e-05	0.0111475
LAMA4	PROSTATE	-0.722468	0.200754	0.00366525	0.00883635	-3.59878	0.000159859	0.0168011
B4GAT1	PROSTATE	-0.781253	0.22371	0.00408437	0.016668	-3.49226	0.000239479	0.022881
ZNF865	PROSTATE	-0.735001	0.205577	0.0037533	0.00967538	-3.57531	0.000174904	0.0180441
POU3F1	BONE	-0.552908	0.135901	0.0024812	0.00429017	-4.06846	2.36622e-05	0.00482652
DOCK10	CENTRAL.NERVOUS.SYSTEM	-0.425146	0.095718	0.00174756	0.00259289	-4.44166	4.46347e-06	0.000972415
MAML2	SOFT.TISSUE	-0.474789	0.113394	0.00207029	0.00338802	-4.18706	1.41298e-05	0.00203516
FDFT1	STOMACH	-0.55043	0.135495	0.00247379	0.00441852	-4.06236	2.42891e-05	0.00478523
CCNE1	LIVER	-0.576281	0.14121	0.00257812	0.00469876	-4.08103	2.24183e-05	0.00619503
KLF5	STOMACH	-0.559797	0.139032	0.00253837	0.00514036	-4.02638	2.83215e-05	0.00533441
AP1S3	BONE	-0.544334	0.133399	0.00243552	0.00404337	-4.0805	2.2469e-05	0.00463836
CHKA	PLEURA	-0.643388	0.167939	0.00306614	0.00582307	-3.83107	6.3793e-05	0.0106193
TNS4	PANCREAS	-0.511953	0.117181	0.00213943	0.00365636	-4.36889	6.24386e-06	0.00335447
CENPH	THYROID	-0.663973	0.176459	0.00322168	0.008247	-3.76277	8.40224e-05	0.0123666
LMO4	SOFT.TISSUE	-0.472043	0.11294	0.00206199	0.00342102	-4.17959	1.46018e-05	0.00208563
STAT3	KIDNEY	-0.563273	0.132087	0.00241156	0.00415609	-4.26442	1.00211e-05	0.00568565
TRIM71	SOFT.TISSUE	-0.469626	0.112152	0.00204761	0.00359484	-4.18739	1.4109e-05	0.00203516
ELK3	SOFT.TISSUE	-0.473769	0.113827	0.00207819	0.0034265	-4.16217	1.57617e-05	0.00216124
MYSM1	SOFT.TISSUE	-0.466777	0.111213	0.00203047	0.00323869	-4.19714	1.35156e-05	0.00197998
LMOD3	BONE	-0.54737	0.134986	0.00246449	0.00452734	-4.05502	2.50647e-05	0.00499371
PPM1D	BONE	-0.547157	0.135146	0.00246742	0.00470955	-4.04863	2.5759e-05	0.0050154
IFIT5	CENTRAL.NERVOUS.SYSTEM	-0.43146	0.0987249	0.00180246	0.00289969	-4.37033	6.20302e-06	0.00121318
CDH11	CENTRAL.NERVOUS.SYSTEM	-0.431229	0.0985514	0.00179929	0.00281796	-4.37568	6.05282e-06	0.00121134
CDC42SE1	BREAST	-0.49748	0.117914	0.00215281	0.00345518	-4.21901	1.2269e-05	0.00297273
ITPRID2	CENTRAL.NERVOUS.SYSTEM	-0.427286	0.0973284	0.00177696	0.00257658	-4.39015	5.66373e-06	0.0011468
CPXM2	AUTONOMIC.GANGLIA	-0.553117	0.139313	0.00254349	0.00451877	-3.97033	3.58862e-05	0.00540548
JCAD	AUTONOMIC.GANGLIA	-0.543466	0.136045	0.00248384	0.0040901	-3.99474	3.23822e-05	0.00496557
IER5L	SOFT.TISSUE	-0.467866	0.112211	0.00204868	0.00309577	-4.16953	1.52614e-05	0.00210952
HHAT	HAEMATOPOIETIC.AND.LYMPHOID.TISSUE	-0.374681	0.0838106	0.00153017	0.00216407	-4.47057	3.90056e-06	0.0004574
CNKSR3	LUNG	-0.370582	0.0808663	0.00147641	0.00213569	-4.58265	2.29559e-06	0.000421828
FAM187B	UVEA	-0.796265	0.218122	0.00398234	0.0127432	-3.65055	0.000130838	0.0268838
ZMIZ1	BREAST	-0.505408	0.120734	0.00220429	0.00381295	-4.18614	1.41871e-05	0.00335969
ICA1L	URINARY.TRACT	-0.551018	0.133103	0.00243012	0.00418138	-4.13977	1.73826e-05	0.0053991
ENAM	PROSTATE	-0.733635	0.20718	0.00378257	0.00943313	-3.54105	0.000199265	0.0198275
PRKCB	ENDOMETRIUM	-0.540759	0.130779	0.00238768	0.00393963	-4.13491	1.77548e-05	0.0049178
MCL1	HAEMATOPOIETIC.AND.LYMPHOID.TISSUE	-0.363534	0.0804033	0.00146796	0.00214105	-4.52138	3.07187e-06	0.0003703
OSTC	URINARY.TRACT	-0.549626	0.132775	0.00242412	0.00423354	-4.13954	1.74001e-05	0.0053991
MBLAC1	OESOPHAGUS	-0.5581	0.135875	0.00248072	0.00452131	-4.10746	2.00018e-05	0.00585065
SQSTM1	OVARY	-0.472455	0.112077	0.00204624	0.00353433	-4.21544	1.24644e-05	0.00230525
KRAS	SOFT.TISSUE	-0.472065	0.113883	0.00207921	0.00301377	-4.14517	1.69783e-05	0.00230959
ZNF432	CERVIX	-0.622145	0.163651	0.00298785	0.00623846	-3.80165	7.18679e-05	0.0100322
MAP3K9	PANCREAS	-0.502205	0.115987	0.00211762	0.0032709	-4.32984	7.46104e-06	0.00336316
OTUD3	AUTONOMIC.GANGLIA	-0.543945	0.136641	0.00249471	0.0042421	-3.98083	3.43373e-05	0.00521835
PAICS	PROSTATE	-0.863869	0.260323	0.00475283	0.051305	-3.31845	0.000452595	0.0365942
CD247	HAEMATOPOIETIC.AND.LYMPHOID.TISSUE	-0.371193	0.0829531	0.00151451	0.00216506	-4.47474	3.82527e-06	0.000454758
EML3	PROSTATE	-0.799062	0.233582	0.0042646	0.0183578	-3.42091	0.000312057	0.0280618
CRYGN	THYROID	-0.648742	0.172265	0.00314512	0.00750015	-3.76595	8.29599e-05	0.0123174
CHRNA1	CERVIX	-0.633409	0.168171	0.00307037	0.00630467	-3.76645	8.27914e-05	0.0111097
CLUL1	SOFT.TISSUE	-0.462507	0.110867	0.00202415	0.00319676	-4.17171	1.5116e-05	0.00210952
HCFC1R1	CENTRAL.NERVOUS.SYSTEM	-0.427728	0.098218	0.00179321	0.00264685	-4.35489	6.65681e-06	0.00128731
SYT14	PLEURA	-0.643151	0.169514	0.00309489	0.00668917	-3.79409	7.40925e-05	0.0119781
EZR	PANCREAS	-0.499478	0.115271	0.00210455	0.00343583	-4.33308	7.35201e-06	0.00336316
KBTBD11	PANCREAS	-0.499366	0.115205	0.00210334	0.00348961	-4.33461	7.30104e-06	0.00336316
PTGER3	HAEMATOPOIETIC.AND.LYMPHOID.TISSUE	-0.370905	0.0831193	0.00151754	0.00223089	-4.46232	4.05381e-06	0.000468991
TMEM81	AUTONOMIC.GANGLIA	-0.547128	0.13817	0.00252263	0.00435659	-3.95981	3.75048e-05	0.00555104
XG	THYROID	-0.652624	0.174112	0.00317884	0.00707049	-3.74829	8.9021e-05	0.0128784
SLC35A5	PROSTATE	-0.751701	0.215341	0.00393158	0.0113053	-3.49074	0.000240838	0.022881
CREBL2	BILIARY.TRACT	-0.526916	0.126129	0.00230279	0.00419727	-4.17759	1.47305e-05	0.00458573
SLC38A2	OVARY	-0.46706	0.110604	0.00201934	0.00312213	-4.22282	1.20632e-05	0.00230525
CABYR	PLEURA	-0.642738	0.169858	0.00310116	0.00653654	-3.78398	7.71699e-05	0.0121258
ZNF250	UVEA	-0.796378	0.21921	0.00400222	0.014978	-3.63294	0.000140105	0.0284236
SHD	LIVER	-0.576152	0.142768	0.00260657	0.00463007	-4.03559	2.72325e-05	0.00729024
CDK6	PANCREAS	-0.4972	0.114001	0.00208136	0.00342367	-4.36137	6.46258e-06	0.00335447
MED13L	HAEMATOPOIETIC.AND.LYMPHOID.TISSUE	-0.367919	0.0822958	0.00150251	0.00214737	-4.47069	3.89837e-06	0.0004574
PARP3	OVARY	-0.456789	0.107289	0.00195881	0.00291934	-4.25757	1.03332e-05	0.00204288
TNFAIP3	PROSTATE	-0.740575	0.211034	0.00385293	0.010143	-3.50928	0.000224665	0.0219479
UGT1A9	PROSTATE	-0.741213	0.211541	0.00386219	0.0102692	-3.50388	0.000229266	0.0220305
PRDX4	CERVIX	-0.75283	0.215027	0.00392583	0.0160186	-3.5011	0.000231672	0.023378
LCN10	LUNG	-0.367587	0.0806172	0.00147186	0.00208492	-4.55967	2.56174e-06	0.000460927
ARL4C	OVARY	-0.457994	0.107811	0.00196836	0.00306345	-4.2481	1.07795e-05	0.00210691
VCL	CENTRAL.NERVOUS.SYSTEM	-0.430893	0.0995891	0.00181824	0.00276345	-4.32671	7.56762e-06	0.00143128
CHRNA9	BILIARY.TRACT	-0.51807	0.123434	0.00225358	0.00395407	-4.19714	1.35152e-05	0.00431802
SLC28A3	SOFT.TISSUE	-0.471308	0.114397	0.00208859	0.00322824	-4.11994	1.89483e-05	0.00251763
SLC6A18	STOMACH	-0.53665	0.132939	0.00242713	0.00417509	-4.03681	2.70919e-05	0.00521747
DGCR2	OESOPHAGUS	-0.553405	0.135518	0.00247421	0.00453882	-4.08363	2.21685e-05	0.00611814
NEDD9	LIVER	-0.589923	0.147677	0.0026962	0.00536769	-3.99468	3.23909e-05	0.00840838
ASCL2	STOMACH	-0.537629	0.133418	0.00243587	0.00445687	-4.02966	2.7929e-05	0.00531893
SUGCT	SOFT.TISSUE	-0.466512	0.112867	0.00206066	0.0033509	-4.13329	1.788e-05	0.0024131
WNT10B	PLEURA	-0.637056	0.168253	0.00307187	0.00590722	-3.78629	7.64574e-05	0.0121258
RPS8	PROSTATE	-0.88343	0.27019	0.00493297	0.0519735	-3.26966	0.000538385	0.0415188
PREX1	BONE	-0.554224	0.139021	0.00253817	0.00441269	-3.98661	3.35114e-05	0.00630173
DACH2	LARGE.INTESTINE	-0.479119	0.109716	0.00200313	0.00323873	-4.3669	6.30106e-06	0.00285256
SLC5A3	CERVIX	-0.637049	0.170573	0.00311422	0.00612068	-3.73476	9.39466e-05	0.0121992
SHE	PROSTATE	-0.715957	0.202099	0.0036898	0.00952233	-3.54261	0.000198093	0.0198275
STH	STOMACH	-0.540547	0.134683	0.00245897	0.00439635	-4.01347	2.9916e-05	0.00557348
DLX5	LIVER	-0.58702	0.146939	0.00268273	0.00514062	-3.99499	3.23485e-05	0.00840838
ASCL2	OVARY	-0.464994	0.110645	0.00202008	0.00310089	-4.20259	1.31939e-05	0.00241421
PRRG4	UVEA	-0.793366	0.21904	0.00399911	0.0116223	-3.62201	0.000146162	0.0292817
SEMA6A	LARGE.INTESTINE	-0.479679	0.110114	0.0020104	0.00330767	-4.35621	6.61672e-06	0.00291865
PSIP1	PLEURA	-0.634665	0.167902	0.00306547	0.00645707	-3.77996	7.84267e-05	0.0122091
SLC17A8	CENTRAL.NERVOUS.SYSTEM	-0.432089	0.100543	0.00183566	0.00287748	-4.29755	8.6349e-06	0.00154808
RGS6	UPPER.AERODIGESTIVE.TRACT	-0.484634	0.113276	0.00206813	0.00332903	-4.27834	9.41441e-06	0.00312269
DACH1	UPPER.AERODIGESTIVE.TRACT	-0.476997	0.110684	0.00202081	0.00335095	-4.30953	8.18018e-06	0.00287942
CSF2RA	HAEMATOPOIETIC.AND.LYMPHOID.TISSUE	-0.363966	0.0815429	0.00148876	0.0021758	-4.46349	4.03168e-06	0.000468991
FOXP2	OVARY	-0.463744	0.110702	0.00202113	0.00335405	-4.18913	1.40015e-05	0.00244249
CCNE1	SKIN	-0.46018	0.105469	0.0019256	0.00286842	-4.36317	6.40957e-06	0.00234004
NENF	CERVIX	-0.646016	0.174505	0.003186	0.0104546	-3.702	0.000106953	0.0134705
ISG15	OVARY	-0.462285	0.110179	0.00201159	0.00327687	-4.19576	1.3598e-05	0.00243631
FURIN	UVEA	-0.83977	0.237631	0.00433853	0.0226389	-3.53392	0.000204721	0.0364563
ITGB3	BILIARY.TRACT	-0.508894	0.120973	0.00220866	0.00372744	-4.20667	1.29579e-05	0.00426663
PRR12	PROSTATE	-0.727017	0.207301	0.00378478	0.0100224	-3.50706	0.000226544	0.0219479
ZNF814	OVARY	-0.456612	0.108303	0.00197733	0.00305384	-4.21608	1.24295e-05	0.00230525
STX1B	OESOPHAGUS	-0.543605	0.132965	0.00242759	0.00394701	-4.08834	2.17231e-05	0.00609351
LHX8	CENTRAL.NERVOUS.SYSTEM	-0.419881	0.0967414	0.00176625	0.00254546	-4.34024	7.11631e-06	0.00136088
GHDC	THYROID	-0.635638	0.169406	0.00309291	0.00675167	-3.75216	8.76572e-05	0.0127904
C16orf72	PLEURA	-0.654527	0.176784	0.00322761	0.00749843	-3.70242	0.000106776	0.0145216
PGBD1	PLEURA	-0.627639	0.165664	0.00302459	0.00584948	-3.78863	7.57398e-05	0.0121258
EML4	UVEA	-0.824009	0.231537	0.00422727	0.0154995	-3.55886	0.000186232	0.0347063
NDUFS3	SOFT.TISSUE	-0.461612	0.112034	0.00204545	0.00317978	-4.1203	1.89192e-05	0.00251763
LRRC3C	BREAST	-0.486947	0.116589	0.00212862	0.00340891	-4.17661	1.47945e-05	0.00343933
AMBP	THYROID	-0.637833	0.170538	0.00311358	0.00625689	-3.74013	9.19623e-05	0.0131911
SOS1	PANCREAS	-0.491532	0.114136	0.00208383	0.00339942	-4.30655	8.29091e-06	0.00364141
GAS6	AUTONOMIC.GANGLIA	-0.562641	0.145029	0.00264786	0.00515387	-3.87951	5.23339e-05	0.00741275
BACH2	HAEMATOPOIETIC.AND.LYMPHOID.TISSUE	-0.365319	0.082425	0.00150487	0.00208066	-4.43214	4.66517e-06	0.000533088
ST8SIA2	CERVIX	-0.628169	0.168584	0.00307791	0.00571608	-3.72615	9.72134e-05	0.0125051
SOST	THYROID	-0.645885	0.174014	0.00317704	0.00660261	-3.71168	0.000102942	0.0141659
CCNE1	BREAST	-0.493536	0.118923	0.00217123	0.00348081	-4.15004	1.66208e-05	0.00381236
ZNF506	PROSTATE	-0.742373	0.214094	0.00390881	0.012741	-3.46751	0.000262654	0.0246748
CLMP	STOMACH	-0.536573	0.134415	0.00245407	0.00448731	-3.99192	3.27707e-05	0.00597542
KLC2	PROSTATE	-0.791757	0.234101	0.00427408	0.0235399	-3.38211	0.000359651	0.0311747
EVA1A	CENTRAL.NERVOUS.SYSTEM	-0.426967	0.0996097	0.00181862	0.00261627	-4.28639	9.07981e-06	0.00161106
CENPI	PLEURA	-0.641447	0.171888	0.00313822	0.00700031	-3.73178	9.50646e-05	0.0138532
TCF4	BONE	-0.538315	0.134637	0.00245813	0.00405275	-3.99826	3.19054e-05	0.00614232
TMEM196	PANCREAS	-0.498054	0.116477	0.00212657	0.00345132	-4.27599	9.51461e-06	0.00407439
PDGFRA	BONE	-0.551317	0.139702	0.00255061	0.00457831	-3.94637	3.96726e-05	0.00693623
FOXN1	PLEURA	-0.640045	0.171365	0.00312868	0.00643509	-3.73499	9.38621e-05	0.013843
DDIT3	SOFT.TISSUE	-0.461012	0.112234	0.0020491	0.00315042	-4.10761	1.99888e-05	0.00263545
VWA5B2	UPPER.AERODIGESTIVE.TRACT	-0.478047	0.112313	0.00205055	0.00325127	-4.25638	1.03883e-05	0.00325777
ADRB1	STOMACH	-0.541558	0.13654	0.00249287	0.00423956	-3.96629	3.64993e-05	0.00638365
ZNF569	URINARY.TRACT	-0.540729	0.132075	0.00241135	0.00410065	-4.0941	2.11909e-05	0.00634463
DLX5	OVARY	-0.454903	0.108675	0.00198412	0.00315784	-4.18592	1.42005e-05	0.00244249
LYL1	HAEMATOPOIETIC.AND.LYMPHOID.TISSUE	-0.36901	0.0839228	0.00153221	0.00221892	-4.39702	5.48737e-06	0.000602493
EVI5	LUNG	-0.357309	0.0785069	0.00143333	0.00198115	-4.55131	2.6657e-06	0.000474686
SQSTM1	CENTRAL.NERVOUS.SYSTEM	-0.43127	0.101442	0.00185206	0.00302558	-4.25141	1.06216e-05	0.00177484
PNPT1	SOFT.TISSUE	-0.461297	0.112509	0.00205412	0.00310904	-4.10009	2.06496e-05	0.00268132
MYOM2	UPPER.AERODIGESTIVE.TRACT	-0.474937	0.11135	0.00203296	0.00326096	-4.26527	9.98288e-06	0.0031886
FADD	LUNG	-0.365674	0.0811647	0.00148186	0.00224192	-4.50534	3.31339e-06	0.000572543
DNER	AUTONOMIC.GANGLIA	-0.537076	0.136699	0.00249578	0.00425446	-3.92888	4.26703e-05	0.00620762
FECH	UPPER.AERODIGESTIVE.TRACT	-0.471397	0.109957	0.00200754	0.0031194	-4.28709	9.05158e-06	0.00306121
TMUB1	BILIARY.TRACT	-0.514776	0.124036	0.00226458	0.00393647	-4.1502	1.66089e-05	0.00498909
FMNL1	LIVER	-0.577718	0.145488	0.00265624	0.00503555	-3.97089	3.58022e-05	0.00888985
OS9	SOFT.TISSUE	-0.469603	0.115444	0.00210771	0.00370335	-4.06779	2.37307e-05	0.00299886
GPC5	AUTONOMIC.GANGLIA	-0.551815	0.141808	0.00258905	0.00433456	-3.89128	4.98582e-05	0.0071314
SOX2	BONE	-0.543083	0.136933	0.00250005	0.00445991	-3.96604	3.65386e-05	0.00659002
CCL23	SOFT.TISSUE	-0.469351	0.11532	0.00210544	0.00339559	-4.07	2.35067e-05	0.00299886
UBE3B	BONE	-0.541402	0.136311	0.0024887	0.00450929	-3.9718	3.56654e-05	0.00650096
NEK3	PLEURA	-0.631352	0.168153	0.00307004	0.00633114	-3.75463	8.68e-05	0.0133887
ZNF451	HAEMATOPOIETIC.AND.LYMPHOID.TISSUE	-0.366127	0.0831188	0.00151753	0.00210119	-4.40487	5.29249e-06	0.000588725
TK1	STOMACH	-0.538761	0.135819	0.00247971	0.00464877	-3.96674	3.64307e-05	0.00638365
FCGR2B	UVEA	-0.817215	0.230561	0.00420946	0.0178964	-3.54446	0.000196711	0.035826
NRCAM	PLEURA	-0.637943	0.171625	0.00313342	0.00602948	-3.71708	0.00010077	0.0141187
BAMBI	BILIARY.TRACT	-0.522193	0.126642	0.00231215	0.0038477	-4.12339	1.86671e-05	0.00551065
EXPH5	PANCREAS	-0.495401	0.116308	0.00212349	0.00329849	-4.25938	1.02496e-05	0.00418012
COMMD9	LIVER	-0.572348	0.143877	0.00262682	0.00469108	-3.97803	3.47443e-05	0.00875402
PITPNB	BONE	-0.535573	0.134548	0.0024565	0.00440026	-3.98054	3.43796e-05	0.00633399
AHDC1	PLEURA	-0.633314	0.169848	0.00310098	0.0061567	-3.72872	9.62277e-05	0.0138532
TOB2	UPPER.AERODIGESTIVE.TRACT	-0.469773	0.10993	0.00200704	0.0033012	-4.27337	9.6269e-06	0.00313292
ALDH3A1	OVARY	-0.454438	0.108949	0.00198912	0.00323638	-4.17111	1.51559e-05	0.002581
DOK7	URINARY.TRACT	-0.539074	0.132499	0.0024191	0.00422565	-4.0685	2.36584e-05	0.00658243
ANKRD62	SKIN	-0.457088	0.105814	0.00193189	0.00299889	-4.31974	7.81074e-06	0.00268049
GMPPA	ENDOMETRIUM	-0.541109	0.133626	0.00243967	0.00417791	-4.04942	2.56719e-05	0.00674995
SPAG6	STOMACH	-0.533549	0.134274	0.00245151	0.00421372	-3.97357	3.54015e-05	0.00632064
MEOX2	SOFT.TISSUE	-0.456261	0.111232	0.0020308	0.00338187	-4.1019	2.04883e-05	0.00268068
HMGN5	BILIARY.TRACT	-0.50414	0.120986	0.0022089	0.00343075	-4.16692	1.54369e-05	0.00471984
PFKFB4	PLEURA	-0.642027	0.174168	0.00317987	0.00718412	-3.68624	0.000113796	0.0149473
MARS2	SOFT.TISSUE	-0.463909	0.114062	0.00208248	0.00342847	-4.06716	2.37949e-05	0.00299886
TMEM47	UVEA	-0.79668	0.222797	0.0040677	0.0147838	-3.57581	0.000174573	0.0341205
OLA1	PLEURA	-0.628634	0.168167	0.0030703	0.00618172	-3.73814	9.26923e-05	0.013843
ZNF862	URINARY.TRACT	-0.535506	0.131703	0.00240456	0.00401824	-4.066	2.39137e-05	0.00658243
CACNA1S	AUTONOMIC.GANGLIA	-0.555284	0.144114	0.00263114	0.00483716	-3.8531	5.83151e-05	0.00787764
IRX1	CENTRAL.NERVOUS.SYSTEM	-0.415051	0.096331	0.00175876	0.00264439	-4.30859	8.21491e-06	0.00153681
VWA8	UVEA	-0.799456	0.224325	0.0040956	0.0132613	-3.56383	0.000182742	0.0347063
ELK3	CENTRAL.NERVOUS.SYSTEM	-0.421171	0.0987594	0.00180309	0.00277934	-4.26461	1.00125e-05	0.00170619
CPLX1	OVARY	-0.457372	0.110394	0.00201552	0.0030562	-4.14307	1.71344e-05	0.00288934
PPP1R15B	CENTRAL.NERVOUS.SYSTEM	-0.42758	0.101155	0.00184683	0.00305274	-4.22697	1.1843e-05	0.00192292
ZNF727	PROSTATE	-0.723455	0.208871	0.00381344	0.0100652	-3.46365	0.000266447	0.0248655
SLC26A3	UVEA	-0.798914	0.224983	0.00410761	0.0159731	-3.551	0.000191884	0.0353486
MTF2	PROSTATE	-0.747382	0.218581	0.00399072	0.0123306	-3.41925	0.000313968	0.0280834
P2RY11	PROSTATE	-0.746353	0.218038	0.00398082	0.0126192	-3.42303	0.000309634	0.0279936
DPEP3	UPPER.AERODIGESTIVE.TRACT	-0.480117	0.114147	0.00208403	0.00332173	-4.20613	1.2989e-05	0.00386265
SLC38A8	ENDOMETRIUM	-0.538996	0.133856	0.00244387	0.00407536	-4.02667	2.82861e-05	0.00709957
DDX39B	KIDNEY	-0.560099	0.134961	0.00246404	0.00434915	-4.15008	1.66181e-05	0.00857143
EP300	PLEURA	-0.629639	0.169984	0.00310346	0.0064211	-3.70411	0.000106065	0.0145216
SLC25A30	PLEURA	-0.631103	0.170705	0.00311664	0.00628184	-3.69703	0.000109067	0.01467
TBC1D30	PLEURA	-0.617799	0.164701	0.00300702	0.00567299	-3.75103	8.80556e-05	0.0134589
DHH	LARGE.INTESTINE	-0.478376	0.111683	0.00203903	0.00321244	-4.28336	9.2048e-06	0.0038622
KRTAP10.10	THYROID	-0.649153	0.177836	0.00324682	0.00728063	-3.6503	0.000130967	0.0166673
DERA	CERVIX	-0.645756	0.178131	0.00325222	0.00770404	-3.62517	0.000144386	0.016342
GSTO2	ENDOMETRIUM	-0.543582	0.135893	0.00248106	0.00447223	-4.00007	3.16618e-05	0.00755177
HLX	OESOPHAGUS	-0.545326	0.135543	0.00247466	0.00425324	-4.02327	2.86972e-05	0.00767247
TBX3	PROSTATE	-0.772824	0.229334	0.00418705	0.0153276	-3.36986	0.000376036	0.0322624
BCL11B	LUNG	-0.367491	0.0827311	0.00151046	0.00220117	-4.442	4.4564e-06	0.0007331
GALNT12	PLEURA	-0.628221	0.170067	0.00310498	0.00603563	-3.69396	0.000110392	0.0147304
IL13RA2	PLEURA	-0.621564	0.167213	0.00305287	0.00591928	-3.71721	0.000100719	0.0141187
YWHAE	LARGE.INTESTINE	-0.473363	0.110161	0.00201126	0.00316646	-4.29701	8.65582e-06	0.00372265
H1.3	ENDOMETRIUM	-0.535062	0.132852	0.00242553	0.0040885	-4.02751	2.81853e-05	0.00709957
NDFIP1	CERVIX	-0.630999	0.172695	0.00315296	0.00637799	-3.65384	0.000129176	0.0150845
GRHL2	STOMACH	-0.543542	0.138937	0.00253664	0.00494568	-3.91214	4.57412e-05	0.00768631
GATA2	PROSTATE	-0.758007	0.223615	0.00408264	0.0147314	-3.38978	0.000349746	0.0304732
CADPS2	OVARY	-0.457338	0.110892	0.00202461	0.00315212	-4.12416	1.86041e-05	0.00307095
CSF2RB	BONE	-0.534582	0.135815	0.00247963	0.00417542	-3.93611	4.1407e-05	0.00709467
SYAP1	BILIARY.TRACT	-0.515091	0.125508	0.00229144	0.00378341	-4.10407	2.02976e-05	0.00589043
SAMD4A	PANCREAS	-0.482748	0.113286	0.00206832	0.00298514	-4.2613	1.01619e-05	0.00418012
SWAP70	HAEMATOPOIETIC.AND.LYMPHOID.TISSUE	-0.352213	0.0796392	0.00145401	0.00201805	-4.4226	4.87591e-06	0.000549352
PTBP2	AUTONOMIC.GANGLIA	-0.546888	0.142166	0.00259558	0.00449644	-3.84683	5.98282e-05	0.00795575
RNF217	CENTRAL.NERVOUS.SYSTEM	-0.414177	0.0970872	0.00177256	0.00261448	-4.26603	9.94922e-06	0.00170619
PRX	SOFT.TISSUE	-0.458843	0.113247	0.00206759	0.0032114	-4.05171	2.54218e-05	0.00318051
HNF4G	STOMACH	-0.533159	0.135379	0.00247167	0.00419603	-3.93826	4.10367e-05	0.00710474
DIPK1A	AUTONOMIC.GANGLIA	-0.539864	0.139597	0.00254868	0.00440237	-3.86731	5.5022e-05	0.00761406
MLST8	PROSTATE	-0.795521	0.239922	0.00438036	0.0209075	-3.31575	0.000456992	0.0365942
AHR	HAEMATOPOIETIC.AND.LYMPHOID.TISSUE	-0.367859	0.0849029	0.00155011	0.00228433	-4.3327	7.36446e-06	0.000783633
RAB3C	UPPER.AERODIGESTIVE.TRACT	-0.4636	0.109377	0.00199695	0.0032462	-4.23854	1.12489e-05	0.00346465
SPDEF	HAEMATOPOIETIC.AND.LYMPHOID.TISSUE	-0.360094	0.0824469	0.00150527	0.00208575	-4.36759	6.28119e-06	0.000680976
ZNF280A	HAEMATOPOIETIC.AND.LYMPHOID.TISSUE	-0.357797	0.0817252	0.00149209	0.00207832	-4.37805	5.98738e-06	0.000653231
ERBB2	ENDOMETRIUM	-0.538419	0.134932	0.00246352	0.00437067	-3.99029	3.29968e-05	0.00765748
FGFR1OP2	PROSTATE	-0.764964	0.227281	0.00414957	0.0161103	-3.36571	0.000381733	0.0324203
PTP4A1	OVARY	-0.462073	0.112956	0.00206229	0.00339604	-4.09073	2.15004e-05	0.00345614
ARL4C	BREAST	-0.486501	0.118657	0.00216637	0.00347788	-4.10005	2.0653e-05	0.0046142
ZNFX1	PLEURA	-0.639817	0.175752	0.00320877	0.00705672	-3.64046	0.000136074	0.0167704
FZD5	PLEURA	-0.618001	0.166855	0.00304634	0.00587037	-3.70382	0.000106189	0.0145216
RELA	LUNG	-0.359252	0.0805303	0.00147028	0.00209298	-4.46107	4.07752e-06	0.000690501
KRT1	OESOPHAGUS	-0.540209	0.134641	0.00245821	0.00422802	-4.01221	3.0077e-05	0.00791767
RAB42	BILIARY.TRACT	-0.51118	0.124826	0.00227901	0.00363309	-4.09513	2.10966e-05	0.00602026
CHMP1B	AUTONOMIC.GANGLIA	-0.539943	0.140238	0.00256038	0.00427813	-3.8502	5.90106e-05	0.00790881
UGT2B15	OESOPHAGUS	-0.540355	0.134822	0.00246151	0.00432029	-4.00791	3.06295e-05	0.00794093
NCKAP1L	STOMACH	-0.533777	0.136061	0.00248412	0.003982	-3.92308	4.37127e-05	0.00749235
TYRO3	OVARY	-0.455142	0.11078	0.00202256	0.00320218	-4.10851	1.99106e-05	0.00323078
TP63	CENTRAL.NERVOUS.SYSTEM	-0.417154	0.0986327	0.00180078	0.00273746	-4.22936	1.17177e-05	0.00192292
MEN1	LUNG	-0.359845	0.0808339	0.00147582	0.00199654	-4.45166	4.26045e-06	0.000714473
UQCRB	UPPER.AERODIGESTIVE.TRACT	-0.470239	0.112083	0.00204634	0.00321742	-4.19546	1.36157e-05	0.00391406
RUNX3	CENTRAL.NERVOUS.SYSTEM	-0.417302	0.0989177	0.00180598	0.00287712	-4.21868	1.22869e-05	0.00194009
SOX9	BREAST	-0.482685	0.117532	0.00214583	0.00343213	-4.10683	2.00559e-05	0.00453977
SLC22A2	OVARY	-0.449724	0.108961	0.00198935	0.00301399	-4.12738	1.8346e-05	0.00306361
UGT2B15	AUTONOMIC.GANGLIA	-0.534399	0.138397	0.00252677	0.00393326	-3.86135	5.638e-05	0.00769867
FOXF2	CENTRAL.NERVOUS.SYSTEM	-0.416248	0.0986546	0.00180118	0.00280052	-4.21925	1.22558e-05	0.00194009
SP110	HAEMATOPOIETIC.AND.LYMPHOID.TISSUE	-0.358489	0.082299	0.00150257	0.00215041	-4.35593	6.62511e-06	0.000713772
AVPR2	THYROID	-0.63324	0.173303	0.00316406	0.00656771	-3.65395	0.000129118	0.0165564
MFSD14A	AUTONOMIC.GANGLIA	-0.538175	0.140056	0.00255705	0.00408803	-3.84258	6.08741e-05	0.00803207
FERMT2	BONE	-0.541752	0.13931	0.00254344	0.00475129	-3.88882	5.03655e-05	0.00829772
ACTL6B	CERVIX	-0.616185	0.168066	0.00306846	0.00599516	-3.66632	0.000123032	0.0148267
SIRT2	URINARY.TRACT	-0.542891	0.136057	0.00248406	0.00452202	-3.99016	3.30139e-05	0.00843088
LRPPRC	SOFT.TISSUE	-0.45804	0.113766	0.00207707	0.00317829	-4.02617	2.83461e-05	0.00349534
SLC16A7	BREAST	-0.485846	0.118896	0.00217074	0.00343466	-4.0863	2.1915e-05	0.00483338
H1.3	PROSTATE	-0.71191	0.206761	0.00377492	0.00911671	-3.44315	0.000287489	0.0263041
ZNF217	KIDNEY	-0.556431	0.135912	0.0024814	0.00462134	-4.09405	2.11947e-05	0.00952264
HNF1B	LARGE.INTESTINE	-0.474761	0.111848	0.00204205	0.00321987	-4.24471	1.0944e-05	0.00427885
ARL2	PLEURA	-0.644132	0.178506	0.00325905	0.00746815	-3.60847	0.000154005	0.0179812
PIMREG	CERVIX	-0.628432	0.173162	0.00316149	0.00665641	-3.62916	0.000142173	0.0162876
TAFA3	KIDNEY	-0.556488	0.136581	0.00249361	0.00441113	-4.07442	2.30642e-05	0.00957502
ABHD4	PROSTATE	-0.781858	0.235748	0.00430415	0.0247987	-3.3165	0.000455765	0.0365942
ZNF566	KIDNEY	-0.555603	0.135476	0.00247343	0.00452553	-4.10113	2.05566e-05	0.00952264
EMC9	CENTRAL.NERVOUS.SYSTEM	-0.414007	0.0981044	0.00179113	0.00257138	-4.22007	1.22115e-05	0.00194009
PARK7	STOMACH	-0.563962	0.147414	0.00269139	0.00663998	-3.82571	6.51974e-05	0.0102521
CELA3A	CERVIX	-0.627222	0.172894	0.0031566	0.00678118	-3.62778	0.000142933	0.0162876
HMGB3	UVEA	-0.84219	0.244498	0.00446391	0.0602388	-3.44456	0.000285991	0.0466572
MN1	PLEURA	-0.633309	0.174542	0.00318668	0.00646117	-3.62841	0.000142587	0.0169856
HOXB8	CERVIX	-0.614929	0.168197	0.00307085	0.00599414	-3.656	0.000128093	0.0150845
AXL	LUNG	-0.365394	0.0830397	0.00151609	0.00214826	-4.40023	5.4067e-06	0.000864722
ZNF382	STOMACH	-0.52704	0.134476	0.00245519	0.0042335	-3.9192	4.44214e-05	0.00753844
NAIP	LUNG	-0.366384	0.0834403	0.0015234	0.0021536	-4.39098	5.64209e-06	0.000885962
CTBS	URINARY.TRACT	-0.539086	0.134946	0.00246376	0.00446249	-3.99483	3.23708e-05	0.00843088
ZEB1	LUNG	-0.364087	0.0826318	0.00150864	0.0020518	-4.40614	5.26138e-06	0.000849344
HBP1	PROSTATE	-0.769945	0.230698	0.00421196	0.016526	-3.33746	0.000422747	0.0353677
KRTAP17.1	CERVIX	-0.613353	0.167709	0.00306193	0.00570119	-3.65725	0.000127468	0.0150845
EDNRB	CENTRAL.NERVOUS.SYSTEM	-0.414085	0.0985508	0.00179928	0.00265201	-4.20174	1.32433e-05	0.00201708
ZFP36L2	HAEMATOPOIETIC.AND.LYMPHOID.TISSUE	-0.357534	0.08235	0.0015035	0.00211221	-4.34164	7.07117e-06	0.000757098
CTTN	OESOPHAGUS	-0.568034	0.145096	0.00264907	0.00506799	-3.9149	4.52216e-05	0.0108984
SMAD7	LUNG	-0.35846	0.0809609	0.00147814	0.00211547	-4.42757	4.76497e-06	0.000776465
CREBBP	CENTRAL.NERVOUS.SYSTEM	-0.410307	0.0970228	0.00177139	0.00255088	-4.22898	1.17378e-05	0.00192292
LTBP2	THYROID	-0.656664	0.183003	0.00334115	0.00835166	-3.58828	0.000166436	0.0201221
CHST4	PLEURA	-0.629273	0.173147	0.00316122	0.00665605	-3.63432	0.000139356	0.0169782
TYW5	CENTRAL.NERVOUS.SYSTEM	-0.416354	0.0994867	0.00181637	0.00262308	-4.18503	1.42567e-05	0.00211528
CCR5	PROSTATE	-0.730594	0.21512	0.00392754	0.01084	-3.39621	0.000341631	0.0299212
SP140L	PLEURA	-0.624059	0.171084	0.00312355	0.00642284	-3.64768	0.000132309	0.0164779
DHX58	PLEURA	-0.626607	0.172175	0.00314346	0.00631044	-3.63937	0.000136653	0.0167704
SOX7	PANCREAS	-0.492766	0.117729	0.00214942	0.00345365	-4.18561	1.42203e-05	0.0055359
PAQR6	PLEURA	-0.620228	0.169583	0.00309615	0.00580847	-3.65737	0.000127407	0.016106
H4C1	PROSTATE	-0.74588	0.221461	0.00404331	0.0124513	-3.36799	0.000378586	0.0323162
F13A1	KIDNEY	-0.549748	0.134501	0.00245564	0.00447219	-4.08732	2.18191e-05	0.00952264
TNFSF10	SKIN	-0.451953	0.106436	0.00194325	0.00312193	-4.24622	1.08702e-05	0.00348374
NCAPG2	UVEA	-0.834456	0.2424	0.00442559	0.0281524	-3.44248	0.000288205	0.0466572
NR1D1	THYROID	-0.623418	0.170535	0.00311353	0.00609383	-3.65566	0.000128262	0.0165564
FNIP2	OVARY	-0.451828	0.110597	0.00201922	0.00312643	-4.08534	2.20065e-05	0.00350473
DENND4A	CENTRAL.NERVOUS.SYSTEM	-0.412335	0.0982535	0.00179385	0.00270426	-4.19665	1.35446e-05	0.00204488
TEX46	BONE	-0.527813	0.135258	0.00246947	0.00416171	-3.90226	4.765e-05	0.00792655
ZNF592	LARGE.INTESTINE	-0.462288	0.108397	0.00197905	0.00299538	-4.26477	1.00052e-05	0.00400279
IZUMO4	CERVIX	-0.619253	0.170614	0.00311497	0.00579476	-3.62955	0.000141956	0.0162876
PSG11	PLEURA	-0.629182	0.173861	0.00317425	0.00646695	-3.61888	0.000147938	0.0173935
XKR6	PROSTATE	-0.715817	0.209667	0.00382799	0.00970373	-3.41406	0.000320011	0.0284428
FOSL1	STOMACH	-0.548549	0.142417	0.00260016	0.00500454	-3.85172	5.86458e-05	0.00963168
IER5	HAEMATOPOIETIC.AND.LYMPHOID.TISSUE	-0.361357	0.0838804	0.00153144	0.00224699	-4.308	8.23672e-06	0.000871071
BMI1	HAEMATOPOIETIC.AND.LYMPHOID.TISSUE	-0.363299	0.0845656	0.00154395	0.00222164	-4.29606	8.69319e-06	0.000908201
ONECUT1	LIVER	-0.573612	0.147529	0.0026935	0.004988	-3.88813	5.05087e-05	0.0118543
RXRG	KIDNEY	-0.543857	0.132079	0.00241143	0.00381927	-4.11765	1.91375e-05	0.00930685
HOXC5	PLEURA	-0.624139	0.171964	0.00313961	0.00589891	-3.62949	0.000141993	0.0169856
PARD6B	BILIARY.TRACT	-0.509534	0.125766	0.00229616	0.00372763	-4.05145	2.5451e-05	0.00680894
FOSL1	OVARY	-0.454207	0.111796	0.00204111	0.00329292	-4.06282	2.42417e-05	0.00372284
HIPK1	BREAST	-0.48544	0.119905	0.00218915	0.00376521	-4.04855	2.57682e-05	0.00534085
TCF25	PLEURA	-0.685578	0.196351	0.00358486	0.0123734	-3.49159	0.000240073	0.0246119
ANKHD1	SKIN	-0.448252	0.105374	0.00192386	0.00314091	-4.25392	1.05032e-05	0.00346584
NFKB2	HAEMATOPOIETIC.AND.LYMPHOID.TISSUE	-0.360993	0.083908	0.00153194	0.00217395	-4.30225	8.45378e-06	0.000888575
PCGF1	KIDNEY	-0.545324	0.133769	0.00244228	0.00394514	-4.0766	2.28499e-05	0.00957502
DMRTA1	PLEURA	-0.621806	0.171446	0.00313016	0.00626001	-3.62684	0.000143458	0.0169856
RXFP3	LIVER	-0.571197	0.147051	0.00268478	0.00452931	-3.88434	5.13048e-05	0.0118651
LRATD1	CENTRAL.NERVOUS.SYSTEM	-0.405715	0.0962999	0.00175819	0.00248782	-4.21304	1.25981e-05	0.00194626
BORCS5	SKIN	-0.447138	0.10535	0.00192342	0.00300536	-4.24431	1.09634e-05	0.00348374
SKI	PROSTATE	-0.754378	0.22579	0.00412234	0.0135197	-3.34107	0.000417287	0.0350855
DLG2	OESOPHAGUS	-0.537029	0.135185	0.00246813	0.00414673	-3.97254	3.55551e-05	0.00908034
LGMN	CERVIX	-0.638325	0.178758	0.00326366	0.00747912	-3.57089	0.000177882	0.0192239
PKN2	STOMACH	-0.523831	0.134455	0.0024548	0.00426291	-3.89596	4.89054e-05	0.00813823
SMARCA1	SOFT.TISSUE	-0.456824	0.114566	0.00209169	0.00327491	-3.98741	3.33988e-05	0.00403138
C8orf34	THYROID	-0.634609	0.1756	0.00320601	0.00635753	-3.61394	0.000150787	0.0189054
KCNC3	CENTRAL.NERVOUS.SYSTEM	-0.421987	0.102153	0.00186504	0.00296778	-4.13095	1.80636e-05	0.00256936
RAPGEF2	OVARY	-0.446738	0.109656	0.00200203	0.00292403	-4.07401	2.3105e-05	0.00358024
PSIP1	BONE	-0.542925	0.141867	0.00259012	0.00473042	-3.827	6.4856e-05	0.00974775
ZNF521	SOFT.TISSUE	-0.454715	0.113888	0.0020793	0.00340772	-3.99266	3.2668e-05	0.00397113
NKX2.1	BILIARY.TRACT	-0.506727	0.125506	0.00229142	0.00360492	-4.03746	2.70166e-05	0.00700877
CCND3	BILIARY.TRACT	-0.505735	0.12508	0.00228364	0.00375438	-4.04329	2.63528e-05	0.00694173
FOXP4	KIDNEY	-0.550562	0.136681	0.00249545	0.00433229	-4.02807	2.81183e-05	0.0104176
FOXA1	LARGE.INTESTINE	-0.46541	0.110099	0.00201013	0.00325623	-4.22719	1.18314e-05	0.00452033
RAPGEF3	THYROID	-0.637667	0.177016	0.00323186	0.00703129	-3.60231	0.0001577	0.0194511
MTMR2	SOFT.TISSUE	-0.463226	0.117314	0.00214184	0.00341603	-3.94861	3.93027e-05	0.0044319
KIRREL2	PANCREAS	-0.494511	0.119905	0.00218916	0.00391119	-4.12418	1.86028e-05	0.006248
MYH13	BONE	-0.535243	0.138631	0.00253105	0.00435197	-3.86092	5.64806e-05	0.00921656
RHOC	LIVER	-0.586193	0.153059	0.00279446	0.00668078	-3.82986	6.41082e-05	0.0139034
POSTN	AUTONOMIC.GANGLIA	-0.551733	0.147021	0.00268422	0.0049908	-3.75275	8.74517e-05	0.0107087
ARMC1	PANCREAS	-0.482852	0.115682	0.00211206	0.0033088	-4.17394	1.49687e-05	0.00561544
CDK8	CENTRAL.NERVOUS.SYSTEM	-0.418329	0.101061	0.00184511	0.00288146	-4.13937	1.74133e-05	0.002525
CYLC1	CERVIX	-0.616753	0.171161	0.00312496	0.00591632	-3.60335	0.000157071	0.0173099
CFLAR	SOFT.TISSUE	-0.457797	0.115439	0.00210762	0.0034883	-3.9657	3.65898e-05	0.004245
HMGA2	OVARY	-0.456505	0.113365	0.00206976	0.00324637	-4.02685	2.82649e-05	0.00419101
GATA2	ENDOMETRIUM	-0.527909	0.133708	0.00244116	0.00401495	-3.94824	3.93646e-05	0.00878935
ATP5F1B	LUNG	-0.358854	0.0820915	0.00149878	0.00208806	-4.37139	6.17287e-06	0.000952
POGZ	BREAST	-0.47912	0.118616	0.00216561	0.00347131	-4.03927	2.68092e-05	0.00547738
RPS16	URINARY.TRACT	-0.541862	0.139061	0.00253889	0.00486981	-3.89659	4.87792e-05	0.0100297
HP1BP3	AUTONOMIC.GANGLIA	-0.532815	0.140156	0.00255889	0.0042274	-3.80158	7.18876e-05	0.00927979
TSKS	OESOPHAGUS	-0.539702	0.136727	0.00249629	0.00455898	-3.94728	3.95217e-05	0.0098704
APPBP2	BREAST	-0.487723	0.122024	0.00222783	0.00373842	-3.99696	3.20808e-05	0.00606467
CADM2	URINARY.TRACT	-0.520859	0.130556	0.00238361	0.00372876	-3.98955	3.30991e-05	0.00843088
ACTA1	SOFT.TISSUE	-0.454698	0.114426	0.00208913	0.00317412	-3.97372	3.53795e-05	0.00421114
LPAR1	BONE	-0.532734	0.1387	0.0025323	0.00438889	-3.84091	6.1289e-05	0.00940034
ZNF18	BREAST	-0.471293	0.116029	0.00211839	0.00306538	-4.06186	2.4342e-05	0.00512542
B4GALT2	BREAST	-0.471226	0.116037	0.00211853	0.00328966	-4.06101	2.44309e-05	0.00512542
CDK1	URINARY.TRACT	-0.536827	0.136718	0.00249611	0.00456688	-3.92654	4.30885e-05	0.00976705
GUF1	OVARY	-0.453393	0.112507	0.00205408	0.00344726	-4.02993	2.78973e-05	0.00417246
KIF11	PANCREAS	-0.482125	0.116145	0.00212051	0.00325509	-4.15106	1.65472e-05	0.00578442
TNFAIP3	URINARY.TRACT	-0.536388	0.136754	0.00249677	0.00445789	-3.92229	4.3856e-05	0.00976705
RBMXL1	HAEMATOPOIETIC.AND.LYMPHOID.TISSUE	-0.356203	0.0830933	0.00151707	0.00234018	-4.28678	9.06391e-06	0.000941227
PGM1	URINARY.TRACT	-0.536007	0.136491	0.00249198	0.00423946	-3.92705	4.29973e-05	0.00976705
BTNL8	PLEURA	-0.62197	0.17291	0.00315689	0.00623024	-3.59707	0.000160909	0.0185299
GATA6	LARGE.INTESTINE	-0.465118	0.110674	0.00202061	0.0033574	-4.20262	1.31924e-05	0.00482868
LSAMP	BONE	-0.53119	0.138144	0.00252216	0.00441093	-3.84519	6.02306e-05	0.00938174
ZEB1	CENTRAL.NERVOUS.SYSTEM	-0.409378	0.0984094	0.0017967	0.00265929	-4.15994	1.59164e-05	0.00234134
FAM98C	URINARY.TRACT	-0.535459	0.135991	0.00248285	0.00438067	-3.93746	4.11742e-05	0.00975944
CEP126	UPPER.AERODIGESTIVE.TRACT	-0.463342	0.111813	0.00204141	0.00331487	-4.14392	1.70711e-05	0.00474907
GRHL2	BREAST	-0.483936	0.120877	0.0022069	0.00340953	-4.00355	3.11991e-05	0.00596354
BRD7	BONE	-0.530197	0.137676	0.00251361	0.00468733	-3.85105	5.88071e-05	0.00932964
LEFTY2	THYROID	-0.631231	0.175613	0.00320623	0.00695721	-3.59445	0.000162538	0.0197922
NDUFA6	UPPER.AERODIGESTIVE.TRACT	-0.468871	0.113791	0.00207753	0.00325711	-4.12047	1.89054e-05	0.005095
CCDC80	PROSTATE	-0.743305	0.223049	0.0040723	0.0122825	-3.33248	0.000430385	0.0358285
CENATAC	SOFT.TISSUE	-0.454286	0.114835	0.00209659	0.0031942	-3.95598	3.81103e-05	0.0043259
ZNF584	UVEA	-0.817585	0.239022	0.00436393	0.0213932	-3.42054	0.000312484	0.0487124
ZMYM3	SOFT.TISSUE	-0.453544	0.114529	0.00209101	0.00332991	-3.96006	3.74649e-05	0.00430972
WDR24	BREAST	-0.481805	0.120207	0.00219467	0.00354068	-4.00812	3.06015e-05	0.00594361
ARID5B	UPPER.AERODIGESTIVE.TRACT	-0.468854	0.113971	0.00208081	0.00331818	-4.11381	1.94587e-05	0.00516344
SLK	PROSTATE	-0.746241	0.224866	0.00410547	0.013709	-3.3186	0.000452346	0.0365942
DET1	PANCREAS	-0.478942	0.115253	0.00210422	0.00318849	-4.15558	1.62233e-05	0.00578442
FDFT1	LUNG	-0.351839	0.080225	0.0014647	0.00197531	-4.38565	5.78201e-06	0.000899753
ICE2	LIVER	-0.569137	0.147756	0.00269765	0.00478354	-3.85186	5.86125e-05	0.0131107
TEAD3	LUNG	-0.357287	0.082058	0.00149817	0.00224573	-4.35408	6.68139e-06	0.00100355
DENND2C	OESOPHAGUS	-0.540357	0.137524	0.00251083	0.00442313	-3.92918	4.26176e-05	0.0104176
SOX4	HAEMATOPOIETIC.AND.LYMPHOID.TISSUE	-0.354105	0.0826562	0.00150909	0.00221785	-4.28407	9.17506e-06	0.000947064
SEMA4B	BILIARY.TRACT	-0.507759	0.126655	0.0023124	0.00376859	-4.00898	3.04905e-05	0.00779192
UQCRC1	URINARY.TRACT	-0.529264	0.134016	0.00244679	0.00425079	-3.94926	3.91966e-05	0.00949334
EVA1A	LUNG	-0.356932	0.0820243	0.00149755	0.00196704	-4.35154	6.75915e-06	0.00100647
MYRF	PANCREAS	-0.482297	0.116615	0.00212908	0.00343179	-4.13583	1.7684e-05	0.00605818
CDKAL1	CENTRAL.NERVOUS.SYSTEM	-0.412713	0.0998492	0.00182299	0.00278207	-4.13336	1.78752e-05	0.00256374
C11orf80	URINARY.TRACT	-0.531892	0.135496	0.00247381	0.00409863	-3.92552	4.32719e-05	0.00976705
STX10	KIDNEY	-0.547343	0.136942	0.00250021	0.0043112	-3.99688	3.20909e-05	0.0111473
KLK10	BONE	-0.525541	0.136277	0.00248806	0.00396573	-3.85642	5.75292e-05	0.00925912
KRT40	BREAST	-0.472259	0.116981	0.00213577	0.003245	-4.03705	2.70637e-05	0.00547738
TNKS	SKIN	-0.452768	0.108107	0.00197376	0.00301362	-4.18814	1.40623e-05	0.0043872
CPEB3	BONE	-0.526333	0.136846	0.00249846	0.00400211	-3.84616	5.99918e-05	0.00938174
PLCXD3	LUNG	-0.358684	0.0827322	0.00151048	0.00211706	-4.33548	7.27208e-06	0.00106651
MUTYH	URINARY.TRACT	-0.526786	0.133251	0.00243281	0.00389036	-3.95335	3.85328e-05	0.00949334
TEAD3	URINARY.TRACT	-0.533921	0.137191	0.00250476	0.00442499	-3.89181	4.97504e-05	0.0101076
EGFLAM	PROSTATE	-0.741084	0.223419	0.00407905	0.0134711	-3.31702	0.000454912	0.0365942
DRC3	ENDOMETRIUM	-0.517591	0.131103	0.00239361	0.00413212	-3.94796	3.94096e-05	0.00878935
BOP1	SOFT.TISSUE	-0.448618	0.113111	0.00206512	0.00316961	-3.96617	3.65186e-05	0.004245
RXRA	URINARY.TRACT	-0.528831	0.135116	0.00246686	0.00445879	-3.91392	4.54049e-05	0.00976705
ZFP36L2	BILIARY.TRACT	-0.507326	0.127125	0.00232098	0.00412838	-3.99076	3.29304e-05	0.00804241
UHMK1	URINARY.TRACT	-0.528624	0.135327	0.00247073	0.00451371	-3.90627	4.68668e-05	0.0098147
DUSP23	URINARY.TRACT	-0.545639	0.142504	0.00260175	0.0049332	-3.82895	6.43465e-05	0.0113542
CLHC1	URINARY.TRACT	-0.528337	0.135306	0.00247033	0.00425069	-3.90477	4.71584e-05	0.0098147
RPH3AL	URINARY.TRACT	-0.53344	0.137301	0.00250676	0.00418967	-3.88519	5.11258e-05	0.0102648
ANKHD1	SOFT.TISSUE	-0.446771	0.112515	0.00205423	0.00301008	-3.97078	3.58194e-05	0.0042341
C18orf32	OESOPHAGUS	-0.545323	0.140151	0.00255879	0.00495128	-3.89098	4.992e-05	0.0113891
GPR78	PLEURA	-0.620741	0.173544	0.00316846	0.0060468	-3.57686	0.000173876	0.01962
TUBB	STOMACH	-0.542913	0.143053	0.00261178	0.00534448	-3.79519	7.3766e-05	0.0111889
ALPP	PLEURA	-0.619792	0.173158	0.00316141	0.00580827	-3.57935	0.000172226	0.0195651
PRSS55	STOMACH	-0.534314	0.140029	0.00255657	0.00441833	-3.81574	6.78873e-05	0.0104828
PLOD1	BONE	-0.527469	0.138127	0.00252184	0.00477822	-3.81874	6.70688e-05	0.00990652
PSMB5	URINARY.TRACT	-0.525557	0.134348	0.00245285	0.00372608	-3.91191	4.57848e-05	0.00976705
DLG5	PLEURA	-0.628332	0.176964	0.0032309	0.00647223	-3.55062	0.000192159	0.0208437
FGFR1	LUNG	-0.359102	0.0832716	0.00152033	0.00214962	-4.31241	8.07407e-06	0.00115421
MECOM	LIVER	-0.559647	0.145384	0.00265434	0.00429674	-3.84944	5.91945e-05	0.0131107
LRRC10B	AUTONOMIC.GANGLIA	-0.527814	0.139696	0.00255048	0.00440261	-3.77832	7.89453e-05	0.0101032
KLF11	PROSTATE	-0.738251	0.223174	0.00407459	0.0134451	-3.30796	0.000469895	0.037449
MACROD2	LARGE.INTESTINE	-0.459867	0.110151	0.00201108	0.00313549	-4.17486	1.49085e-05	0.00512941
SYTL3	AUTONOMIC.GANGLIA	-0.536964	0.143497	0.00261989	0.00447085	-3.74198	9.12893e-05	0.0109425
TMEM179	PROSTATE	-0.716528	0.21379	0.00390326	0.00983518	-3.35155	0.000401808	0.0339538
PTPRF	LIVER	-0.60001	0.160125	0.00292347	0.00710413	-3.74713	8.94338e-05	0.0176123
YES1	OVARY	-0.443482	0.110333	0.00201439	0.0031317	-4.0195	2.91604e-05	0.0042505
MACF1	AUTONOMIC.GANGLIA	-0.534348	0.142507	0.00260181	0.00442133	-3.74962	8.85507e-05	0.0107659
LIG3	AUTONOMIC.GANGLIA	-0.533391	0.142051	0.00259349	0.00451576	-3.75492	8.66968e-05	0.0107087
RAPGEF2	LUNG	-0.353467	0.0815368	0.00148865	0.00209883	-4.33507	7.2858e-06	0.00106651
FOXR2	SOFT.TISSUE	-0.454164	0.115817	0.00211453	0.00324387	-3.92138	4.40221e-05	0.00486799
KRT34	OESOPHAGUS	-0.536856	0.137449	0.00250946	0.00457862	-3.90586	4.69455e-05	0.0110737
OASL	LARGE.INTESTINE	-0.453136	0.107951	0.00197091	0.00306968	-4.19761	1.34871e-05	0.00483372
NOX3	UVEA	-0.797891	0.232841	0.00425108	0.0150041	-3.42676	0.000305413	0.048464
ADHFE1	HAEMATOPOIETIC.AND.LYMPHOID.TISSUE	-0.353332	0.0831649	0.00151838	0.0021014	-4.24857	1.07571e-05	0.00108498
SCARA5	CENTRAL.NERVOUS.SYSTEM	-0.414454	0.101575	0.00185449	0.00287702	-4.08029	2.24899e-05	0.00300057
ST18	STOMACH	-0.518057	0.134592	0.0024573	0.00410542	-3.84909	5.92785e-05	0.00963168
TWIST2	STOMACH	-0.524429	0.136893	0.00249931	0.00409058	-3.83094	6.38268e-05	0.0102242
GID4	BONE	-0.525405	0.138023	0.00251995	0.00392126	-3.80664	7.04344e-05	0.0103147
GLCCI1	BILIARY.TRACT	-0.498237	0.124801	0.00227855	0.00367717	-3.99224	3.27261e-05	0.00804241
RHBDF1	STOMACH	-0.525963	0.13768	0.00251368	0.00428268	-3.82019	6.66749e-05	0.0103892
HEPH	KIDNEY	-0.545853	0.137534	0.00251101	0.00441467	-3.96886	3.61088e-05	0.0122922
SMIM12	LUNG	-0.354813	0.0823127	0.00150282	0.00210727	-4.31055	8.14236e-06	0.00115421
CRYGD	AUTONOMIC.GANGLIA	-0.529918	0.141435	0.00258224	0.00440645	-3.74672	8.95804e-05	0.0108138
JUN	SOFT.TISSUE	-0.452624	0.115669	0.00211182	0.00329199	-3.91309	4.5561e-05	0.00500587
DUS2	PLEURA	-0.616186	0.172994	0.00315842	0.00595289	-3.5619	0.00018409	0.0204278
CNTNAP2	HAEMATOPOIETIC.AND.LYMPHOID.TISSUE	-0.346056	0.0809587	0.0014781	0.00194971	-4.27448	9.57916e-06	0.00098289
MIA	AUTONOMIC.GANGLIA	-0.528198	0.140624	0.00256743	0.00412391	-3.75611	8.6289e-05	0.0107087
GNE	AUTONOMIC.GANGLIA	-0.541968	0.14658	0.00267617	0.00511923	-3.69743	0.000108895	0.0120358
AKIRIN1	AUTONOMIC.GANGLIA	-0.537435	0.144393	0.00263624	0.00473438	-3.72203	9.88122e-05	0.0116415
HHIPL2	CERVIX	-0.600733	0.167692	0.00306162	0.00555946	-3.58237	0.000170249	0.0186394
LPAR1	THYROID	-0.624416	0.175457	0.00320339	0.00638692	-3.5588	0.000186278	0.0217429
ACCS	PROSTATE	-0.72914	0.220733	0.00403002	0.0118059	-3.30326	0.000477832	0.037724
TEX11	BONE	-0.526751	0.138956	0.00253698	0.00448464	-3.79077	7.50903e-05	0.0107216
HAL	PROSTATE	-0.72195	0.217123	0.00396411	0.0100863	-3.32507	0.000441988	0.0365538
FAM135B	BONE	-0.525576	0.138493	0.00252852	0.00418415	-3.79497	7.38308e-05	0.0106304
ZNF326	AUTONOMIC.GANGLIA	-0.525914	0.140138	0.00255856	0.00437896	-3.75283	8.74257e-05	0.0107087
PTP4A1	LUNG	-0.355769	0.0828628	0.00151286	0.00239115	-4.29347	8.79492e-06	0.00122512
NPFFR1	STOMACH	-0.52077	0.136087	0.0024846	0.0042487	-3.82673	6.49275e-05	0.0102521
GPX1	BILIARY.TRACT	-0.511816	0.130566	0.0023838	0.00490479	-3.91998	4.42789e-05	0.00947145
NEK9	HAEMATOPOIETIC.AND.LYMPHOID.TISSUE	-0.352495	0.0832633	0.00152017	0.00214766	-4.23349	1.15044e-05	0.00115298
TEX2	AUTONOMIC.GANGLIA	-0.532516	0.142736	0.00260598	0.00420435	-3.73079	9.54413e-05	0.0113602
TFAP2A	THYROID	-0.62722	0.177127	0.00323389	0.00640874	-3.54107	0.000199256	0.0223415
GABRQ	BILIARY.TRACT	-0.501303	0.12643	0.00230828	0.00387347	-3.96507	3.66865e-05	0.00860474
CYC1	SOFT.TISSUE	-0.44274	0.112425	0.00205259	0.0033044	-3.93809	4.10668e-05	0.00460056
C10orf62	OESOPHAGUS	-0.539131	0.140049	0.00255693	0.00440086	-3.84959	5.91571e-05	0.0120504
CBARP	UVEA	-0.777123	0.225948	0.00412523	0.0126285	-3.43939	0.000291515	0.0467211
DLX5	BILIARY.TRACT	-0.493358	0.123758	0.00225951	0.00374977	-3.98646	3.35332e-05	0.00804241
ASGR1	OVARY	-0.444437	0.111386	0.00203362	0.00320213	-3.99006	3.30283e-05	0.00473406
URAD	THYROID	-0.625524	0.176312	0.00321901	0.00653708	-3.54781	0.000194221	0.0223167
MASP2	OESOPHAGUS	-0.531489	0.137063	0.00250242	0.00418771	-3.8777	5.27242e-05	0.0114198
PRKG1	SOFT.TISSUE	-0.449348	0.114933	0.00209838	0.00348849	-3.90965	4.62141e-05	0.00504529
SINHCAF	THYROID	-0.624671	0.176315	0.00321906	0.0065296	-3.54292	0.000197859	0.0223415
TNFRSF17	PLEURA	-0.610217	0.171387	0.00312908	0.00576453	-3.56047	0.000185096	0.0204278
PPP1R1B	OVARY	-0.450657	0.113989	0.00208115	0.00321972	-3.9535	3.85077e-05	0.00515542
OVGP1	URINARY.TRACT	-0.522553	0.13528	0.00246987	0.00399294	-3.86274	5.60602e-05	0.0106861
KCMF1	UPPER.AERODIGESTIVE.TRACT	-0.462842	0.113611	0.00207425	0.00339798	-4.07392	2.31146e-05	0.00595046
PARD6G	UPPER.AERODIGESTIVE.TRACT	-0.462383	0.113379	0.00207002	0.00343003	-4.07819	2.26938e-05	0.00593066
FEZF2	CERVIX	-0.619349	0.175456	0.00320337	0.00669734	-3.52995	0.000207822	0.0217576
PER1	BONE	-0.531694	0.141211	0.00257815	0.00435938	-3.76524	8.31958e-05	0.0115892
CFAP36	URINARY.TRACT	-0.535453	0.140817	0.00257096	0.00454242	-3.80247	7.16306e-05	0.0119848
HAND2	PLEURA	-0.611132	0.171972	0.00313977	0.0057041	-3.55367	0.00018995	0.0207379
MYB	SOFT.TISSUE	-0.450295	0.115435	0.00210755	0.00335979	-3.90085	4.79284e-05	0.00519932
ZNF217	OVARY	-0.443505	0.111307	0.00203217	0.00322807	-3.98453	3.38066e-05	0.00480556
ZNF529	URINARY.TRACT	-0.526309	0.136749	0.00249668	0.00447554	-3.84873	5.9367e-05	0.0111336
TMEM248	URINARY.TRACT	-0.521524	0.135051	0.00246569	0.00402682	-3.86167	5.63079e-05	0.0106861
TRIM71	STOMACH	-0.530002	0.139999	0.00255602	0.00461565	-3.78576	7.6619e-05	0.0115197
LASP1	LUNG	-0.34712	0.0802253	0.00146471	0.00202285	-4.32682	7.5639e-06	0.00109791
SOCS3	OVARY	-0.445822	0.112166	0.00204786	0.00328827	-3.97467	3.52384e-05	0.00496803
TFDP2	LUNG	-0.349592	0.0811065	0.00148079	0.00199822	-4.31028	8.15225e-06	0.00115421
RFESD	SOFT.TISSUE	-0.444024	0.113221	0.00206713	0.00322325	-3.92173	4.39575e-05	0.00486799
GATA3	CENTRAL.NERVOUS.SYSTEM	-0.40473	0.0988279	0.00180434	0.00260302	-4.0953	2.1081e-05	0.00290363
USP18	PANCREAS	-0.481901	0.118506	0.00216361	0.00350671	-4.06648	2.38644e-05	0.00743225
CPNE5	UVEA	-0.781697	0.228564	0.00417298	0.0131721	-3.42004	0.000313058	0.0487124
CDKN2A	UPPER.AERODIGESTIVE.TRACT	-0.462383	0.113704	0.00207595	0.0033629	-4.06654	2.38587e-05	0.00605168
GSE1	LUNG	-0.355067	0.0829655	0.00151474	0.00210234	-4.2797	9.3572e-06	0.00129302
MAP2K6	URINARY.TRACT	-0.53063	0.139093	0.00253948	0.00444385	-3.81492	6.81132e-05	0.0117416
SOX2	AUTONOMIC.GANGLIA	-0.529529	0.142494	0.00260156	0.00450035	-3.71616	0.000101136	0.0116415
ADARB2	AUTONOMIC.GANGLIA	-0.529419	0.142357	0.00259907	0.00483708	-3.71896	0.000100021	0.0116415
INHBC	CENTRAL.NERVOUS.SYSTEM	-0.408915	0.100599	0.00183667	0.00267253	-4.06481	2.40356e-05	0.00313391
GPT	BREAST	-0.470657	0.11851	0.00216369	0.00327628	-3.97145	3.57179e-05	0.00667885
SLC27A2	HAEMATOPOIETIC.AND.LYMPHOID.TISSUE	-0.357146	0.0852825	0.00155704	0.00241223	-4.18779	1.40841e-05	0.00136127
DUSP4	AUTONOMIC.GANGLIA	-0.529378	0.142639	0.00260422	0.00451932	-3.71131	0.000103097	0.0116719
SOX2	UPPER.AERODIGESTIVE.TRACT	-0.464591	0.114771	0.00209543	0.00347456	-4.04797	2.58314e-05	0.00627521
CAMK2N2	UPPER.AERODIGESTIVE.TRACT	-0.461966	0.11386	0.00207879	0.00336536	-4.0573	2.48212e-05	0.00611594
RORB	ENDOMETRIUM	-0.528498	0.136424	0.00249075	0.00414283	-3.87393	5.35468e-05	0.01164
HMOX2	CERVIX	-0.622851	0.177525	0.00324115	0.00652209	-3.50852	0.000225301	0.0228728
P3H1	OESOPHAGUS	-0.529546	0.13697	0.00250071	0.00399152	-3.86615	5.5283e-05	0.0117736
YAP1	THYROID	-0.675079	0.196866	0.00359426	0.0104213	-3.42914	0.000302754	0.0306851
BPIFB1	LIVER	-0.562391	0.148095	0.00270382	0.00480749	-3.79751	7.30783e-05	0.0152689
KRT31	BONE	-0.520807	0.137667	0.00251344	0.00405232	-3.7831	7.74448e-05	0.0109664
ATP10B	PLEURA	-0.603686	0.169347	0.00309184	0.00562739	-3.56478	0.00018208	0.0204087
DLL1	SOFT.TISSUE	-0.447461	0.114818	0.00209627	0.00346256	-3.89714	4.8667e-05	0.00524625
TPP2	HAEMATOPOIETIC.AND.LYMPHOID.TISSUE	-0.342626	0.0804763	0.00146929	0.00204634	-4.25748	1.03372e-05	0.00105439
RRP8	URINARY.TRACT	-0.523104	0.136121	0.00248521	0.00456621	-3.84294	6.07847e-05	0.0112756
SLC16A10	CERVIX	-0.625915	0.179251	0.00327266	0.00671955	-3.49184	0.000239855	0.0236094
POLL	BILIARY.TRACT	-0.503099	0.128151	0.00233971	0.0036685	-3.92583	4.32162e-05	0.00947145
CEBPA	HAEMATOPOIETIC.AND.LYMPHOID.TISSUE	-0.352968	0.0840093	0.00153379	0.00213521	-4.20154	1.32555e-05	0.00130994
SYT14	AUTONOMIC.GANGLIA	-0.530059	0.143313	0.00261653	0.00438422	-3.69861	0.000108393	0.0120358
FIZ1	CENTRAL.NERVOUS.SYSTEM	-0.402213	0.0984223	0.00179694	0.00263973	-4.0866	2.18871e-05	0.00296614
TBXT	LUNG	-0.348258	0.0810188	0.00147919	0.00207775	-4.29848	8.59885e-06	0.00120754
GAB1	PANCREAS	-0.473771	0.11602	0.00211822	0.00336582	-4.08354	2.2177e-05	0.00716735
FOXA2	OVARY	-0.448069	0.11383	0.00207824	0.00327551	-3.93631	4.13729e-05	0.00543217
NEUROD1	AUTONOMIC.GANGLIA	-0.524578	0.141175	0.00257749	0.00423839	-3.7158	0.000101281	0.0116415
PLCG2	HAEMATOPOIETIC.AND.LYMPHOID.TISSUE	-0.351859	0.08376	0.00152924	0.00214371	-4.2008	1.32985e-05	0.00130994
EIF5A2	URINARY.TRACT	-0.521411	0.136116	0.00248513	0.00392738	-3.83063	6.39083e-05	0.0113542
H2BC14	PROSTATE	-0.705781	0.212831	0.00388575	0.0091095	-3.31616	0.000456325	0.0365942
ZFP36L1	SOFT.TISSUE	-0.446461	0.114894	0.00209767	0.00320335	-3.88584	5.09892e-05	0.00536169
ZNF850	URINARY.TRACT	-0.527089	0.138513	0.00252888	0.00409785	-3.80535	7.08018e-05	0.0119634
PAX3	SOFT.TISSUE	-0.445887	0.114628	0.00209282	0.0030177	-3.88985	5.01534e-05	0.00536169
PSTPIP2	AUTONOMIC.GANGLIA	-0.523723	0.141157	0.00257717	0.00397663	-3.7102	0.000103546	0.0116719
EGFR	SKIN	-0.436903	0.104965	0.00191639	0.00288909	-4.16237	1.57479e-05	0.00482531
FOXO1	SOFT.TISSUE	-0.450291	0.116409	0.00212532	0.0032737	-3.86819	5.48235e-05	0.0056607
LHCGR	SOFT.TISSUE	-0.4453	0.114554	0.00209147	0.00337882	-3.88724	5.06957e-05	0.00536169
C11orf87	CERVIX	-0.614245	0.174862	0.00319252	0.0064494	-3.51275	0.000221746	0.0226492
IZUMO1	PROSTATE	-0.732834	0.224438	0.00409767	0.0125364	-3.26519	0.000546954	0.0418072
LRTOMT	OESOPHAGUS	-0.530689	0.138433	0.00252743	0.00409047	-3.83353	6.31574e-05	0.0125118
KAT6B	HAEMATOPOIETIC.AND.LYMPHOID.TISSUE	-0.340536	0.0801554	0.00146343	0.00196655	-4.24845	1.07629e-05	0.00108498
ZEB1	HAEMATOPOIETIC.AND.LYMPHOID.TISSUE	-0.347542	0.0824628	0.00150556	0.00210961	-4.21453	1.25149e-05	0.00124701
GAPDHS	PANCREAS	-0.474061	0.116462	0.0021263	0.00312932	-4.07051	2.34554e-05	0.00743225
NEK5	UVEA	-0.772849	0.226422	0.00413388	0.0115861	-3.41331	0.000320893	0.0494514
HOXA13	HAEMATOPOIETIC.AND.LYMPHOID.TISSUE	-0.352055	0.0840836	0.00153515	0.00229515	-4.18697	1.41355e-05	0.00136127
MYT1	PROSTATE	-0.702118	0.211217	0.00385628	0.00856642	-3.32415	0.000443445	0.0365538
CCDC61	OVARY	-0.440196	0.111178	0.00202983	0.00299113	-3.95937	3.75744e-05	0.00511046
CUBN	BILIARY.TRACT	-0.498391	0.12733	0.00232472	0.00367586	-3.91416	4.53603e-05	0.00947145
BRPF3	CERVIX	-0.61912	0.176995	0.00323147	0.00648476	-3.49795	0.000234423	0.0234984
TNRC18	HAEMATOPOIETIC.AND.LYMPHOID.TISSUE	-0.351875	0.084017	0.00153393	0.00223514	-4.18814	1.40622e-05	0.00136127
MAMDC4	SOFT.TISSUE	-0.445908	0.115043	0.00210039	0.00311776	-3.87601	5.30916e-05	0.00551509
GLI1	SOFT.TISSUE	-0.442928	0.113972	0.00208083	0.00310305	-3.88629	5.08941e-05	0.00536169
AKAP6	SOFT.TISSUE	-0.447895	0.115898	0.002116	0.00327827	-3.86455	5.56471e-05	0.00571132
PHLPP1	HAEMATOPOIETIC.AND.LYMPHOID.TISSUE	-0.355756	0.085469	0.00156044	0.00219233	-4.1624	1.57457e-05	0.00149958
B3GNT5	BREAST	-0.476718	0.121726	0.0022224	0.00375522	-3.91633	4.49527e-05	0.00781133
ADRA2C	SOFT.TISSUE	-0.44358	0.114305	0.00208691	0.00318272	-3.88068	5.20817e-05	0.00544317
BAMBI	CENTRAL.NERVOUS.SYSTEM	-0.402919	0.0994373	0.00181547	0.00257909	-4.052	2.53913e-05	0.0032371
UBE2QL1	LUNG	-0.352434	0.0828984	0.00151351	0.00217777	-4.2514	1.06219e-05	0.00143337
BCL2L14	PROSTATE	-0.702874	0.212612	0.00388175	0.00929889	-3.3059	0.000473361	0.0375474
CDH2	OVARY	-0.437819	0.110821	0.00202331	0.00301857	-3.95068	3.89654e-05	0.00515542
MSX2	BREAST	-0.472491	0.120371	0.00219766	0.00347333	-3.92529	4.33127e-05	0.00760314
SPIB	LUNG	-0.349967	0.0821132	0.00149918	0.00201401	-4.262	1.01302e-05	0.00137779
VGLL2	CENTRAL.NERVOUS.SYSTEM	-0.413561	0.103428	0.00188832	0.00275766	-3.99855	3.18665e-05	0.00379567
EPS15	BILIARY.TRACT	-0.494511	0.126287	0.00230568	0.00341378	-3.91576	4.50594e-05	0.00947145
SURF4	CENTRAL.NERVOUS.SYSTEM	-0.398448	0.0978497	0.00178648	0.00255277	-4.07204	2.33018e-05	0.00308498
BAMBI	LUNG	-0.351931	0.0828346	0.00151235	0.00237801	-4.2486	1.07553e-05	0.00144013
RAPGEFL1	CERVIX	-0.616937	0.17703	0.00323212	0.00633819	-3.48492	0.000246139	0.0239714
ETV3	BREAST	-0.469667	0.119399	0.00217993	0.00323081	-3.93358	4.18453e-05	0.0074674
ITGAV	AUTONOMIC.GANGLIA	-0.532649	0.145547	0.00265732	0.00463337	-3.65963	0.000126291	0.0133324
EID3	OVARY	-0.441612	0.112296	0.00205024	0.00314187	-3.93257	4.20217e-05	0.00547555
WDPCP	URINARY.TRACT	-0.524581	0.138448	0.00252771	0.00446578	-3.789	7.56267e-05	0.0125093
XYLT2	STOMACH	-0.516308	0.136611	0.00249416	0.00396603	-3.77941	7.86016e-05	0.0117151
SATB2	PROSTATE	-0.721357	0.22056	0.00402686	0.0107892	-3.27057	0.000536659	0.0415188
F13B	PLEURA	-0.609098	0.17329	0.00316382	0.00564241	-3.51492	0.000219945	0.0231121
IGHMBP2	URINARY.TRACT	-0.528016	0.14034	0.00256225	0.00484885	-3.76239	8.41473e-05	0.0130551
CETN2	AUTONOMIC.GANGLIA	-0.526618	0.143257	0.00261551	0.00437974	-3.67603	0.000118446	0.0129235
SEC61A2	LARGE.INTESTINE	-0.461997	0.112994	0.00206297	0.00338949	-4.0887	2.16898e-05	0.00704018
PHF21A	LUNG	-0.355088	0.0840837	0.00153515	0.00215446	-4.22303	1.20521e-05	0.00158913
TAS2R4	AUTONOMIC.GANGLIA	-0.528077	0.143892	0.00262709	0.00436573	-3.66997	0.00012129	0.0131495
TMA16	OVARY	-0.433342	0.109475	0.00199874	0.00293735	-3.95835	3.77342e-05	0.00511046
SELENOV	OVARY	-0.43323	0.109445	0.00199819	0.00290278	-3.95842	3.77241e-05	0.00511046
CCND1	BREAST	-0.474619	0.121774	0.00222329	0.00387639	-3.89753	4.85899e-05	0.00812119
LACC1	BREAST	-0.465134	0.118045	0.00215519	0.00349286	-3.94031	4.06875e-05	0.00736786
PIP5K1B	HAEMATOPOIETIC.AND.LYMPHOID.TISSUE	-0.346067	0.082616	0.00150835	0.00219249	-4.18886	1.40177e-05	0.00136127
RAX	BILIARY.TRACT	-0.49832	0.128111	0.00233898	0.00401937	-3.88975	5.01734e-05	0.010227
RBFOX1	PROSTATE	-0.717713	0.219378	0.00400527	0.0115151	-3.27159	0.000534727	0.0415188
TIMM10B	CERVIX	-0.609555	0.174587	0.00318751	0.00616105	-3.49141	0.000240244	0.0236094
AP5B1	OESOPHAGUS	-0.526789	0.138107	0.00252148	0.00419341	-3.81436	6.82692e-05	0.0131442
SQSTM1	OESOPHAGUS	-0.539043	0.142657	0.00260455	0.00529215	-3.77859	7.88596e-05	0.0145093
HTR5A	URINARY.TRACT	-0.525741	0.139719	0.00255092	0.0046293	-3.76284	8.39989e-05	0.0130551
LCN9	SOFT.TISSUE	-0.444069	0.115175	0.00210279	0.00302366	-3.85561	5.77202e-05	0.00588884
SELENON	AUTONOMIC.GANGLIA	-0.527808	0.144335	0.00263518	0.00447475	-3.65683	0.000127676	0.0133324
ENSA	URINARY.TRACT	-0.528365	0.140855	0.00257164	0.00520035	-3.75113	8.80183e-05	0.0134118
EFEMP2	PROSTATE	-0.724451	0.222809	0.00406791	0.0121509	-3.25145	0.000574094	0.0430981
MAGEC3	KIDNEY	-0.552872	0.142376	0.00259941	0.00451106	-3.88319	5.15471e-05	0.0162478
C9orf24	ENDOMETRIUM	-0.528287	0.138252	0.00252413	0.00440819	-3.82118	6.64062e-05	0.0134164
MCM7	THYROID	-0.730628	0.222905	0.00406967	0.0234723	-3.27775	0.000523184	0.0442771
OCA2	PLEURA	-0.614752	0.176003	0.00321335	0.00584425	-3.49285	0.000238943	0.0246119
GPATCH3	AUTONOMIC.GANGLIA	-0.527405	0.144153	0.00263185	0.00438838	-3.65866	0.00012677	0.0133324
TBX3	BREAST	-0.474583	0.121969	0.00222683	0.00387482	-3.89103	4.99106e-05	0.00825588
CFH	THYROID	-0.630629	0.181415	0.00331217	0.00659582	-3.47617	0.000254318	0.0270729
SFTPA2	PANCREAS	-0.475939	0.1181	0.0021562	0.00338159	-4.02998	2.78911e-05	0.00838153
MTRR	AUTONOMIC.GANGLIA	-0.527016	0.144064	0.00263024	0.00438643	-3.65821	0.000126991	0.0133324
RPRM	STOMACH	-0.518206	0.137718	0.00251437	0.00403785	-3.76282	8.40049e-05	0.0124124
KCNC3	PANCREAS	-0.478154	0.118949	0.0021717	0.00365819	-4.01983	2.91202e-05	0.00859999
ST7	OESOPHAGUS	-0.532603	0.140431	0.00256391	0.00472255	-3.79263	7.45288e-05	0.0140139
WWTR1	URINARY.TRACT	-0.521879	0.138152	0.0025223	0.00412929	-3.77757	7.9183e-05	0.0128699
SQSTM1	BILIARY.TRACT	-0.504063	0.130308	0.00237909	0.00411653	-3.86824	5.48124e-05	0.0110412
SIKE1	AUTONOMIC.GANGLIA	-0.523765	0.142814	0.00260741	0.00467477	-3.66747	0.000122483	0.0131948
INTS6	PROSTATE	-0.737597	0.228659	0.00417473	0.0130873	-3.22575	0.000628216	0.0463337
TRIO	LUNG	-0.351338	0.0831438	0.00151799	0.00221789	-4.22567	1.19116e-05	0.00158268
MAGEA10	URINARY.TRACT	-0.521405	0.138273	0.0025245	0.00424158	-3.77085	8.13454e-05	0.0129742
FAM120A	URINARY.TRACT	-0.521936	0.138665	0.00253166	0.00429515	-3.76401	8.36053e-05	0.0130551
APOL1	LARGE.INTESTINE	-0.455617	0.111253	0.00203119	0.00308852	-4.09534	2.10778e-05	0.00697311
ARPC2	CENTRAL.NERVOUS.SYSTEM	-0.400373	0.0995377	0.0018173	0.00265237	-4.02233	2.88129e-05	0.00351941
MYC	CENTRAL.NERVOUS.SYSTEM	-0.401515	0.100021	0.00182612	0.00268521	-4.01432	2.98088e-05	0.00358769
HOMER3	STOMACH	-0.515878	0.137333	0.00250734	0.00420291	-3.7564	8.61869e-05	0.012519
AP1M2	SOFT.TISSUE	-0.451557	0.118365	0.00216104	0.00376933	-3.81495	6.81055e-05	0.00670878
ZNF596	CENTRAL.NERVOUS.SYSTEM	-0.399967	0.099366	0.00181417	0.00270291	-4.02519	2.84645e-05	0.00351941
NR3C2	PROSTATE	-0.709591	0.217104	0.00396376	0.010234	-3.26844	0.000540712	0.0415188
TLCD1	CERVIX	-0.616279	0.178112	0.00325187	0.00716649	-3.46006	0.000270027	0.0257001
TPRA1	CERVIX	-0.640211	0.187909	0.00343073	0.00814295	-3.40703	0.00032837	0.0295124
NQO1	CENTRAL.NERVOUS.SYSTEM	-0.399612	0.0994628	0.00181593	0.00273434	-4.01771	2.93837e-05	0.00356143
ADAT2	PROSTATE	-0.723661	0.223356	0.00407791	0.0119902	-3.23994	0.00059778	0.0444791
ZBTB38	THYROID	-0.638806	0.185599	0.00338856	0.00774832	-3.44185	0.00028887	0.0294543
TRIM33	OESOPHAGUS	-0.519679	0.136256	0.00248768	0.00457054	-3.814	6.83671e-05	0.0131442
PINK1	AUTONOMIC.GANGLIA	-0.521054	0.142226	0.00259669	0.00428721	-3.66355	0.00012437	0.0133139
GSTM4	BILIARY.TRACT	-0.505061	0.131581	0.00240233	0.00427449	-3.8384	6.19183e-05	0.0116353
KLB	OESOPHAGUS	-0.525938	0.138501	0.00252867	0.0042208	-3.79736	7.31217e-05	0.0139021
ACIN1	THYROID	-0.631295	0.18247	0.00333142	0.00686685	-3.45973	0.000270362	0.0284233
GUCY1A1	AUTONOMIC.GANGLIA	-0.522206	0.143003	0.00261087	0.00434361	-3.65171	0.00013025	0.0135182
GAB2	CENTRAL.NERVOUS.SYSTEM	-0.405049	0.101529	0.00185365	0.0026918	-3.9895	3.31061e-05	0.00390266
C4orf36	PLEURA	-0.622939	0.180198	0.00328994	0.00696988	-3.45698	0.000273136	0.027173
APOLD1	PROSTATE	-0.739816	0.230447	0.00420737	0.012158	-3.21035	0.000662865	0.0480463
SGCZ	PROSTATE	-0.718891	0.22159	0.00404566	0.0115561	-3.24424	0.000588826	0.0440075
SYNRG	URINARY.TRACT	-0.52036	0.138607	0.00253062	0.00449241	-3.7542	8.6949e-05	0.0133682
PCBD1	CERVIX	-0.680976	0.205282	0.00374791	0.0125923	-3.31728	0.000454496	0.0369893
URAD	HAEMATOPOIETIC.AND.LYMPHOID.TISSUE	-0.349969	0.0845371	0.00154343	0.00214704	-4.13983	1.73782e-05	0.00163697
ULK2	SOFT.TISSUE	-0.440634	0.114617	0.00209261	0.00309257	-3.84441	6.0422e-05	0.006128
OC90	THYROID	-0.618561	0.177348	0.00323791	0.00614676	-3.48784	0.000243468	0.0265867
ZBTB32	ENDOMETRIUM	-0.518407	0.13533	0.00247077	0.00434251	-3.8307	6.38898e-05	0.013219
HCAR2	LIVER	-0.556231	0.148659	0.00271413	0.00457276	-3.74166	9.14051e-05	0.017796
ERBB2	URINARY.TRACT	-0.520986	0.139311	0.00254346	0.00409616	-3.73974	9.21061e-05	0.0135507
SOCS7	OESOPHAGUS	-0.529082	0.139908	0.00255435	0.00426842	-3.78166	7.78935e-05	0.0144873
LEFTY2	PLEURA	-0.624149	0.181273	0.00330957	0.00757226	-3.44315	0.000287494	0.0276208
CCNO	CENTRAL.NERVOUS.SYSTEM	-0.39295	0.0972131	0.00177486	0.00268079	-4.04215	2.64821e-05	0.00335135
[truncated: 1,970 more rows]

## Sheet: TableS3a
Table S3. BEACON results of pan-lineage druggable GEDs.
Gene	rho	SD	Naive.SE	Time-series.SE	z	P.Value	FDR
SOX10	-0.829338	0.0106245	0.000193976	0.000439046	-78.059	0	0
MYOD1	-0.698648	0.0171986	0.000314002	0.000583681	-40.6224	0	0
MYB	-0.657648	0.018372	0.000335425	0.00060415	-35.7962	6.32104e-281	1.36566e-277
PAX5	-0.659973	0.0188797	0.000344695	0.000608898	-34.9567	5.12352e-268	9.83944e-265
CCND2	-0.638882	0.0188071	0.000343369	0.000578996	-33.9702	3.06569e-253	5.29874e-250
CCND1	-0.62887	0.0195624	0.000357159	0.000630253	-32.1469	4.87394e-227	7.65829e-224
IKZF1	-0.608965	0.020918	0.000381908	0.000648214	-29.1121	1.26308e-186	1.67931e-183
MYCN	-0.592229	0.0216386	0.000395065	0.000623281	-27.3691	3.20017e-165	3.25363e-162
CD19	-0.564667	0.0223758	0.000408524	0.00066474	-25.2356	8.14628e-141	7.82223e-138
BCL2	-0.561593	0.0222575	0.000406365	0.000611116	-25.2316	9.01881e-141	8.20427e-138
MITF	-0.554017	0.0233692	0.000426662	0.000697658	-23.7071	1.52367e-124	1.19705e-121
CCND3	-0.533395	0.0229715	0.000419401	0.000633068	-23.2198	1.43541e-119	1.07868e-116
MYC	-0.534783	0.0239941	0.000438069	0.000671528	-22.2882	2.40686e-110	1.54075e-107
GATA1	-0.521918	0.0233825	0.000426904	0.000659731	-22.3209	1.15767e-110	7.69581e-108
NEUROD1	-0.529316	0.0239356	0.000437003	0.000730125	-22.1141	1.15566e-108	7.13375e-106
MPL	-0.517533	0.0243145	0.000443919	0.00063567	-21.285	7.82151e-101	4.36087e-98
ITGAV	-0.494461	0.0240978	0.000439964	0.000651093	-20.5189	7.29743e-94	3.82208e-91
FOSL1	-0.50103	0.0246684	0.000450382	0.000707851	-20.3106	5.18622e-92	2.48996e-89
HNF4A	-0.496748	0.0246684	0.000450382	0.000708581	-20.137	1.74903e-90	7.75133e-88
MDM2	-0.491081	0.0248614	0.000453905	0.000744402	-19.7527	3.79914e-87	1.64161e-84
PIM2	-0.48408	0.024784	0.000452493	0.000633501	-19.5319	2.93967e-85	1.23925e-82
CD79A	-0.46458	0.025576	0.000466953	0.000678966	-18.1646	4.91707e-74	1.77056e-71
CCNE1	-0.457237	0.0255416	0.000466324	0.00067708	-17.9017	5.72258e-72	2.01855e-69
CFLAR	-0.452346	0.0253492	0.000462811	0.000657169	-17.8446	1.59182e-71	5.5026e-69
CDK6	-0.452909	0.0268802	0.000490763	0.000728903	-16.8492	5.32007e-64	1.642e-61
ESR1	-0.441484	0.0265176	0.000484144	0.000700896	-16.6487	1.54649e-62	4.68941e-60
ITGB5	-0.439804	0.0264774	0.000483409	0.000711599	-16.6106	2.92247e-62	8.70896e-60
EGFR	-0.431905	0.026251	0.000479275	0.000672804	-16.4529	3.99509e-61	1.17036e-58
ZEB1	-0.42714	0.0264904	0.000483646	0.000715006	-16.1243	8.60322e-59	2.4783e-56
FLT3	-0.423802	0.0269099	0.000491306	0.000702787	-15.7489	3.49444e-56	9.90129e-54
CDX2	-0.425398	0.0274639	0.00050142	0.000720098	-15.4894	2.04648e-54	5.52678e-52
CDH2	-0.417232	0.0271043	0.000494854	0.000761697	-15.3936	9.03719e-54	2.40306e-51
ERBB2	-0.40849	0.0266625	0.000486788	0.000681867	-15.3208	2.77665e-53	7.27147e-51
HNF1A	-0.411933	0.0271968	0.000496543	0.00070676	-15.1464	4.00082e-52	1.00218e-49
PIK3CD	-0.414434	0.0276317	0.000504484	0.000746554	-14.9985	3.75544e-51	8.77149e-49
ITGB3	-0.410464	0.027334	0.000499049	0.000729757	-15.0166	2.85782e-51	6.76637e-49
BCAR3	-0.402036	0.0267224	0.000487883	0.000688677	-15.0449	1.86523e-51	4.54066e-49
LMO2	-0.394251	0.0272976	0.000498383	0.000738544	-14.4427	1.39346e-47	3.01057e-45
IRS2	-0.389092	0.0279075	0.000509518	0.000710754	-13.9422	1.75423e-44	3.56706e-42
PPARG	-0.376997	0.0272888	0.000498222	0.000675488	-13.8151	1.03349e-43	2.05319e-41
RAC1	-0.386519	0.0284079	0.000518655	0.000740923	-13.606	1.84347e-42	3.54028e-40
BCL6	-0.374941	0.0275165	0.000502381	0.000681934	-13.626	1.40194e-42	2.72259e-40
JUN	-0.378932	0.028401	0.000518528	0.000736873	-13.3422	6.57227e-41	1.20846e-38
LPAR1	-0.381948	0.0288751	0.000527184	0.000782929	-13.2276	3.03978e-40	5.30703e-38
PDGFRA	-0.374346	0.0282255	0.000515325	0.000693163	-13.2627	1.90528e-40	3.39494e-38
TEAD1	-0.373808	0.0286813	0.000523646	0.000731473	-13.0332	3.96285e-39	6.64989e-37
FGFR1	-0.367459	0.0280863	0.000512784	0.000798316	-13.0832	2.05373e-39	3.48006e-37
TFAP2A	-0.371168	0.0285151	0.000520613	0.000699022	-13.0165	4.92856e-39	8.18065e-37
ERG	-0.36053	0.0282566	0.000515893	0.000693607	-12.7591	1.3864e-37	2.23949e-35
CSF2RB	-0.344536	0.0277725	0.000507055	0.000655663	-12.4056	1.21817e-35	1.83086e-33
PDGFRB	-0.332325	0.0281886	0.000514652	0.000645919	-11.7893	2.21573e-32	2.96873e-30
TNFSF10	-0.335368	0.0286837	0.00052369	0.000744442	-11.6919	7.00761e-32	9.24576e-30
E2F3	-0.31802	0.0287278	0.000524495	0.000719858	-11.0701	8.75728e-29	1.02967e-26
DOCK10	-0.312517	0.0287639	0.000525155	0.000697912	-10.8649	8.47015e-28	9.82537e-26
PXN	-0.316063	0.0293803	0.000536409	0.00072167	-10.7576	2.72745e-27	3.12193e-25
SOCS3	-0.317685	0.0297	0.000542245	0.000753992	-10.6965	5.28649e-27	5.89495e-25
PIK3R5	-0.313549	0.0292122	0.000533339	0.000734314	-10.7335	3.54295e-27	4.02871e-25
IRS1	-0.303659	0.0287523	0.000524942	0.000693844	-10.5612	2.254e-26	2.39006e-24
ALK	-0.309466	0.0297185	0.000542582	0.000769335	-10.4132	1.07873e-25	1.11645e-23
BCL2L1	-0.312917	0.0304619	0.000556156	0.000778859	-10.2724	4.69265e-25	4.68831e-23
CD79B	-0.303125	0.0293681	0.000536185	0.000728632	-10.3216	2.81388e-25	2.84416e-23
GATA2	-0.304217	0.0299682	0.000547142	0.000757227	-10.1513	1.63456e-24	1.60521e-22
BCL2A1	-0.298586	0.0293059	0.000535049	0.000713581	-10.1886	1.11465e-24	1.1009e-22
PSMB5	-0.289779	0.0291531	0.00053226	0.000738943	-9.93991	1.39534e-23	1.30362e-21
MTAP	-0.288842	0.0299594	0.000546982	0.000713178	-9.64111	2.68029e-22	2.40032e-20
CD44	-0.281099	0.0296897	0.000542057	0.000732203	-9.46791	1.4275e-21	1.22751e-19
SMAD7	-0.276535	0.029722	0.000542647	0.000737633	-9.30406	6.75942e-21	5.67135e-19
EP300	-0.277153	0.0304224	0.000555434	0.000730364	-9.11015	4.11332e-20	3.35352e-18
TUBB	-0.265142	0.0298945	0.000545796	0.000698126	-8.86927	3.68129e-19	2.85324e-17
FOXO1	-0.271813	0.0310806	0.000567452	0.000760921	-8.7454	1.11115e-18	8.24255e-17
SMARCB1	-0.261117	0.0301203	0.000549919	0.000740514	-8.66913	2.17725e-18	1.56798e-16
KRT18	-0.260324	0.0300399	0.000548452	0.000706581	-8.66592	2.23943e-18	1.60607e-16
FGFR2	-0.259985	0.0301221	0.000549952	0.000675002	-8.63103	3.04004e-18	2.16231e-16
HDAC4	-0.257389	0.0299103	0.000546085	0.000719828	-8.60535	3.80406e-18	2.69464e-16
RXRA	-0.261141	0.0306879	0.000560281	0.000783221	-8.50958	8.72801e-18	5.93917e-16
AXL	-0.25813	0.0303102	0.000553386	0.00074847	-8.51628	8.23818e-18	5.62801e-16
JUNB	-0.259586	0.0306033	0.000558738	0.000754516	-8.48228	1.1041e-17	7.4836e-16
FDFT1	-0.258993	0.0305395	0.000557573	0.000703199	-8.48059	1.12029e-17	7.56368e-16
JAK2	-0.253523	0.0302137	0.000551623	0.000697833	-8.391	2.41003e-17	1.59822e-15
NR5A1	-0.257296	0.0310039	0.00056605	0.000743705	-8.29883	5.25705e-17	3.42879e-15
PTP4A1	-0.250094	0.0302028	0.000551424	0.000710075	-8.2805	6.133e-17	3.98506e-15

## Sheet: TableS3b
Table S3. BEACON results of tissue-specific druggable GEDs.
Gene	Lineage	rho	SD	Naive.SE	Time-series.SE	z	P.Value	FDR
MYOD1	SOFT.TISSUE	-0.913514	0.0249134	0.000454854	0.00116347	-36.6676	1.19753e-294	2.05257e-290
ESR1	BREAST	-0.892139	0.034979	0.000638626	0.0019927	-25.505	8.66939e-144	1.49139e-139
PAX5	HAEMATOPOIETIC.AND.LYMPHOID.TISSUE	-0.811897	0.0335947	0.000613353	0.0013123	-24.1674	2.44996e-129	1.05581e-125
PAX5	STOMACH	-0.889829	0.0407214	0.000743467	0.0018654	-21.8517	3.74842e-106	3.2124e-102
SOX10	SKIN	-0.840885	0.0414091	0.000756024	0.00188833	-20.3068	5.60337e-92	9.61483e-88
ERG	PROSTATE	-0.947465	0.0528304	0.000964546	0.00317229	-17.9341	3.19442e-72	2.68587e-68
MYB	HAEMATOPOIETIC.AND.LYMPHOID.TISSUE	-0.758061	0.0406853	0.000742809	0.00155438	-18.6323	8.78756e-78	2.52466e-74
CCND2	HAEMATOPOIETIC.AND.LYMPHOID.TISSUE	-0.756355	0.0405582	0.000740487	0.00140317	-18.6486	6.47543e-78	2.23247e-74
GATA1	HAEMATOPOIETIC.AND.LYMPHOID.TISSUE	-0.753311	0.0407446	0.000743892	0.00141897	-18.4886	1.27569e-76	3.14147e-73
MPL	HAEMATOPOIETIC.AND.LYMPHOID.TISSUE	-0.741346	0.0433755	0.000791925	0.00157235	-17.0913	8.60988e-66	1.64908e-62
NEUROD1	CENTRAL.NERVOUS.SYSTEM	-0.778435	0.047287	0.000863339	0.0017318	-16.4619	3.44502e-61	1.97641e-57
TYMP	UVEA	-0.956577	0.0716592	0.00130831	0.00763144	-13.349	6.00409e-41	1.92455e-37
HNF1A	THYROID	-0.898296	0.068246	0.00124599	0.00671219	-13.1626	7.19976e-40	4.0621e-36
MITF	SKIN	-0.770804	0.0553391	0.00101035	0.00214076	-13.9287	2.11891e-44	1.21195e-40
MYCN	UPPER.AERODIGESTIVE.TRACT	-0.784517	0.0567922	0.00103688	0.00216675	-13.8138	1.05165e-43	9.0694e-40
WT1	OVARY	-0.780359	0.0566359	0.00103403	0.00229617	-13.7785	1.71592e-43	1.47569e-39
HNF4A	PANCREAS	-0.778513	0.0596851	0.0010897	0.0021813	-13.0437	3.4518e-39	1.97086e-35
MYCN	LIVER	-0.837463	0.0674411	0.0012313	0.00283879	-12.4177	1.04741e-35	8.97267e-32
RPS2	PROSTATE	-0.943959	0.0821148	0.0014992	0.0133086	-11.4956	6.94009e-31	1.94508e-27
SOX10	CENTRAL.NERVOUS.SYSTEM	-0.737673	0.0572848	0.00104587	0.00213195	-12.8773	3.02156e-38	1.3001e-34
BCL6	HAEMATOPOIETIC.AND.LYMPHOID.TISSUE	-0.673841	0.0509877	0.000930904	0.0016068	-13.2158	3.55834e-40	5.11155e-37
MYC	AUTONOMIC.GANGLIA	-0.821275	0.0687113	0.00125449	0.00312949	-11.9525	3.14858e-33	1.07184e-29
MYCN	CENTRAL.NERVOUS.SYSTEM	-0.729233	0.0582212	0.00106297	0.00217495	-12.5252	2.71743e-36	9.35394e-33
SOX10	BONE	-0.807165	0.0686234	0.00125289	0.00291506	-11.7622	3.05432e-32	1.74443e-28
NPY5R	PROSTATE	-0.919324	0.0852735	0.00155687	0.00551117	-10.7809	2.11887e-27	4.45387e-24
CD19	HAEMATOPOIETIC.AND.LYMPHOID.TISSUE	-0.66725	0.0536075	0.000978735	0.00168711	-12.4469	7.26492e-36	8.34885e-33
BCL2L1	HAEMATOPOIETIC.AND.LYMPHOID.TISSUE	-0.660584	0.0530668	0.000968864	0.00157158	-12.4481	7.15707e-36	8.34885e-33
BPTF	PROSTATE	-0.914928	0.0860679	0.00157138	0.00604173	-10.6303	1.07695e-26	1.811e-23
CCND1	CENTRAL.NERVOUS.SYSTEM	-0.716132	0.060727	0.00110872	0.00218394	-11.7926	2.12986e-32	6.1095e-29
ERG	HAEMATOPOIETIC.AND.LYMPHOID.TISSUE	-0.654385	0.0538936	0.000983958	0.00172339	-12.1422	3.15689e-34	3.40116e-31
CCND1	HAEMATOPOIETIC.AND.LYMPHOID.TISSUE	-0.650924	0.0542511	0.000990485	0.00180927	-11.9984	1.8121e-33	1.73539e-30
[truncated: 896 more rows]

## Sheet: TableS4a
Table S4. Proteins showing significant (rho < -0.25, FDR < 0.05) pan-lineage PED with significant GED.
[truncated: 124 more rows]

[truncated: 14 more sheets: TableS4b, TableS5, TableS6a, TableS6b, TableS7a, TableS7b, TableS8, TableS9, TableS10, TableS11, TableS12, TableS13, TableS14, Sheet1]
